# Supplementary material for: A Meta‐Analysis of the Effects of Early Life Stress on the Prefrontal Cortex Transcriptome Reveals Long‐Term Downregulation of Myelin‐Related Gene Expression
Source: Brain Behav. 2025 Jun 17;15(6):e70608. doi: 10.1002/brb3.70608 (PMC12171234; doi:10.1002/brb3.70608)
Supplement: Supplementary file 1 — Supplementary Materials. [file BRB3-15-e70608-s002.xlsx]

## Sheet: ColumnDefinitions
Column Name	Definition
Rat_EntrezGene.ID	Rat Entrez Gene ID (from Gemma output)
Mouse_EntrezGene.ID	Mouse Entrez Gene ID (from Gemma output)
Log2FC_estimate	Estimated Log2 Fold Change from the meta-analysis
SE	Standard Error for the Estimated Log2 Fold Change from the meta-analysis
pval	Nominal P-value from the meta-analysis
CI_lb	Lower Bound for the 95% Confidence Interval for the Estimated Log2 Fold Change from the meta-analysis
CI_ub	Upper Bound for the 95% Confidence Interval for the Estimated Log2 Fold Change from the meta-analysis output
Number_Of_Comparisons	Number of differential expression results (statistical contrasts) that contibuted to the meta-analysis estimate
FDR	False discovery rate (q-value or adjusted p-value) for the meta-analysis
MouseVsRat_EntrezGene.ID	Mouse and Rat Entrez IDs, concatenated
Mouse_Symbol	Mouse Gene Symbol (from Jackson Labs gene ortholog database)
Mouse_Genetic.Location	Mouse Chromosome for Gene (from Jackson Labs gene ortholog database)
Mouse_Genome.Coordinates..mouse..GRCm39.human..GRCh38.p7.	Mouse Genome Coordinates for Gene (from Jackson Labs gene ortholog database, GRCm39 genome build)
Mouse_Name	Mouse Name of Gene (from Jackson Labs gene ortholog database)
Rat_Symbol	Rat Gene Symbol (from Jackson Labs gene ortholog database)
Rat_Genetic.Location	Rat Chromosome for Gene (from Jackson Labs gene ortholog database)
Rat_Genome.Coordinates..mouse..GRCm39.human..GRCh38.p7.	Rat Genome Coordinates for Gene (from Jackson Labs gene ortholog database)
Rat_Name	Rat Name of Gene (from Jackson Labs gene ortholog database)
This supplementary table (Table S1) accompanies the manuscript:
"A meta-analysis of the effects of early life stress on the prefrontal cortex transcriptome suggests long-term effects on myelin" by Duan et al.

## Sheet: MetaAnalysisOutputByPval
	Rat_EntrezGene.ID	Mouse_EntrezGene.ID	Log2FC_estimate	SE	pval	CI_lb	CI_ub	Number_Of_Comparisons	FDR	MouseVsRat_EntrezGene.ID	Mouse_Symbol	Mouse_Genetic.Location	Mouse_Genome.Coordinates..mouse..GRCm39.human..GRCh38.p7.	Mouse_Name	Rat_Symbol	Rat_Genetic.Location	Rat_Genome.Coordinates..mouse..GRCm39.human..GRCh38.p7.	Rat_Name
21802_24827	24827	21802	-0.345642	0.0647971	9.59549e-08	-0.472642	-0.218642	4	0.00114081	21802_24827	Tgfa	Chr6 cM	Chr6:86172205-86252701(+)	transforming growth factor alpha	Tgfa	Chr4 q34	NA	transforming growth factor alpha
18417_84588	84588	18417	-0.296511	0.060846	1.09841e-06	-0.415767	-0.177255	5	0.00652948	18417_84588	Cldn11	Chr3 cM	Chr3:31204069-31218473(+)	claudin 11	Cldn11	Chr2 q24	NA	claudin 11
404710_310621	310621	404710	-0.535245	0.117655	5.38267e-06	-0.765844	-0.304646	4	0.0213315	404710_310621	Iqgap3	Chr3 cM	Chr3:87989309-88028355(+)	IQ motif containing GTPase activating protein 3	Iqgap3	Chr2 q34	NA	IQ motif containing GTPase activating protein 3
17136_29409	29409	17136	-0.255021	0.0590333	1.56063e-05	-0.370724	-0.139318	5	0.0463859	17136_29409	Mag	Chr7 cM	Chr7:30598601-30614298(-)	myelin-associated glycoprotein	Mag	Chr1 q21	NA	myelin-associated glycoprotein
12814_25654	25654	12814	-0.480903	0.113054	2.10208e-05	-0.702484	-0.259322	4	0.0499832	12814_25654	Col11a1	Chr3 cM	Chr3:113824189-114014367(+)	collagen, type XI, alpha 1	Col11a1	Chr2 q41	NA	collagen type XI alpha 1 chain
13482_25253	25253	13482	0.334697	0.0805149	3.22518e-05	0.176891	0.492503	4	0.0554263	13482_25253	Dpp4	Chr2 cM	Chr2:62160417-62242575(-)	dipeptidylpeptidase 4	Dpp4	Chr3 q21	NA	dipeptidylpeptidase 4
66727_293711	293711	66727	-0.622373	0.150174	3.40796e-05	-0.916709	-0.328037	4	0.0554263	66727_293711	Plaat5	Chr19 cM	Chr19:7589906-7617007(+)	phospholipase A and acyltransferase 5	Plaat5	Chr1 q43	NA	phospholipase A and acyltransferase 5
66715_100363095	100363095	66715	0.397959	0.0972309	4.25965e-05	0.20739	0.588528	4	0.0554263	66715_100363095	Henmt1	Chr3 cM	Chr3:108847375-108868090(+)	HEN1 methyltransferase homolog 1 (Arabidopsis)	Henmt1	Chr2	NA	HEN methyltransferase 1
17153_25263	25263	17153	-0.280692	0.0688819	4.60204e-05	-0.415698	-0.145686	5	0.0554263	17153_25263	Mal	Chr2 cM	Chr2:127475146-127498615(-)	myelin and lymphocyte protein, T cell differentiation protein	Mal	Chr3 q36	NA	mal, T-cell differentiation protein
19144_29245	29245	19144	-0.454257	0.111557	4.66198e-05	-0.672905	-0.235608	4	0.0554263	19144_29245	Klk6	Chr7 cM	Chr7:43473923-43481454(+)	kallikrein related-peptidase 6	Klk6	Chr1 q22	NA	kallikrein related-peptidase 6
22234_83626	83626	22234	0.0862808	0.0219739	8.61845e-05	0.0432128	0.129349	5	0.0839485	22234_83626	Ugcg	Chr4 cM	Chr4:59189452-59222833(+)	UDP-glucose ceramide glucosyltransferase	Ugcg	Chr5 q24	NA	UDP-glucose ceramide glucosyltransferase
18634_308718	308718	18634	0.0946849	0.0241979	9.11782e-05	0.0472579	0.142112	5	0.0839485	18634_308718	Pex7	Chr10 cM	Chr10:19735836-19783420(-)	peroxisomal biogenesis factor 7	Pex7	Chr1 p12	NA	peroxisomal biogenesis factor 7
338521_307855	307855	338521	-0.297267	0.0760018	9.17933e-05	-0.446228	-0.148307	4	0.0839485	338521_307855	Fa2h	Chr8 cM	Chr8:112071770-112120453(-)	fatty acid 2-hydroxylase	Fa2h	Chr19 q12	NA	fatty acid 2-hydroxylase
320587_680723	680723	320587	-0.285519	0.0742475	0.000120305	-0.431041	-0.139997	4	0.0915481	320587_680723	Tmem88b	Chr4 cM	Chr4:155866048-155870331(-)	transmembrane protein 88B	Tmem88b	Chr5 q36	NA	transmembrane protein 88B
232566_302032	302032	232566	0.0898741	0.0234657	0.000128136	0.0438821	0.135866	4	0.0915481	232566_302032	Amn1	Chr6 cM	Chr6:149059075-149090210(-)	antagonist of mitotic exit network 1	Amn1	Chr4 q44	NA	antagonist of mitotic exit network 1 homolog
76670_361006	361006	76670	0.232398	0.0607253	0.000129692	0.113379	0.351418	4	0.0915481	76670_361006	Cfap70	Chr14 cM	Chr14:20444261-20502294(-)	cilia and flagella associated protein 70	Cfap70	Chr15 p16	NA	cilia and flagella associated protein 70
68458_114004	114004	68458	-0.293079	0.0766268	0.000130904	-0.443265	-0.142893	5	0.0915481	68458_114004	Ppp1r14a	Chr7 cM	Chr7:28988509-28992817(+)	protein phosphatase 1, regulatory inhibitor subunit 14A	Ppp1r14a	Chr1 q21	NA	protein phosphatase 1, regulatory (inhibitor) subunit 14A
14051_292172	292172	14051	0.145411	0.0389371	0.000188077	0.0690959	0.221727	4	0.121044	14051_292172	Eya4	Chr10 cM	Chr10:22978862-23226684(-)	EYA transcriptional coactivator and phosphatase 4	Eya4	Chr1 p12	NA	EYA transcriptional coactivator and phosphatase 4
67009_308708	308708	67009	0.136377	0.0365873	0.000193442	0.0646668	0.208086	4	0.121044	67009_308708	Ttc23	Chr7 cM	Chr7:67295180-67378370(+)	tetratricopeptide repeat domain 23	Ttc23	Chr1 q22	NA	tetratricopeptide repeat domain 23
235072_64551	64551	235072	0.116117	0.031322	0.000209574	0.0547266	0.177507	4	0.124581	235072_64551	Septin7	Chr9 cM	Chr9:25163735-25219867(+)	septin 7	Septin7	Chr8 q13	NA	septin 7
328092_366619	366619	328092	0.10531	0.0286142	0.00023294	0.0492267	0.161392	5	0.129393	328092_366619	Dtd2	Chr12 cM	Chr12:52035095-52053284(-)	D-tyrosyl-tRNA deacylase 2	Dtd2	Chr6 q23	NA	D-aminoacyl-tRNA deacylase 2
74006_114114	114114	74006	0.0718647	0.0195641	0.000239435	0.0335199	0.11021	5	0.129393	74006_114114	Dnm1l	Chr16 cM	Chr16:16130094-16176823(-)	dynamin 1-like	Dnm1l	Chr11 q23	NA	dynamin 1-like
228777_689978	689978	228777	-0.130002	0.0360514	0.000310953	-0.200661	-0.059342	4	0.154687	228777_689978	Nrsn2	Chr2 cM	Chr2:152210675-152218558(-)	neurensin 2	Nrsn2	Chr3 q41	NA	neurensin 2
207839_100361647	100361647	207839	-0.269242	0.0746876	0.000312263	-0.415627	-0.122857	4	0.154687	207839_100361647	Galnt6	Chr15 cM	Chr15:100589694-100627257(-)	polypeptide N-acetylgalactosaminyltransferase 6	Galnt6	Chr7	NA	polypeptide N-acetylgalactosaminyltransferase 6
50492_64517	64517	50492	0.0858405	0.0239774	0.000343512	0.0388457	0.132835	5	0.159393	50492_64517	Thop1	Chr10 cM	Chr10:80905917-80918194(+)	thimet oligopeptidase 1	Thop1	Chr7 q11	NA	thimet oligopeptidase 1
66259_287005	287005	66259	0.106639	0.02988	0.000358462	0.0480754	0.165203	5	0.159393	66259_287005	Camk2n1	Chr4 cM	Chr4:138182459-138187437(+)	calcium/calmodulin-dependent protein kinase II inhibitor 1	Camk2n1	Chr5 q36	NA	calcium/calmodulin-dependent protein kinase II inhibitor 1
67456_297728	297728	67456	0.0719746	0.0201816	0.000361982	0.0324195	0.11153	4	0.159393	67456_297728	Ergic2	Chr6 cM	Chr6:148080816-148113886(-)	ERGIC and golgi 2	Ergic2	Chr4 q44	NA	ERGIC and golgi 2
211945_314262	314262	211945	-0.20615	0.0583057	0.000406738	-0.320427	-0.0918728	5	0.172704	211945_314262	Plekhh1	Chr12 cM	Chr12:79075937-79128429(+)	pleckstrin homology domain containing, family H (with MyTH4 domain) member 1	Plekhh1	Chr6 q24	NA	pleckstrin homology, MyTH4 and FERM domain containing H1
71760_687071	687071	71760	-0.23519	0.06707	0.000453824	-0.366644	-0.103735	4	0.186052	71760_687071	Etnppl	Chr3 cM	Chr3:130411097-130429399(+)	ethanolamine phosphate phospholyase	Etnppl	Chr2	NA	ethanolamine-phosphate phospho-lyase
72657_502642	502642	72657	0.0865207	0.0251365	0.000577359	0.037254	0.135787	4	0.228807	72657_502642	Selenoh	Chr2 cM	Chr2:84499559-84501052(-)	selenoprotein H	Selenoh	Chr3 q24	NA	selenoprotein H
14912_309095	309095	14912	-0.279937	0.0816468	0.000606634	-0.439962	-0.119912	5	0.232654	14912_309095	Nkx6-2	Chr7 cM	Chr7:139159292-139162713(-)	NK6 homeobox 2	Nkx6-2	Chr1 q41	NA	NK6 homeobox 2
23950_362293	362293	23950	0.0636557	0.0186674	0.000649653	0.0270682	0.100243	5	0.241366	23950_362293	Dnajb6	Chr5 cM	Chr5:29940896-29991476(+)	DnaJ heat shock protein family (Hsp40) member B6	Dnajb6	Chr4 q11	NA	DnaJ heat shock protein family (Hsp40) member B6
12799_25275	25275	12799	-0.223135	0.0657646	0.00069148	-0.352031	-0.0942388	5	0.249122	12799_25275	Cnp	Chr11 cM	Chr11:100465765-100472565(+)	2',3'-cyclic nucleotide 3' phosphodiesterase	Cnp	Chr10 q31	NA	2',3'-cyclic nucleotide 3' phosphodiesterase
329641_690333	690333	329641	0.150046	0.0445251	0.000751881	0.0627787	0.237314	4	0.251773	329641_690333	Sertm1	Chr3 cM	Chr3:54804489-54823308(-)	serine rich and transmembrane domain containing 1	Sertm1	Chr2 q26	NA	serine-rich and transmembrane domain containing 1
67669_293103	293103	67669	0.0614788	0.0182825	0.0007718	0.0256458	0.0973118	4	0.251773	67669_293103	Hikeshi	Chr7 cM	Chr7:89567893-89590446(-)	heat shock protein nuclear import factor	Hikeshi	Chr1 q32	NA	heat shock protein nuclear import factor hikeshi
14687_25740	25740	14687	0.0808158	0.0240565	0.000781081	0.0336659	0.127966	4	0.251773	14687_25740	Gnaz	Chr10 cM	Chr10:74803009-74852739(+)	guanine nucleotide binding protein, alpha z subunit	Gnaz	Chr20 p12	NA	G protein subunit alpha z
68153_306516	306516	68153	0.0893622	0.0266182	0.000787408	0.0371915	0.141533	5	0.251773	68153_306516	Gtf2e2	Chr8 cM	Chr8:34221942-34267201(+)	general transcription factor II E, polypeptide 2 (beta subunit)	Gtf2e2	Chr16 q12.3	NA	general transcription factor IIE subunit 2
52013_293953	293953	52013	0.0736339	0.0220322	0.000831444	0.0304516	0.116816	4	0.251773	52013_293953	R3hcc1l	Chr19 cM	Chr19:42507198-42580782(+)	R3H domain and coiled-coil containing 1 like	R3hcc1l	Chr1 q54	NA	R3H domain and coiled-coil containing 1-like
14388_361388	361388	14388	-0.207197	0.0620493	0.000840081	-0.328812	-0.0855831	4	0.251773	14388_361388	Gab1	Chr8 cM	Chr8:81491067-81607148(-)	growth factor receptor bound protein 2-associated protein 1	Gab1	Chr19 q11	NA	GRB2-associated binding protein 1
70717_360757	360757	70717	0.185884	0.0557049	0.000847079	0.0767041	0.295063	4	0.251773	70717_360757	Medag	Chr5 cM	Chr5:149335214-149355188(+)	mesenteric estrogen dependent adipogenesis	Medag	Chr12 p11	NA	mesenteric estrogen-dependent adipogenesis
14763_117549	117549	14763	-0.194282	0.0592961	0.00105112	-0.3105	-0.0780639	5	0.299687	14763_117549	Gpr37	Chr6 cM	Chr6:25668522-25689979(-)	G protein-coupled receptor 37	Gpr37	Chr4 q22	NA	G protein-coupled receptor 37
209416_679890	679890	209416	0.0505204	0.0154287	0.0010587	0.0202807	0.08076	4	0.299687	209416_679890	Gpkow	ChrX cM	ChrX:7563373-7576500(+)	G patch domain and KOW motifs	Gpkow	ChrX q12	NA	G patch domain and KOW motifs
14407_79211	79211	14407	-0.153892	0.0472581	0.00112825	-0.246516	-0.0612682	5	0.311948	14407_79211	Gabrg3	Chr7 cM	Chr7:56366213-57036936(-)	gamma-aminobutyric acid type A receptor, subunit gamma 3	Gabrg3	Chr1 q22	NA	gamma-aminobutyric acid type A receptor subunit gamma 3
70925_306455	306455	70925	0.0975761	0.0302915	0.00127637	0.0382059	0.156946	5	0.34488	70925_306455	Cdkn2aip	Chr8 cM	Chr8:48162379-48166966(-)	CDKN2A interacting protein	Cdkn2aip	Chr16 q11	NA	CDKN2A interacting protein
72265_312903	312903	72265	0.0805937	0.0250917	0.00131832	0.0314148	0.129773	5	0.3483	72265_312903	Tram1	Chr1 cM	Chr1:13634922-13660134(-)	translocating chain-associating membrane protein 1	Tram1	Chr5 q11	NA	translocation associated membrane protein 1
100608_360828	360828	100608	0.0790495	0.0247257	0.00138835	0.0305881	0.127511	5	0.358828	100608_360828	Noc4l	Chr5 cM	Chr5:110796285-110801248(-)	NOC4 like	Noc4l	Chr12 q16	NA	nucleolar complex associated 4 homolog
66821_301514	301514	66821	0.0623528	0.0195757	0.00144644	0.0239852	0.10072	5	0.365889	66821_301514	Bcs1l	Chr1 cM	Chr1:74627448-74631602(+)	BCS1 homolog, ubiquinol-cytochrome c reductase complex chaperone	Bcs1l	Chr9 q33	NA	BCS1 homolog, ubiquinol-cytochrome c reductase complex chaperone
320727_686774	686774	320727	0.0669114	0.0210798	0.00150253	0.0255957	0.108227	4	0.372159	320727_686774	Ipo8	Chr6 cM	Chr6:148672181-148732965(-)	importin 8	Ipo8	Chr4	NA	importin 8
210622_311252	311252	210622	0.1346	0.0426679	0.00160715	0.0509728	0.218228	4	0.389948	210622_311252	Pamr1	Chr2 cM	Chr2:102380357-102473386(+)	peptidase domain containing associated with muscle regeneration 1	Pamr1	Chr3 q32	NA	peptidase domain containing associated with muscle regeneration 1
67207_364624	364624	67207	0.0842471	0.0267603	0.00164273	0.0317979	0.136696	5	0.390608	67207_364624	Lsm1	Chr8 cM	Chr8:26275326-26294003(+)	LSM1 homolog, mRNA degradation associated	Lsm1	Chr16 q12.4	NA	LSM1 homolog, mRNA degradation associated
226419_304775	304775	226419	0.12798	0.0409163	0.00176093	0.0477854	0.208174	5	0.401748	226419_304775	Dyrk3	Chr1 cM	Chr1:131056178-131065971(-)	dual-specificity tyrosine phosphorylation regulated kinase 3	Dyrk3	Chr13 q13	NA	dual specificity tyrosine phosphorylation regulated kinase 3
73010_298944	298944	73010	0.14829	0.0474323	0.00176985	0.0553248	0.241256	4	0.401748	73010_298944	Gpr22	Chr12 cM	Chr12:31756866-31763882(-)	G protein-coupled receptor 22	Gpr22	Chr6 q16	NA	G protein-coupled receptor 22
11302_690853	690853	11302	-0.0672173	0.021542	0.00180669	-0.109439	-0.0249958	4	0.401748	11302_690853	Aatk	Chr11 cM	Chr11:119898139-119937993(-)	apoptosis-associated tyrosine kinase	Aatk	Chr10 q32.3	NA	apoptosis-associated tyrosine kinase
225028_170920	170920	225028	0.0796505	0.0255506	0.00182475	0.0295723	0.129729	5	0.401748	225028_170920	Map4k3	Chr17 cM	Chr17:80887941-81035914(-)	mitogen-activated protein kinase kinase kinase kinase 3	Map4k3	Chr6 q11	NA	mitogen-activated protein kinase kinase kinase kinase 3
20391_303468	303468	20391	0.29507	0.095162	0.00193056	0.108556	0.481584	4	0.406395	20391_303468	Sgca	Chr11 cM	Chr11:94853617-94867153(-)	sarcoglycan, alpha (dystrophin-associated glycoprotein)	Sgca	Chr10 q26	NA	sarcoglycan, alpha
23924_292464	292464	23924	0.141231	0.0455578	0.00193491	0.0519395	0.230523	4	0.406395	23924_292464	Katna1	Chr10 cM	Chr10:7601764-7638914(+)	katanin p60 (ATPase-containing) subunit A1	Katna1	Chr1 p13	NA	katanin catalytic subunit A1
14632_140589	140589	14632	-0.210765	0.0680328	0.0019484	-0.344106	-0.0774229	5	0.406395	14632_140589	Gli1	Chr10 cM	Chr10:127165751-127177448(-)	GLI-Kruppel family member GLI1	Gli1	Chr7 q22	NA	GLI family zinc finger 1
68047_681944	681944	68047	-0.0680163	0.0219936	0.00198443	-0.111123	-0.0249097	4	0.406773	68047_681944	Mpnd	Chr17 cM	Chr17:56316201-56323790(+)	MPN domain containing	Mpnd	Chr9	NA	MPN domain containing
24057_362724	362724	24057	0.138794	0.045094	0.00208473	0.0504117	0.227177	4	0.413365	24057_362724	Sh3yl1	Chr12 cM	Chr12:30961667-31010161(+)	Sh3 domain YSC-like 1	Sh3yl1	Chr6 q16	NA	SH3 and SYLF domain containing 1
230484_313387	313387	230484	0.0883917	0.0287201	0.00208612	0.0321012	0.144682	5	0.413365	230484_313387	Usp1	Chr4 cM	Chr4:98812047-98823780(+)	ubiquitin specific peptidase 1	Usp1	Chr5 q33	NA	ubiquitin specific peptidase 1
26442_29672	29672	26442	0.057894	0.0190234	0.00233992	0.0206089	0.0951792	4	0.456054	26442_29672	Psma5	Chr3 cM	Chr3:108164242-108187268(+)	proteasome subunit alpha 5	Psma5	Chr2 q34	NA	proteasome 20S subunit alpha 5
58208_314423	314423	58208	-0.169082	0.0560147	0.00254006	-0.278869	-0.0592951	5	0.486272	58208_314423	Bcl11b	Chr12 cM	Chr12:107876662-107969861(-)	B cell leukemia/lymphoma 11B	Bcl11b	Chr6 q32	NA	BCL11 transcription factor B
72852_365627	365627	72852	0.0617068	0.0205312	0.00265138	0.0214663	0.101947	4	0.486272	72852_365627	Mblac2	Chr13 cM	Chr13:81859536-81901394(+)	metallo-beta-lactamase domain containing 2	Mblac2	Chr2 q11	NA	metallo-beta-lactamase domain containing 2
13796_500235	500235	13796	0.104454	0.0347615	0.00265676	0.0363232	0.172586	4	0.486272	13796_500235	Emx1	Chr6 cM	Chr6:85164913-85181445(+)	empty spiracles homeobox 1	Emx1	Chr4 q34	NA	empty spiracles homeobox 1
268882_288042	288042	268882	0.0657407	0.021893	0.00267499	0.0228311	0.10865	4	0.486272	268882_288042	Fbxo45	Chr16 cM	Chr16:32048930-32065843(-)	F-box protein 45	Fbxo45	Chr11 q22	NA	F-box protein 45
15932_360904	360904	15932	-0.103543	0.0345139	0.00269947	-0.171189	-0.035897	4	0.486272	15932_360904	Idua	Chr5 cM	Chr5:108808197-108832423(+)	iduronidase, alpha-L	Idua	Chr14 p22	NA	alpha-L-iduronidase
74117_81732	81732	74117	0.0501273	0.0167779	0.00281079	0.0172433	0.0830113	5	0.491141	74117_81732	Actr3	Chr1 cM	Chr1:125320642-125363464(-)	ARP3 actin-related protein 3	Actr3	Chr13 q12	NA	actin related protein 3
12339_306260	306260	12339	0.0566795	0.0189963	0.00284775	0.0194474	0.0939115	5	0.491141	12339_306260	Capn7	Chr14 cM	Chr14:31058595-31093943(+)	calpain 7	Capn7	Chr16 p16	NA	calpain 7
68999_361389	361389	68999	0.0837364	0.0281252	0.00290821	0.0286121	0.138861	5	0.491141	68999_361389	Anapc10	Chr8 cM	Chr8:80438366-80503950(+)	anaphase promoting complex subunit 10	Anapc10	Chr19 q11	NA	anaphase promoting complex subunit 10
94044_312682	312682	94044	0.0514189	0.0172775	0.00291974	0.0175557	0.0852822	4	0.491141	94044_312682	Bcl2l13	Chr6 cM	Chr6:120813173-120869803(+)	BCL2 like 13	Bcl2l13	Chr4 q42	NA	Bcl2-like 13
69707_363796	363796	69707	0.129173	0.0434244	0.00293305	0.0440629	0.214283	4	0.491141	69707_363796	Iqcg	Chr16 cM	Chr16:32834640-32876617(-)	IQ motif containing G	Iqcg	Chr11 q22	NA	IQ motif containing G
20983_64440	64440	20983	0.105777	0.0357269	0.00306934	0.0357535	0.1758	5	0.503635	20983_64440	Syt4	Chr18 cM	Chr18:31570861-31580459(-)	synaptotagmin IV	Syt4	Chr18 p12	NA	synaptotagmin 4
20256_29313	29313	20256	0.0866997	0.0293063	0.00309238	0.0292605	0.144139	5	0.503635	20256_29313	Clec11a	Chr7 cM	Chr7:43953190-43956383(-)	C-type lectin domain family 11, member a	Clec11a	Chr1 q22	NA	C-type lectin domain containing 11A
54610_680133	680133	54610	-0.0735781	0.0249127	0.00314257	-0.122406	-0.0247501	4	0.504892	54610_680133	Tbc1d8	Chr1 cM	Chr1:39410573-39517836(-)	TBC1 domain family, member 8	Tbc1d8	Chr9 q22	NA	TBC1 domain family, member 8
118454_497913	497913	118454	-0.227211	0.0772161	0.00325546	-0.378551	-0.0758697	5	0.50622	118454_497913	Gjc2	Chr11 cM	Chr11:59066394-59074039(-)	gap junction protein, gamma 2	Gjc2	Chr10 q22	NA	gap junction protein, gamma 2
80914_304944	304944	80914	0.0828015	0.0281635	0.00328187	0.027602	0.138001	5	0.50622	80914_304944	Uck2	Chr1 cM	Chr1:167050452-167112889(-)	uridine-cytidine kinase 2	Uck2	Chr13 q24	NA	uridine-cytidine kinase 2
243834_365192	365192	243834	0.0795062	0.0270735	0.00331749	0.0264431	0.132569	4	0.50622	243834_365192	Zfp324	Chr7 cM	Chr7:12699765-12707749(+)	zinc finger protein 324	Zfp324	Chr1 q12	NA	zinc finger protein 324
67770_500501	500501	67770	0.0868672	0.0296177	0.00335761	0.0288176	0.144917	4	0.50622	67770_500501	Caap1	Chr4 cM	Chr4:94388318-94445033(-)	caspase activity and apoptosis inhibitor 1	Caap1	Chr5 q33	NA	caspase activity and apoptosis inhibitor 1
66580_366203	366203	66580	0.0649743	0.0221783	0.00339361	0.0215056	0.108443	4	0.50622	66580_366203	Esf1	Chr2 cM	Chr2:139961803-140012484(-)	ESF1 nucleolar pre-rRNA processing protein homolog	Esf1	Chr3 q36-q41	NA	ESF1 nucleolar pre-rRNA processing protein homolog
13358_29743	29743	13358	-0.0986756	0.0337547	0.00346323	-0.164834	-0.0325177	5	0.50622	13358_29743	Slc25a1	Chr16 cM	Chr16:17743087-17746083(-)	solute carrier family 25 (mitochondrial carrier, citrate transporter), member 1	Slc25a1	Chr11 q23	NA	solute carrier family 25 member 1
70358_297738	297738	70358	-0.800765	0.274812	0.00356988	-1.33939	-0.262143	4	0.50622	70358_297738	Steap1	Chr5 cM	Chr5:5786322-5799317(-)	six transmembrane epithelial antigen of the prostate 1	Steap1	Chr4 q13	NA	STEAP family member 1
236920_312113	312113	236920	0.161986	0.0556026	0.00357664	0.0530064	0.270965	4	0.50622	236920_312113	Stard8	ChrX cM	ChrX:98046854-98118334(+)	START domain containing 8	Stard8	ChrX q22	NA	StAR-related lipid transfer domain containing 8
117160_287803	287803	117160	-0.204322	0.070302	0.0036568	-0.342111	-0.0665324	4	0.50622	117160_287803	Ttyh2	Chr11 cM	Chr11:114566294-114611810(+)	tweety family member 2	Ttyh2	Chr10 q32.1	NA	tweety family member 2
12457_310395	310395	12457	0.0568467	0.0195788	0.00369039	0.0184729	0.0952205	4	0.50622	12457_310395	Noct	Chr3 cM	Chr3:51131868-51159065(+)	nocturnin	Noct	Chr2 q26	NA	nocturnin
19346_84379	84379	19346	0.0980276	0.0337623	0.00369057	0.0318548	0.1642	5	0.50622	19346_84379	Rab6a	Chr7 cM	Chr7:100256778-100290475(+)	RAB6A, member RAS oncogene family	Rab6a	Chr1 q32	NA	RAB6A, member RAS oncogene family
26564_306782	306782	26564	0.316988	0.109492	0.00379063	0.102388	0.531588	4	0.50622	26564_306782	Ror2	Chr13 cM	Chr13:53263353-53440160(-)	receptor tyrosine kinase-like orphan receptor 2	Ror2	Chr17 p14	NA	receptor tyrosine kinase-like orphan receptor 2
320705_363212	363212	320705	0.0656015	0.0226804	0.00382275	0.0211487	0.110054	4	0.50622	320705_363212	Bend6	Chr1 cM	Chr1:33891133-33946897(-)	BEN domain containing 6	Bend6	Chr9 q21	NA	BEN domain containing 6
13664_317163	317163	13664	0.0562767	0.0194835	0.00387167	0.0180898	0.0944637	5	0.50622	13664_317163	Eif1a	Chr18 cM	Chr18:46730771-46743292(+)	eukaryotic translation initiation factor 1A	Eif1a	Chr18 q11	NA	eukaryotic translation initiation factor 1A
11852_64373	64373	11852	-0.069471	0.0240785	0.00391174	-0.116664	-0.0222781	5	0.50622	11852_64373	Rhob	Chr12 cM	Chr12:8547661-8550009(-)	ras homolog family member B	Rhob	Chr6 q14	NA	ras homolog family member B
17221_29333	29333	17221	-0.144444	0.0501206	0.00395255	-0.242678	-0.0462092	4	0.50622	17221_29333	Cd46	Chr1 cM	Chr1:194719134-194774557(-)	CD46 antigen, complement regulatory protein	Cd46	Chr13 q27	NA	CD46 molecule
93961_288161	288161	93961	-0.122273	0.0425147	0.00402713	-0.205601	-0.0389462	4	0.50622	93961_288161	B3galt5	Chr16 cM	Chr16:96037001-96121059(+)	UDP-Gal:betaGlcNAc beta 1,3-galactosyltransferase, polypeptide 5	B3galt5	Chr11 q11	NA	Beta-1,3-galactosyltransferase 5
67123_362502	362502	67123	0.0598985	0.0208434	0.00405645	0.0190462	0.100751	4	0.50622	67123_362502	Ubap1	Chr4 cM	Chr4:41348996-41389766(+)	ubiquitin-associated protein 1	Ubap1	Chr5 q22	NA	ubiquitin-associated protein 1
76582_310056	310056	76582	0.0673398	0.0234418	0.00407061	0.0213947	0.113285	4	0.50622	76582_310056	Ipo11	Chr13 cM	Chr13:106930947-107073466(-)	importin 11	Ipo11	Chr2 q13	NA	importin 11
66993_296732	296732	66993	-0.0661622	0.0230354	0.00407629	-0.111311	-0.0210137	5	0.50622	66993_296732	Smarcd3	Chr5 cM	Chr5:24797620-24829649(-)	SWI/SNF related, matrix associated, actin dependent regulator of chromatin, subfamily d, member 3	Smarcd3	Chr4 q11	NA	SWI/SNF related, matrix associated, actin dependent regulator of chromatin, subfamily d, member 3
20415_24775	24775	20415	-0.284168	0.0989901	0.00409602	-0.478185	-0.090151	4	0.50622	20415_24775	Shbg	Chr11 cM	Chr11:69505630-69508731(-)	sex hormone binding globulin	Shbg	Chr10 q24	NA	sex hormone binding globulin
15569_286973	286973	15569	0.0730627	0.0254737	0.00412863	0.0231352	0.12299	5	0.50622	15569_286973	Elavl2	Chr4 cM	Chr4:91139000-91289022(-)	ELAV like RNA binding protein 1	Elavl2	Chr5 q32	NA	ELAV like RNA binding protein 2
67832_294799	294799	67832	0.0942587	0.0328651	0.00413015	0.0298442	0.158673	4	0.50622	67832_294799	Brix1	Chr15 cM	Chr15:10474865-10486023(-)	BRX1, biogenesis of ribosomes	Brix1	Chr2 q16	NA	biogenesis of ribosomes BRX1
170763_102547287	102547287	170763	0.0663555	0.0232018	0.00423738	0.0208808	0.11183	4	0.50924	170763_102547287	Zfp87	Chr13 cM	Chr13:67663900-67674296(-)	zinc finger protein 87	LOC102547287	Chr1	NA	zinc finger protein 728-like
54376_140724	140724	54376	0.0946714	0.0331054	0.00424045	0.029786	0.159557	5	0.50924	54376_140724	Cacng3	Chr7 cM	Chr7:122270967-122368616(+)	calcium channel, voltage-dependent, gamma subunit 3	Cacng3	Chr1 q36	NA	calcium voltage-gated channel auxiliary subunit gamma 3
69554_299113	299113	69554	0.0678912	0.0238138	0.00435935	0.021217	0.114565	4	0.511371	69554_299113	Klhdc2	Chr12 cM	Chr12:69343455-69357461(+)	kelch domain containing 2	Klhdc2	Chr6 q24	NA	kelch domain containing 2
70349_114023	114023	70349	0.0508389	0.0178451	0.00438698	0.0158632	0.0858145	4	0.511371	70349_114023	Copb1	Chr7 cM	Chr7:113814794-113853915(-)	coatomer protein complex, subunit beta 1	Copb1	Chr1 q34	NA	COPI coat complex subunit beta 1
234915_315409	315409	234915	0.098012	0.0344036	0.00438723	0.0305822	0.165442	4	0.511371	234915_315409	Cep126	Chr9 cM	Chr9:8076462-8134295(-)	centrosomal protein 126	Cep126	Chr8 q11	NA	centrosomal protein 126
74140_361043	361043	74140	-0.0590831	0.0207857	0.00447636	-0.0998223	-0.0183438	5	0.516693	74140_361043	Tm9sf1	Chr14 cM	Chr14:55873422-55881263(-)	transmembrane 9 superfamily member 1	Tm9sf1	Chr15 p13	NA	transmembrane 9 superfamily member 1
67889_311902	311902	67889	0.0737641	0.0261302	0.00475845	0.0225499	0.124978	4	0.543973	67889_311902	Rbm18	Chr2 cM	Chr2:36006091-36026716(-)	RNA binding motif protein 18	Rbm18	Chr3 p11	NA	RNA binding motif protein 18
30877_290556	290556	30877	0.0720329	0.0256157	0.00492257	0.021827	0.122239	5	0.557376	30877_290556	Gnl3	Chr14 cM	Chr14:30734390-30741088(-)	guanine nucleotide binding protein nucleolar 3	Gnl3	Chr16 p16	NA	G protein nucleolar 3
20665_29361	29361	20665	-0.191181	0.0681365	0.00501839	-0.324726	-0.0576358	5	0.562865	20665_29361	Sox10	Chr15 cM	Chr15:79039113-79048690(-)	SRY (sex determining region Y)-box 10	Sox10	Chr7 q34	NA	SRY-box transcription factor 10
14854_25458	25458	14854	0.102538	0.036596	0.00508055	0.0308108	0.174265	5	0.564511	14854_25458	Gss	Chr2 cM	Chr2:155405101-155434730(-)	glutathione synthetase	Gss	Chr3 q42	NA	glutathione synthetase
226090_373544	373544	226090	0.0586658	0.0209718	0.00515206	0.0175619	0.0997697	4	0.566656	226090_373544	Ermp1	Chr19 cM	Chr19:29587276-29625815(-)	endoplasmic reticulum metallopeptidase 1	Ermp1	Chr1 q52	NA	endoplasmic reticulum metallopeptidase 1
22785_64469	64469	22785	0.0759542	0.0271782	0.00519518	0.0226859	0.129222	5	0.566656	22785_64469	Slc30a4	Chr2 cM	Chr2:122523153-122544583(-)	solute carrier family 30 (zinc transporter), member 4	Slc30a4	Chr3 q35	NA	solute carrier family 30 member 4
17149_298385	298385	17149	0.0725917	0.0260725	0.0053656	0.0214905	0.123693	5	0.575746	17149_298385	Magoh	Chr4 cM	Chr4:107736952-107744621(+)	mago homolog, exon junction complex core component	Magoh	Chr5 q34	NA	mago homolog, exon junction complex subunit
17880_24582	24582	17880	0.0827032	0.0297105	0.00537537	0.0244717	0.140935	5	0.575746	17880_24582	Myh11	Chr16 cM	Chr16:14012399-14109236(-)	myosin, heavy polypeptide 11, smooth muscle	Myh11	Chr10 q11	NA	myosin heavy chain 11
83435_295674	295674	83435	0.0564482	0.0203382	0.00551209	0.0165861	0.0963104	5	0.580495	83435_295674	Plekha3	Chr2 cM	Chr2:76505625-76527172(+)	pleckstrin homology domain-containing, family A (phosphoinositide binding specific) member 3	Plekha3	Chr3 q24	NA	pleckstrin homology domain containing A3
245688_83712	83712	245688	0.0639759	0.0231241	0.00566376	0.0186536	0.109298	5	0.580495	245688_83712	Rbbp7	ChrX cM	ChrX:161543398-161562088(+)	retinoblastoma binding protein 7, chromatin remodeling factor	Rbbp7	ChrX q14	NA	RB binding protein 7, chromatin remodeling factor
140709_685612	685612	140709	-0.125661	0.0454567	0.00570264	-0.214754	-0.0365673	4	0.580495	140709_685612	Col26a1	Chr5 cM	Chr5:136770613-136912063(-)	collagen, type XXVI, alpha 1	Col26a1	Chr12 q12	NA	collagen type XXVI alpha 1 chain
380629_308624	308624	380629	0.0749395	0.0271157	0.00571516	0.0217936	0.128085	5	0.580495	380629_308624	Heca	Chr10 cM	Chr10:17774788-17823815(-)	hdc homolog, cell cycle regulator	Heca	Chr1 p12	NA	hdc homolog, cell cycle regulator
232023_362374	362374	232023	0.0844054	0.0305694	0.0057606	0.0244904	0.14432	4	0.580495	232023_362374	Vopp1	Chr6 cM	Chr6:57729249-57804968(-)	vesicular, overexpressed in cancer, prosurvival protein 1	Vopp1	Chr4 q24	NA	VOPP1 WW domain binding protein
71986_364995	364995	71986	0.0878174	0.0318124	0.00577167	0.0254663	0.150168	5	0.580495	71986_364995	Ddx28	Chr8 cM	Chr8:106736248-106738118(-)	DEAD box helicase 28	Ddx28	Chr19 q12	NA	DEAD-box helicase 28
100503991_308569	308569	100503991	-0.471076	0.170701	0.00578622	-0.805644	-0.136508	4	0.580495	100503991_308569	Acp4	Chr7 cM	Chr7:43901572-43906802(-)	acid phosphatase 4	Acp4	Chr1 q22	NA	acid phosphatase 4
102182_291947	291947	102182	0.0967933	0.0351131	0.00584026	0.027973	0.165614	4	0.580495	102182_291947	Prmt9	Chr8 cM	Chr8:78276026-78307967(+)	protein arginine methyltransferase 9	Prmt9	Chr19 q11	NA	protein arginine methyltransferase 9
75991_305310	305310	75991	0.0681762	0.0247413	0.00585915	0.0196841	0.116668	4	0.580495	75991_305310	Slain2	Chr5 cM	Chr5:73071705-73136184(+)	SLAIN motif family, member 2	Slain2	Chr14 p11	NA	SLAIN motif family, member 2
18759_84006	84006	18759	0.0873185	0.0317881	0.00601633	0.0250149	0.149622	4	0.589588	18759_84006	Prkci	Chr3 cM	Chr3:31049893-31106889(+)	protein kinase C, iota	Prkci	Chr2 q24	NA	protein kinase C, iota
11964_685232	685232	11964	0.0696162	0.0253971	0.00612319	0.0198388	0.119394	5	0.589588	11964_685232	Atp6v1a	Chr16 cM	Chr16:43905765-43960064(-)	ATPase, H+ transporting, lysosomal V1 subunit A	Atp6v1a	Chr11 q21	NA	ATPase H+ transporting V1 subunit A
58231_311622	311622	58231	0.0633104	0.0231164	0.00616714	0.018003	0.108618	5	0.589588	58231_311622	Stk4	Chr2 cM	Chr2:163916033-163997444(+)	serine/threonine kinase 4	Stk4	Chr3 q42	NA	serine/threonine kinase 4
67429_362906	362906	67429	0.081787	0.0298712	0.00618169	0.0232404	0.140334	4	0.589588	67429_362906	Nudcd1	Chr15 cM	Chr15:44238623-44291703(-)	NudC domain containing 1	Nudcd1	Chr7 q31	NA	NudC domain containing 1
20844_498798	498798	20844	0.0541386	0.0197797	0.00619888	0.015371	0.0929062	5	0.589588	20844_498798	Stam	Chr2 cM	Chr2:14078910-14153296(+)	signal transducing adaptor molecule (SH3 domain and ITAM motif) 1	Stam	Chr17 q12.3	NA	signal transducing adaptor molecule
12176_84480	84480	12176	0.0668683	0.0244933	0.00633217	0.0188623	0.114874	5	0.597485	12176_84480	Bnip3	Chr7 cM	Chr7:138492565-138511235(-)	BCL2/adenovirus E1B interacting protein 3	Bnip3	Chr1 q41	NA	BCL2 interacting protein 3
56431_502674	502674	56431	0.0822269	0.030155	0.00639506	0.0231241	0.14133	5	0.598078	56431_502674	Dstn	Chr2 cM	Chr2:143757251-143785244(+)	destrin	Dstn	Chr3 q41	NA	destrin, actin depolymerizing factor
22433_289754	289754	22433	0.067544	0.0248194	0.00650012	0.018899	0.116189	4	0.598078	22433_289754	Xbp1	Chr11 cM	Chr11:5470659-5475893(+)	X-box binding protein 1	Xbp1	Chr14 q21	NA	X-box binding protein 1
18643_64303	64303	18643	-0.057285	0.0210722	0.00655768	-0.0985858	-0.0159842	4	0.598078	18643_64303	Pfn1	Chr11 cM	Chr11:70542676-70545470(-)	profilin 1	Pfn1	Chr10 q24	NA	profilin 1
72027_300051	300051	72027	-0.528995	0.19482	0.00662151	-0.910834	-0.147155	4	0.598078	72027_300051	Slc39a4	Chr15 cM	Chr15:76496583-76501579(-)	solute carrier family 39 (zinc transporter), member 4	Slc39a4	Chr7 q34	NA	solute carrier family 39 member 4
28040_297607	297607	28040	0.0646008	0.0238455	0.00674587	0.0178644	0.111337	4	0.598078	28040_297607	D6Wsu163e	Chr6 cM	Chr6:126916929-126952667(+)	DNA segment, Chr 6, Wayne State University 163, expressed	RGD1311164	Chr4 q42	NA	similar to DNA segment, Chr 6, Wayne State University 163, expressed
12075_25394	25394	12075	0.256121	0.0945582	0.00675657	0.0707906	0.441452	4	0.598078	12075_25394	Bfsp1	Chr2 cM	Chr2:143668448-143705093(-)	beaded filament structural protein 1, in lens-CP94	Bfsp1	Chr3 q41	NA	beaded filament structural protein 1
104479_498404	498404	104479	0.0781156	0.0288411	0.00675923	0.021588	0.134643	4	0.598078	104479_498404	Ccdc117	Chr11 cM	Chr11:5478887-5492187(-)	coiled-coil domain containing 117	Ccdc117	Chr14 q21	NA	coiled-coil domain containing 117
27402_311254	311254	27402	0.0616787	0.022809	0.00684817	0.0169739	0.106383	4	0.598078	27402_311254	Pdhx	Chr2 cM	Chr2:102851420-102903858(-)	pyruvate dehydrogenase complex, component X	Pdhx	Chr3 q32	NA	pyruvate dehydrogenase complex, component X
12369_64026	64026	12369	0.0856377	0.0316798	0.00686704	0.0235464	0.147729	5	0.598078	12369_64026	Casp7	Chr19 cM	Chr19:56385561-56430776(+)	caspase 7	Casp7	Chr1 q55	NA	caspase 7
18128_25496	25496	18128	-0.0993981	0.0367807	0.00688292	-0.171487	-0.0273094	4	0.598078	18128_25496	Notch1	Chr2 cM	Chr2:26347914-26393834(-)	notch 1	Notch1	Chr3 p13	NA	notch receptor 1
664883_298992	298992	664883	0.0660065	0.0244285	0.00689181	0.0181275	0.113885	5	0.598078	664883_298992	Nova1	Chr12 cM	Chr12:46744678-46866143(-)	NOVA alternative splicing regulator 1	Nova1	Chr6 q21	NA	NOVA alternative splicing regulator 1
17441_24558	24558	17441	-0.234073	0.0868782	0.00705425	-0.404351	-0.0637953	5	0.603141	17441_24558	Mog	Chr17 cM	Chr17:37321635-37334290(-)	myelin oligodendrocyte glycoprotein	Mog	Chr20 p12	NA	myelin oligodendrocyte glycoprotein
236792_302864	302864	236792	0.0585481	0.0217651	0.00714529	0.0158892	0.101207	4	0.603141	236792_302864	Mmgt1	ChrX cM	ChrX:55630872-55643304(-)	membrane magnesium transporter 1	Mmgt1	ChrX q37	NA	membrane magnesium transporter 1
110962_362892	362892	110962	-0.087094	0.0324594	0.00729297	-0.150713	-0.0234746	5	0.603141	110962_362892	Mbd6	Chr10 cM	Chr10:127117825-127124887(-)	methyl-CpG binding domain protein 6	Mbd6	Chr7 q22	NA	methyl-CpG binding domain protein 6
19359_298012	298012	19359	0.0786035	0.0293093	0.00732144	0.0211582	0.136049	4	0.603141	19359_298012	Rad23b	Chr4 cM	Chr4:55350043-55392237(+)	RAD23 homolog B, nucleotide excision repair protein	Rad23b	Chr5 q24	NA	RAD23 homolog B, nucleotide excision repair protein
225055_301674	301674	225055	0.04061	0.0151603	0.00739082	0.0108963	0.0703236	5	0.603141	225055_301674	Fbxo11	Chr17 cM	Chr17:88298287-88372719(-)	F-box protein 11	Fbxo11	Chr6 q12	NA	F-box protein 11
64138_252929	252929	64138	-0.0784205	0.0292775	0.00739465	-0.135803	-0.0210377	5	0.603141	64138_252929	Ctsz	Chr2 cM	Chr2:174269287-174280832(-)	cathepsin Z	Ctsz	Chr3	NA	cathepsin Z
73166_293688	293688	73166	0.0594563	0.0222347	0.00749443	0.0158772	0.103035	5	0.603141	73166_293688	Tm7sf2	Chr19 cM	Chr19:6112851-6117880(-)	transmembrane 7 superfamily member 2	Tm7sf2	Chr1 q43	NA	transmembrane 7 superfamily member 2
192174_502084	502084	192174	0.0580578	0.0217191	0.00751492	0.0154891	0.100626	4	0.603141	192174_502084	Rwdd4a	Chr8 cM	Chr8:47986680-48005872(+)	RWD domain containing 4A	Rwdd4	Chr16 q11	NA	RWD domain containing 4
102693_171434	171434	102693	-0.14514	0.0543986	0.00762843	-0.251759	-0.0385209	4	0.603141	102693_171434	Phldb1	Chr9 cM	Chr9:44597601-44646495(-)	pleckstrin homology like domain, family B, member 1	Phldb1	Chr8 q22	NA	pleckstrin homology-like domain, family B, member 1
53421_80843	80843	53421	-0.0498507	0.0187012	0.00768404	-0.0865043	-0.0131971	5	0.603141	53421_80843	Sec61a1	Chr6 cM	Chr6:88480589-88495782(-)	SEC61 translocon subunit alpha 1	Sec61a1	Chr4 q34	NA	SEC61 translocon subunit alpha 1
22057_170842	170842	22057	-0.0782936	0.0293717	0.00768486	-0.135861	-0.0207261	4	0.603141	22057_170842	Tob1	Chr11 cM	Chr11:94102280-94106321(+)	transducer of ErbB-2.1	Tob1	Chr10 q26	NA	transducer of ErbB-2.1
243764_81645	81645	243764	0.252277	0.0947283	0.00774088	0.0666133	0.437941	4	0.603141	243764_81645	Chrm2	Chr6 cM	Chr6:36365019-36505349(+)	cholinergic receptor, muscarinic 2, cardiac	Chrm2	Chr4 q22	NA	cholinergic receptor, muscarinic 2
12466_288620	288620	12466	0.0521571	0.0196092	0.00781793	0.0137239	0.0905904	4	0.603141	12466_288620	Cct6a	Chr5 cM	Chr5:129864420-129875284(+)	chaperonin containing TCP1 subunit 6A	Cct6a	Chr12 q13	NA	chaperonin containing TCP1 subunit 6A
19132_24688	24688	19132	0.271394	0.102246	0.0079469	0.0709951	0.471793	4	0.603141	19132_24688	Prph	Chr15 cM	Chr15:98953055-98956859(+)	peripherin	Prph	Chr7 q36	NA	peripherin
71538_300849	300849	71538	0.0633421	0.0238977	0.00803607	0.0165034	0.110181	4	0.603141	71538_300849	Fbxo9	Chr9 cM	Chr9:77988781-78016347(-)	f-box protein 9	Fbxo9	Chr8 q31	NA	f-box protein 9
67542_310411	310411	67542	0.0685024	0.0258924	0.00815316	0.0177543	0.119251	4	0.603141	67542_310411	Cog6	Chr3 cM	Chr3:52889544-52924644(-)	component of oligomeric golgi complex 6	Cog6	Chr2 q26	NA	component of oligomeric golgi complex 6
14489_79215	79215	14489	0.086282	0.0326464	0.00821936	0.0222962	0.150268	4	0.603141	14489_79215	Mtpn	Chr6 cM	Chr6:35485841-35516823(-)	myotrophin	Mtpn	Chr4 q22	NA	myotrophin
69104_294079	294079	69104	0.049278	0.0186555	0.0082548	0.0127138	0.0858422	5	0.603141	69104_294079	Marchf5	Chr19 cM	Chr19:37184942-37199550(+)	membrane associated ring-CH-type finger 5	Marchf5	Chr1 q53	NA	membrane associated ring-CH-type finger 5
77644_313433	313433	77644	0.122747	0.0464707	0.00825677	0.0316661	0.213828	4	0.603141	77644_313433	Steep1	ChrX cM	ChrX:36087388-36127956(-)	STING1 ER exit protein 1	Steep1	ChrX q35	NA	STING1 ER exit protein 1
19197_25525	25525	19197	-0.365032	0.13821	0.00826274	-0.635918	-0.0941453	4	0.603141	19197_25525	Pspn	Chr17 cM	Chr17:57306457-57307018(-)	persephin	Pspn	Chr9 q12	NA	persephin
50776_303612	303612	50776	0.0567837	0.0215009	0.00826644	0.0146427	0.0989247	5	0.603141	50776_303612	Polg2	Chr11 cM	Chr11:106659079-106670363(-)	polymerase (DNA directed), gamma 2, accessory subunit	Polg2	Chr10 q32.1	NA	DNA polymerase gamma 2, accessory subunit
210973_312372	312372	210973	0.0468924	0.0177558	0.00826687	0.0120918	0.0816931	5	0.603141	210973_312372	Kbtbd2	Chr6 cM	Chr6:56754510-56774798(-)	kelch repeat and BTB (POZ) domain containing 2	Kbtbd2	Chr4 q24	NA	kelch repeat and BTB domain containing 2
240913_66015	66015	240913	-0.168929	0.0639716	0.00827403	-0.294311	-0.0435464	5	0.603141	240913_66015	Adamts4	Chr1 cM	Chr1:171077990-171088206(+)	ADAM metallopeptidase with thrombospondin type 1 motif 4	Adamts4	Chr13 q24	NA	ADAM metallopeptidase with thrombospondin type 1 motif, 4
70425_64823	64823	70425	0.0631954	0.0239981	0.00845467	0.01616	0.110231	4	0.603141	70425_64823	Csnk1g3	Chr18 cM	Chr18:53995194-54088620(+)	casein kinase 1, gamma 3	Csnk1g3	Chr18 q11	NA	casein kinase 1, gamma 3
68276_298443	298443	68276	0.0651809	0.0247984	0.0085779	0.016577	0.113785	5	0.603141	68276_298443	Toe1	Chr4 cM	Chr4:116661200-116664787(-)	target of EGR1, member 1 (nuclear)	Toe1	Chr5 q35	NA	target of EGR1, exonuclease
66899_289582	289582	66899	0.0479177	0.0182416	0.00861831	0.0121648	0.0836706	5	0.603141	66899_289582	Fip1l1	Chr5 cM	Chr5:74696110-74759461(+)	factor interacting with PAPOLA and CPSF1	Fip1l1	Chr14 p11	NA	factor interacting with PAPOLA and CPSF1
72103_500247	500247	72103	0.0889441	0.0338941	0.00868589	0.0225129	0.155375	4	0.603141	72103_500247	Aplf	Chr6 cM	Chr6:87605406-87649175(-)	aprataxin and PNKP like factor	Aplf	Chr4 q34	NA	aprataxin and PNKP like factor
71820_296618	296618	71820	-0.0793862	0.0302645	0.00871382	-0.138703	-0.0200689	4	0.603141	71820_296618	Dync2i2	Chr2 cM	Chr2:29921563-29938891(-)	dynein 2 intermediate chain 2	Dync2i2	Chr3 p12	NA	dynein 2 intermediate chain 2
22063_89821	89821	22063	0.0725829	0.0276725	0.00871777	0.0183458	0.12682	5	0.603141	22063_89821	Trpc1	Chr9 cM	Chr9:95587135-95632428(-)	transient receptor potential cation channel, subfamily C, member 1	Trpc1	Chr8 q31	NA	transient receptor potential cation channel, subfamily C, member 1
66942_308490	308490	66942	0.04852	0.0185103	0.00876093	0.0122405	0.0847995	4	0.603141	66942_308490	Ddx18	Chr1 cM	Chr1:121481564-121495709(-)	DEAD box helicase 18	Ddx18	Chr13 q11	NA	DEAD-box helicase 18
97998_314979	314979	97998	0.0965395	0.0368557	0.00880868	0.0243037	0.168775	4	0.603141	97998_314979	Deptor	Chr15 cM	Chr15:54975713-55122667(+)	DEP domain containing MTOR-interacting protein	Deptor	Chr7 q32	NA	DEP domain containing MTOR-interacting protein
68215_499866	499866	68215	0.056701	0.0216569	0.00884077	0.0142543	0.0991477	4	0.603141	68215_499866	Fam98b	Chr2 cM	Chr2:117080220-117102021(+)	family with sequence similarity 98, member B	Fam98b	Chr3 q35	NA	family with sequence similarity 98, member B
319944_170844	170844	319944	0.0538213	0.0205894	0.0089482	0.0134668	0.0941759	4	0.603141	319944_170844	Taf2	Chr15 cM	Chr15:54878527-54935548(-)	TATA-box binding protein associated factor 2	Taf2	Chr7 q32	NA	TATA-box binding protein associated factor 2
50995_308508	308508	50995	0.0409754	0.015707	0.00908774	0.0101902	0.0717605	5	0.603141	50995_308508	Uba2	Chr7 cM	Chr7:33840122-33868014(-)	ubiquitin-like modifier activating enzyme 2	Uba2	Chr1 q21	NA	ubiquitin-like modifier activating enzyme 2
52440_246244	246244	52440	0.0558792	0.0214335	0.00913127	0.0138704	0.097888	4	0.603141	52440_246244	Tax1bp1	Chr6 cM	Chr6:52690714-52743765(+)	Tax1 (human T cell leukemia virus type I) binding protein 1	Tax1bp1	Chr4 q24	NA	Tax1 binding protein 1
68743_363031	363031	68743	-0.346947	0.1331	0.00914287	-0.607818	-0.0860759	4	0.603141	68743_363031	Anln	Chr9 cM	Chr9:22243308-22300484(-)	anillin, actin binding protein	Anln	Chr8 q13	NA	anillin, actin binding protein
14313_24373	24373	14313	0.143782	0.0551922	0.00918455	0.0356069	0.251956	5	0.603141	14313_24373	Fst	Chr13 cM	Chr13:114588826-114595487(-)	follistatin	Fst	Chr2 q14	NA	follistatin
11838_54323	54323	11838	-0.30921	0.118729	0.0092055	-0.541916	-0.0765048	5	0.603141	11838_54323	Arc	Chr15 cM	Chr15:74540932-74544419(-)	activity regulated cytoskeletal-associated protein	Arc	Chr7 q34	NA	activity-regulated cytoskeleton-associated protein
67610_689249	689249	67610	0.0699265	0.0268585	0.00922729	0.0172848	0.122568	4	0.603141	67610_689249	Rspry1	Chr8 cM	Chr8:95328569-95386905(+)	ring finger and SPRY domain containing 1	Rspry1	Chr19 p13	NA	ring finger and SPRY domain containing 1
67609_304176	304176	67609	0.0665857	0.0255836	0.00925016	0.0164427	0.116729	5	0.603141	67609_304176	4930453N24Rik	Chr16 cM	Chr16:64583267-64592735(-)	RIKEN cDNA 4930453N24 gene	C11h3orf38	Chr11 p12	NA	similar to human chromosome 3 open reading frame 38
12739_65130	65130	12739	-0.489735	0.188272	0.00928945	-0.85874	-0.120729	4	0.603141	12739_65130	Cldn3	Chr5 cM	Chr5:135015068-135016326(+)	claudin 3	Cldn3	Chr12	NA	claudin 3
14618_29584	29584	14618	-0.237202	0.0913073	0.00938102	-0.416161	-0.0582434	5	0.603141	14618_29584	Gjb1	ChrX cM	ChrX:100419984-100429235(+)	gap junction protein, beta 1	Gjb1	ChrX q22	NA	gap junction protein, beta 1
67948_305105	305105	67948	0.0539467	0.0207808	0.00943191	0.0132171	0.0946762	5	0.603141	67948_305105	Fbxo28	Chr1 cM	Chr1:182140667-182169171(-)	F-box protein 28	Fbxo28	Chr13 q26	NA	F-box protein 28
70315_363481	363481	70315	0.0549474	0.0211827	0.00948731	0.0134301	0.0964648	4	0.603141	70315_363481	Hdac8	ChrX cM	ChrX:101328245-101548965(-)	histone deacetylase 8	Hdac8	ChrX q22	NA	histone deacetylase 8
269109_363972	363972	269109	0.0895983	0.034555	0.00951656	0.0218717	0.157325	5	0.603141	269109_363972	Dpp10	Chr1 cM	Chr1:123259867-124773809(-)	dipeptidylpeptidase 10	Dpp10	Chr13 q11-q12	NA	dipeptidyl peptidase like 10
22348_83612	83612	22348	-0.0705407	0.0272129	0.00953705	-0.123877	-0.0172044	5	0.603141	22348_83612	Slc32a1	Chr2 cM	Chr2:158452687-158457668(+)	solute carrier family 32 (GABA vesicular transporter), member 1	Slc32a1	Chr3 q42	NA	solute carrier family 32 member 1
68472_293114	293114	68472	0.0918814	0.0354541	0.00955427	0.0223926	0.16137	4	0.603141	68472_293114	Tmem126b	Chr7 cM	Chr7:90118041-90125203(-)	transmembrane protein 126B	Tmem126b	Chr1 q32	NA	transmembrane protein 126B
108150_29750	29750	108150	0.0821249	0.0317232	0.00963128	0.0199485	0.144301	4	0.603141	108150_29750	Galnt7	Chr8 cM	Chr8:57976862-58106066(-)	polypeptide N-acetylgalactosaminyltransferase 7	Galnt7	Chr16 p11	NA	polypeptide N-acetylgalactosaminyltransferase 7
66054_291394	291394	66054	0.0571197	0.0220693	0.00964806	0.0138646	0.100375	4	0.603141	66054_291394	Cndp2	Chr18 cM	Chr18:84685590-84703827(-)	CNDP dipeptidase 2	Cndp2	Chr18 q12.3	NA	carnosine dipeptidase 2
21973_360243	360243	21973	-0.504686	0.19527	0.00975048	-0.887409	-0.121964	4	0.603141	21973_360243	Top2a	Chr11 cM	Chr11:98883769-98915015(-)	topoisomerase (DNA) II alpha	Top2a	Chr10 q31	NA	DNA topoisomerase II alpha
18553_25507	25507	18553	-0.112022	0.0433678	0.00979282	-0.197021	-0.0270223	5	0.603141	18553_25507	Pcsk6	Chr7 cM	Chr7:65511884-65700134(+)	proprotein convertase subtilisin/kexin type 6	Pcsk6	Chr1 q22	NA	proprotein convertase subtilisin/kexin type 6
234267_306439	306439	234267	0.0559637	0.0216746	0.00982321	0.0134822	0.0984453	5	0.603141	234267_306439	Gpm6a	Chr8 cM	Chr8:55407878-55513906(+)	glycoprotein m6a	Gpm6a	Chr16 p11	NA	glycoprotein m6a
15182_84577	84577	15182	0.0614245	0.0238112	0.00989019	0.0147554	0.108094	5	0.603141	15182_84577	Hdac2	Chr10 cM	Chr10:36850540-36877885(+)	histone deacetylase 2	Hdac2	Chr20 q12	NA	histone deacetylase 2
19769_499652	499652	19769	0.0534357	0.0207154	0.0098937	0.0128344	0.0940371	4	0.603141	19769_499652	Rit1	Chr3 cM	Chr3:88624151-88638355(+)	Ras-like without CAAX 1	Rit1	Chr2 q34	NA	Ras-like without CAAX 1
59025_291796	291796	59025	0.0937216	0.0363459	0.00992009	0.022485	0.164958	5	0.603141	59025_291796	Usp14	Chr18 cM	Chr18:9993615-10030149(-)	ubiquitin specific peptidase 14	Usp14	Chr18 p13	NA	ubiquitin specific peptidase 14
70573_303830	303830	70573	0.0583178	0.0226353	0.00998323	0.0139534	0.102682	4	0.603141	70573_303830	Tbccd1	Chr16 cM	Chr16:22631964-22676419(-)	TBCC domain containing 1	Tbccd1	Chr11 q23	NA	TBCC domain containing 1
68736_301419	301419	68736	0.057505	0.0223212	0.00998797	0.0137562	0.101254	4	0.603141	68736_301419	Tyw5	Chr1 cM	Chr1:57427394-57445833(-)	tRNA-yW synthesizing protein 5	Tyw5	Chr9 q31	NA	tRNA-yW synthesizing protein 5
72630_311427	311427	72630	-0.0914578	0.0355395	0.0100702	-0.161114	-0.0218016	5	0.603141	72630_311427	Hspa12b	Chr2 cM	Chr2:130969332-130987905(+)	heat shock protein 12B	Hspa12b	Chr3 q36	NA	heat shock protein family A (Hsp70) member 12B
75619_301463	301463	75619	0.0706804	0.0274748	0.0100952	0.0168307	0.12453	5	0.603141	75619_301463	Fastkd2	Chr1 cM	Chr1:63769758-63792544(+)	FAST kinase domains 2	Fastkd2	Chr9 q32	NA	FAST kinase domains 2
17250_24565	24565	17250	-0.0839967	0.0326985	0.0102043	-0.148085	-0.0199089	5	0.603141	17250_24565	Abcc1	Chr16 cM	Chr16:14179317-14292743(+)	ATP-binding cassette, sub-family C member 1	Abcc1	Chr10 q11	NA	ATP binding cassette subfamily C member 1
67471_292810	292810	67471	0.0450445	0.0175615	0.0103188	0.0106246	0.0794644	5	0.603141	67471_292810	Gpatch1	Chr7 cM	Chr7:34975969-35017865(-)	G patch domain containing 1	Gpatch1	Chr1 q21	NA	G patch domain containing 1
328232_306842	306842	328232	0.10973	0.0428036	0.0103601	0.0258367	0.193624	4	0.603141	328232_306842	Gfod1	Chr13 cM	Chr13:43348721-43457648(-)	glucose-fructose oxidoreductase domain containing 1	Gfod1	Chr17 p12	NA	Gfo/Idh/MocA-like oxidoreductase domain containing 1
75689_287738	287738	75689	-0.0986357	0.0385218	0.0104517	-0.174137	-0.0231343	5	0.603141	75689_287738	Higd1b	Chr11 cM	Chr11:102726675-102728866(+)	HIG1 domain family, member 1B	Higd1b	Chr10 q32.1	NA	HIG1 hypoxia inducible domain family, member 1B
67845_362002	362002	67845	0.0739195	0.028879	0.0104784	0.0173177	0.130521	4	0.603141	67845_362002	Rnf115	Chr3 cM	Chr3:96634869-96698471(+)	ring finger protein 115	Rnf115	Chr2 q34	NA	ring finger protein 115
69642_681849	681849	69642	0.0841912	0.0329143	0.0105309	0.0196803	0.148702	4	0.603141	69642_681849	Mlip	Chr9 cM	Chr9:77009366-77260062(-)	muscular LMNA-interacting protein	Mlip	Chr8	NA	muscular LMNA-interacting protein
76357_362754	362754	76357	0.0628345	0.0245686	0.0105422	0.014681	0.110988	5	0.603141	76357_362754	Trmt5	Chr12 cM	Chr12:73326785-73333484(-)	TRM5 tRNA methyltransferase 5	Trmt5	Chr6 q24	NA	tRNA methyltransferase 5
69379_296545	296545	69379	0.101842	0.0398488	0.0105971	0.0237398	0.179944	5	0.603141	69379_296545	C8g	Chr2 cM	Chr2:25388663-25391731(-)	complement component 8, gamma polypeptide	C8g	Chr3 p13	NA	complement C8 gamma chain
624866_361953	361953	624866	0.0716652	0.028058	0.0106439	0.0166725	0.126658	4	0.603141	624866_361953	Lekr1	Chr3 cM	Chr3:65573649-65738776(+)	leucine, glutamate and lysine rich 1	Lekr1	Chr2 q31	NA	leucine, glutamate and lysine rich 1
11793_365601	365601	11793	0.0585165	0.0229202	0.0106784	0.0135937	0.103439	5	0.603141	11793_365601	Atg5	Chr10 cM	Chr10:44144354-44240287(+)	autophagy related 5	Atg5	Chr20 q13	NA	autophagy related 5
76965_306147	306147	76965	0.0723142	0.0283302	0.0106937	0.0167881	0.12784	5	0.603141	76965_306147	Slitrk1	Chr14 cM	Chr14:109147420-109151671(-)	SLIT and NTRK-like family, member 1	Slitrk1	Chr15 q23	NA	SLIT and NTRK-like family, member 1
223838_315263	315263	223838	-0.0880071	0.0344803	0.0106988	-0.155587	-0.0204269	4	0.603141	223838_315263	Adamts20	Chr15 cM	Chr15:94166177-94329966(-)	ADAM metallopeptidase with thrombospondin type 1 motif 20	Adamts20	Chr7 q35	NA	ADAM metallopeptidase with thrombospondin type 1 motif, 20
74840_315989	315989	74840	0.0860798	0.0337293	0.0107081	0.0199717	0.152188	4	0.603141	74840_315989	Manf	Chr9 cM	Chr9:106765952-106769137(-)	mesencephalic astrocyte-derived neurotrophic factor	Manf	Chr8 q32	NA	mesencephalic astrocyte-derived neurotrophic factor
12343_493810	493810	12343	0.0482978	0.018932	0.0107378	0.0111917	0.0854038	4	0.603141	12343_493810	Capza2	Chr6 cM	Chr6:17637009-17666971(+)	capping actin protein of muscle Z-line subunit alpha 2	Capza2	Chr4 q21	NA	capping actin protein of muscle Z-line subunit alpha 2
73373_295663	295663	73373	0.063594	0.0249368	0.010766	0.0147187	0.112469	5	0.603141	73373_295663	Phospho2	Chr2 cM	Chr2:69620081-69627567(+)	phosphatase, orphan 2	Phospho2	Chr3 q21	NA	phosphatase, orphan 2
58207_311170	311170	58207	-0.333734	0.130908	0.0107916	-0.590309	-0.0771586	4	0.603141	58207_311170	Slc43a3	Chr2 cM	Chr2:84766923-84788853(+)	solute carrier family 43, member 3	Slc43a3	Chr3 q24	NA	solute carrier family 43, member 3
104444_300689	300689	104444	0.0547358	0.021481	0.0108311	0.0126338	0.0968377	4	0.603141	104444_300689	Rexo2	Chr9 cM	Chr9:48379812-48391911(-)	RNA exonuclease 2	Rexo2	Chr8 q23	NA	RNA exonuclease 2
108943_295496	295496	108943	0.0777239	0.0305358	0.0109172	0.0178748	0.137573	4	0.603141	108943_295496	Trmt10a	Chr3 cM	Chr3:137849209-137865582(+)	tRNA methyltransferase 10A	Trmt10a	Chr2 q44	NA	tRNA methyltransferase 10A
226519_117036	117036	226519	-0.0665549	0.0261602	0.0109551	-0.117828	-0.0152819	5	0.603141	226519_117036	Lamc1	Chr1 cM	Chr1:153094668-153208532(-)	laminin, gamma 1	Lamc1	Chr13 q21	NA	laminin subunit gamma 1
58185_65190	65190	58185	-0.138885	0.0547082	0.0111279	-0.246111	-0.0316592	5	0.603141	58185_65190	Rsad2	Chr12 cM	Chr12:26492745-26506451(-)	radical S-adenosyl methionine domain containing 2	Rsad2	Chr6 q16	NA	radical S-adenosyl methionine domain containing 2
18160_24603	24603	18160	-0.264785	0.104328	0.0111482	-0.469264	-0.060307	4	0.603141	18160_24603	Npr1	Chr3 cM	Chr3:90357898-90373173(-)	natriuretic peptide receptor 1	Npr1	Chr2 q34	NA	natriuretic peptide receptor 1
12062_25245	25245	12062	-0.371316	0.146312	0.0111537	-0.658081	-0.0845508	4	0.603141	12062_25245	Bdkrb2	Chr12 cM	Chr12:105529485-105561496(+)	bradykinin receptor, beta 2	Bdkrb2	Chr6 q32	NA	bradykinin receptor B2
98258_280671	280671	98258	0.0552296	0.0217681	0.0111747	0.012565	0.0978942	4	0.603141	98258_280671	Txndc9	Chr1 cM	Chr1:38024270-38036974(-)	thioredoxin domain containing 9	Txndc9	Chr9 q21	NA	thioredoxin domain containing 9
14536_362125	362125	14536	0.0694368	0.0273713	0.0111855	0.0157901	0.123084	4	0.603141	14536_362125	Nr6a1	Chr2 cM	Chr2:38613381-38816473(-)	nuclear receptor subfamily 6, group A, member 1	Nr6a1	Chr3 q12	NA	nuclear receptor subfamily 6, group A, member 1
208650_171136	171136	208650	0.0783674	0.0309015	0.0112115	0.0178015	0.138933	5	0.603141	208650_171136	Cblb	Chr16 cM	Chr16:51851593-52028410(+)	Casitas B-lineage lymphoma b	Cblb	Chr11 q21	NA	Cbl proto-oncogene B
108673_293738	293738	108673	0.0595497	0.0234964	0.0112634	0.0134976	0.105602	4	0.6032	108673_293738	Ccdc86	Chr19 cM	Chr19:10918845-10926630(-)	coiled-coil domain containing 86	Ccdc86	Chr1 q43	NA	coiled-coil domain containing 86
21924_290561	290561	21924	0.194253	0.0767154	0.0113375	0.0438933	0.344612	5	0.603343	21924_290561	Tnnc1	Chr14 cM	Chr14:30930269-30933686(+)	troponin C, cardiac/slow skeletal	Tnnc1	Chr16 p16	NA	troponin C1, slow skeletal and cardiac type
17885_252942	252942	17885	0.502689	0.198598	0.0113675	0.113445	0.891933	4	0.603343	17885_252942	Myh8	Chr11 cM	Chr11:67167950-67199460(+)	myosin, heavy polypeptide 8, skeletal muscle, perinatal	Myh8	Chr10 q24	NA	myosin heavy chain 8
13419_25633	25633	13419	0.316379	0.125112	0.0114465	0.0711638	0.561594	4	0.604832	13419_25633	Dnase1	Chr16 cM	Chr16:3854822-3857888(+)	deoxyribonuclease I	Dnase1	Chr10 q12	NA	deoxyribonuclease 1
317717_117513	117513	317717	0.0597259	0.0236372	0.0115116	0.0133978	0.106054	5	0.605582	317717_117513	Sec22a	Chr16 cM	Chr16:35131501-35184288(-)	SEC22 homolog A, vesicle trafficking protein	Sec22a	Chr11 q22	NA	SEC22 homolog A, vesicle trafficking protein
245403_298159	298159	245403	-0.219491	0.08692	0.0115631	-0.389851	-0.0491307	4	0.605611	245403_298159	Dcaf12l2	ChrX cM	ChrX:43454334-43457214(-)	DDB1 and CUL4 associated factor 12-like 2	Dcaf12l2	ChrX q35	NA	DDB1 and CUL4 associated factor 12-like 2
69605_362151	362151	69605	0.0534358	0.0212051	0.011737	0.0118747	0.094997	4	0.610764	69605_362151	Lnpk	Chr2 cM	Chr2:74350635-74409779(-)	lunapark, ER junction formation factor	Lnpk	Chr3 q23	NA	lunapark, ER junction formation factor
56297_363760	363760	56297	0.0705788	0.028017	0.0117642	0.0156664	0.125491	5	0.610764	56297_363760	Arl6	Chr16 cM	Chr16:59433312-59459754(-)	ADP-ribosylation factor-like 6	Arl6	Chr11 q12	NA	ADP-ribosylation factor like GTPase 6
54562_299920	299920	54562	0.111335	0.0442516	0.0118713	0.0246032	0.198066	4	0.611651	54562_299920	Dnaaf11	Chr15 cM	Chr15:66251707-66372759(-)	dynein axonemal assembly factor 11	Dnaaf11	Chr7 q34	NA	dynein axonemal assembly factor 11
100201_689176	689176	100201	0.0654997	0.0260378	0.0118842	0.0144666	0.116533	4	0.611651	100201_689176	Tmem64	Chr4 cM	Chr4:15265831-15286753(+)	transmembrane protein 64	Tmem64	Chr5 q13	NA	transmembrane protein 64
14064_29636	29636	14064	0.221375	0.0880958	0.0119746	0.0487106	0.39404	4	0.612651	14064_29636	F2rl2	Chr13 cM	Chr13:95833428-95839276(+)	coagulation factor II thrombin receptor like 2	F2rl2	Chr2 q12	NA	coagulation factor II (thrombin) receptor-like 2
224796_94272	94272	224796	0.188876	0.075227	0.0120475	0.0414339	0.336318	4	0.612651	224796_94272	Clic5	Chr17 cM	Chr17:44445671-44591059(+)	chloride intracellular channel 5	Clic5	Chr9 q13	NA	chloride intracellular channel 5
70620_287927	287927	70620	0.0692879	0.0275999	0.0120582	0.015193	0.123383	5	0.612651	70620_287927	Ube2v2	Chr16 cM	Chr16:15368850-15412382(-)	ubiquitin-conjugating enzyme E2 variant 2	Ube2v2	Chr11 q23	NA	ubiquitin conjugating enzyme E2 V2
228607_311430	311430	228607	0.0698469	0.0278684	0.0121997	0.0152259	0.124468	5	0.614107	228607_311430	Mavs	Chr2 cM	Chr2:131075983-131089945(+)	mitochondrial antiviral signaling protein	Mavs	Chr3 q36	NA	mitochondrial antiviral signaling protein
66880_361956	361956	66880	0.0543074	0.0217073	0.0123561	0.0117619	0.0968529	5	0.614107	66880_361956	Rsrc1	Chr3 cM	Chr3:66888723-67265729(+)	arginine/serine-rich coiled-coil 1	Rsrc1	Chr2 q31-q32	NA	arginine and serine rich coiled-coil 1
338367_25485	25485	338367	-0.113768	0.0454821	0.0123711	-0.202911	-0.0246247	4	0.614107	338367_25485	Myo1d	Chr11 cM	Chr11:80372952-80670851(-)	myosin ID	Myo1d	Chr10 q26	NA	myosin ID
77574_362353	362353	77574	0.0583743	0.0233374	0.0123732	0.0126338	0.104115	4	0.614107	77574_362353	Tcaf1	Chr6 cM	Chr6:42644936-42687022(-)	TRPM8 channel-associated factor 1	Tcaf1	Chr4 q24	NA	TRPM8 channel-associated factor 1
77827_362358	362358	77827	-0.0812572	0.0324902	0.0123851	-0.144937	-0.0175776	4	0.614107	77827_362358	Krba1	Chr6 cM	Chr6:48372520-48396715(+)	KRAB-A domain containing 1	Krba1	Chr4 q24	NA	KRAB-A domain containing 1
225872_266734	266734	225872	-0.343941	0.137548	0.0124012	-0.61353	-0.0743522	4	0.614107	225872_266734	Npas4	Chr19 cM	Chr19:5034383-5040344(-)	neuronal PAS domain protein 4	Npas4	Chr1 q43	NA	neuronal PAS domain protein 4
75540_310935	310935	75540	0.0686868	0.0274838	0.0124485	0.0148194	0.122554	5	0.614107	75540_310935	Fpgt	Chr3 cM	Chr3:154790552-154799024(-)	fucose-1-phosphate guanylyltransferase	Fpgt	Chr2 q45	NA	fucose-1-phosphate guanylyltransferase
216578_305586	305586	216578	0.0678201	0.0272019	0.0126593	0.0145054	0.121135	4	0.620812	216578_305586	Papolg	Chr11 cM	Chr11:23812646-23845253(-)	poly(A) polymerase gamma	Papolg	Chr14 q22	NA	poly(A) polymerase gamma
66174_299346	299346	66174	0.106409	0.0427389	0.0127832	0.0226426	0.190176	5	0.620812	66174_299346	Nudt14	Chr12 cM	Chr12:112897911-112905744(-)	nudix hydrolase 14	Nudt14	Chr6 q32	NA	nudix hydrolase 14
67788_294030	294030	67788	0.0504065	0.0202582	0.0128392	0.0107011	0.0901119	4	0.620812	67788_294030	Sfr1	Chr19 cM	Chr19:47720159-47724027(+)	SWI5 dependent recombination repair 1	Sfr1	Chr1 q54	NA	SWI5-dependent homologous recombination repair protein 1
53621_312227	312227	53621	0.0448152	0.0180246	0.0129067	0.00948761	0.0801428	5	0.620812	53621_312227	Cnot4	Chr6 cM	Chr6:34999000-35110659(-)	CCR4-NOT transcription complex, subunit 4	Cnot4	Chr4 q22	NA	CCR4-NOT transcription complex, subunit 4
228983_296461	296461	228983	0.0492031	0.0197945	0.01293	0.0104065	0.0879996	5	0.620812	228983_296461	Osbpl2	Chr2 cM	Chr2:179761099-179804473(+)	oxysterol binding protein-like 2	Osbpl2	Chr3 q43	NA	oxysterol binding protein-like 2
50795_498066	498066	50795	-0.165547	0.0666136	0.0129488	-0.296107	-0.0349862	4	0.620812	50795_498066	Sh3bgr	Chr16 cM	Chr16:96001670-96030133(+)	SH3-binding domain glutamic acid-rich protein	Sh3bgr	Chr11 q11	NA	SH3 domain binding glutamate-rich protein
68137_361577	361577	68137	0.0516051	0.0207757	0.0129947	0.0108854	0.0923247	4	0.620812	68137_361577	Kdelr1	Chr7 cM	Chr7:45522264-45533150(+)	KDEL (Lys-Asp-Glu-Leu) endoplasmic reticulum protein retention receptor 1	Kdelr1	Chr1 q22	NA	KDEL endoplasmic reticulum protein retention receptor 1
68140_100912924	100912924	68140	0.0750121	0.0302016	0.0130021	0.015818	0.134206	4	0.620812	68140_100912924	Tigd2	Chr6 cM	Chr6:59185855-59189018(+)	tigger transposable element derived 2	Tigd2	Chr4	NA	tigger transposable element derived 2
108911_298594	298594	108911	-0.0442374	0.0178723	0.0133165	-0.0792665	-0.00920828	4	0.631513	108911_298594	Rcc2	Chr4 cM	Chr4:140427852-140450531(+)	regulator of chromosome condensation 2	Rcc2	Chr5 q36	NA	regulator of chromosome condensation 2
66143_291057	291057	66143	0.0764677	0.030899	0.0133325	0.0159068	0.137029	5	0.631513	66143_291057	Eef1e1	Chr13 cM	Chr13:38829667-38843004(-)	eukaryotic translation elongation factor 1 epsilon 1	Eef1e1	Chr17 p12	NA	eukaryotic translation elongation factor 1 epsilon 1
213753_287119	287119	213753	-0.0648412	0.026228	0.0134281	-0.116247	-0.0134352	5	0.633519	213753_287119	Zfp598	Chr17 cM	Chr17:24888661-24900990(+)	zinc finger protein 598	Zfp598	Chr10 q12	NA	zinc finger protein 598
232853_308320	308320	232853	0.0710001	0.0287876	0.0136503	0.0145773	0.127423	4	0.636421	232853_308320	Zfp954	Chr7 cM	Chr7:7117682-7124475(-)	zinc finger protein 954	Zfp954	Chr1 q12	NA	zinc finger protein 954
56398_64152	64152	56398	0.046329	0.018794	0.0136976	0.00949348	0.0831646	5	0.636421	56398_64152	Chp1	Chr2 cM	Chr2:119378178-119417508(+)	calcineurin-like EF hand protein 1	Chp1	Chr3 q35	NA	calcineurin-like EF-hand protein 1
75847_493574	493574	75847	0.123757	0.0502064	0.0137026	0.0253544	0.22216	5	0.636421	75847_493574	Crppa	Chr12 cM	Chr12:36431449-36739502(+)	CDP-L-ribitol pyrophosphorylase A	Crppa	Chr6 q16-q21	NA	CDP-L-ribitol pyrophosphorylase A
13603_498289	498289	13603	0.146105	0.0592733	0.0137037	0.0299314	0.262279	4	0.636421	13603_498289	Opn3	Chr1 cM	Chr1:175489987-175520342(-)	opsin 3	Opn3	Chr13 q25	NA	opsin 3
219150_305968	305968	219150	-0.0714193	0.0290145	0.0138355	-0.128287	-0.014552	4	0.639265	219150_305968	Hmbox1	Chr14 cM	Chr14:65049049-65187320(-)	homeobox containing 1	Hmbox1	Chr15 p12	NA	homeobox containing 1
66975_294709	294709	66975	0.0513447	0.0208765	0.0139151	0.0104275	0.0922619	4	0.639265	66975_294709	Trappc13	Chr13 cM	Chr13:104278661-104314974(-)	trafficking protein particle complex 13	Trappc13	Chr2 q12	NA	trafficking protein particle complex subunit 13
74100_363153	363153	74100	-0.0827911	0.0336665	0.0139265	-0.148776	-0.016806	4	0.639265	74100_363153	Arpp21	Chr9 cM	Chr9:111894159-112065006(-)	cyclic AMP-regulated phosphoprotein, 21	Arpp21	Chr8 q32	NA	cAMP regulated phosphoprotein 21
12411_24250	24250	12411	-0.0740725	0.030138	0.0139801	-0.133142	-0.015003	5	0.639265	12411_24250	Cbs	Chr17 cM	Chr17:31831597-31856207(-)	cystathionine beta-synthase	Cbs	Chr20 p12	NA	cystathionine beta synthase
110920_29734	29734	110920	0.0567129	0.0231034	0.0140985	0.0114311	0.101995	5	0.642158	110920_29734	Hspa13	Chr16 cM	Chr16:75552078-75564575(-)	heat shock protein 70 family, member 13	Hspa13	Chr11 p11	NA	heat shock protein family A (Hsp70) member 13
18188_84423	84423	18188	0.0800135	0.0326254	0.0141872	0.0160688	0.143958	5	0.642158	18188_84423	Nrtn	Chr17 cM	Chr17:57058325-57064530(-)	neurturin	Nrtn	Chr9 q12	NA	neurturin
13629_29565	29565	13629	-0.0535785	0.0218606	0.0142495	-0.0964245	-0.0107324	5	0.642158	13629_29565	Eef2	Chr10 cM	Chr10:81012465-81018332(+)	eukaryotic translation elongation factor 2	Eef2	Chr7 q11	NA	eukaryotic translation elongation factor 2
70747_64521	64521	70747	-0.150884	0.0616468	0.014383	-0.271709	-0.0300583	5	0.642158	70747_64521	Tspan2	Chr3 cM	Chr3:102642086-102679626(+)	tetraspanin 2	Tspan2	Chr2 q34	NA	tetraspanin 2
67160_293725	293725	67160	-0.0772729	0.0315754	0.0143952	-0.13916	-0.0153862	4	0.642158	67160_293725	Eef1g	Chr19 cM	Chr19:8944405-8955544(+)	eukaryotic translation elongation factor 1 gamma	Eef1g	Chr1 q43	NA	eukaryotic translation elongation factor 1 gamma
84094_56765	56765	84094	0.0554137	0.0226611	0.0144723	0.0109987	0.0998286	4	0.642158	84094_56765	Plvap	Chr8 cM	Chr8:71950409-71964396(-)	plasmalemma vesicle associated protein	Plvap	Chr16 p14	NA	plasmalemma vesicle associated protein
71675_305579	305579	71675	0.0536439	0.0219374	0.0144724	0.0106474	0.0966404	5	0.642158	71675_305579	Sanbr	Chr11 cM	Chr11:23514961-23583639(-)	SANT and BTB domain regulator of CSR	Sanbr	Chr14 q22	NA	SANT and BTB domain regulator of CSR
14425_366061	366061	14425	0.0967448	0.03957	0.0144892	0.019189	0.174301	4	0.642158	14425_366061	Galnt3	Chr2 cM	Chr2:65913110-65955217(-)	polypeptide N-acetylgalactosaminyltransferase 3	Galnt3	Chr3 q21	NA	polypeptide N-acetylgalactosaminyltransferase 3
66335_299971	299971	66335	0.0555061	0.0227221	0.0145728	0.0109716	0.100041	5	0.642158	66335_299971	Atp6v1c1	Chr15 cM	Chr15:38662177-38692690(+)	ATPase, H+ transporting, lysosomal V1 subunit C1	Atp6v1c1	Chr7 q22	NA	ATPase H+ transporting V1 subunit C1
30806_300475	300475	30806	0.133231	0.0545457	0.0145835	0.0263236	0.240139	4	0.642158	30806_300475	Adamts8	Chr9 cM	Chr9:30853858-30875134(+)	ADAM metallopeptidase with thrombospondin type 1 motif 8	Adamts8	Chr8 q13	NA	ADAM metallopeptidase with thrombospondin type 1 motif, 8
227292_363249	363249	227292	-0.0941236	0.0385573	0.014641	-0.169694	-0.0185528	5	0.642315	227292_363249	Ctdsp1	Chr1 cM	Chr1:74430668-74436444(+)	CTD small phosphatase 1	Ctdsp1	Chr9 q33	NA	CTD small phosphatase 1
209032_362341	362341	209032	0.0952274	0.0390398	0.0147183	0.0187108	0.171744	4	0.643294	209032_362341	Zc3hav1l	Chr6 cM	Chr6:38264331-38276194(-)	zinc finger CCCH-type, antiviral 1-like	Zc3hav1l	Chr4 q22	NA	zinc finger CCCH-type containing, antiviral 1 like
68316_363474	363474	68316	0.06149	0.0252657	0.0149438	0.0119702	0.11101	4	0.643294	68316_363474	Apoo	ChrX cM	ChrX:93410723-93460699(+)	apolipoprotein O	Apoo	ChrX q22	NA	apolipoprotein O
19212_63852	63852	19212	0.152047	0.0624846	0.0149598	0.0295793	0.274514	5	0.643294	19212_63852	Pter	Chr2 cM	Chr2:12928852-13008266(+)	phosphotriesterase related	Pter	Chr17 q12.3	NA	phosphotriesterase related
217887_362793	362793	217887	0.0680776	0.0279807	0.0149736	0.0132363	0.122919	4	0.643294	217887_362793	Clba1	Chr12 cM	Chr12:112772595-112779865(+)	clathrin binding box of aftiphilin containing 1	Clba1	Chr6 q32	NA	clathrin binding box of aftiphilin containing 1
65257_364227	364227	65257	0.0840642	0.0345773	0.0150489	0.0162941	0.151834	5	0.643294	65257_364227	Asb3	Chr11 cM	Chr11:30904398-31052704(+)	ankyrin repeat and SOCS box-containing 3	Asb3	Chr14 q22	NA	ankyrin repeat and SOCS box-containing 3
100604_289443	289443	100604	0.0569641	0.0234381	0.0150819	0.0110263	0.102902	4	0.643294	100604_289443	Lrrc8c	Chr5 cM	Chr5:105667254-105760884(+)	leucine rich repeat containing 8 family, member C	Lrrc8c	Chr14 p22	NA	leucine rich repeat containing 8 VRAC subunit C
12950_29331	29331	12950	0.157197	0.0646922	0.0151024	0.0304021	0.283991	5	0.643294	12950_29331	Hapln1	Chr13 cM	Chr13:89688654-89759951(+)	hyaluronan and proteoglycan link protein 1	Hapln1	Chr2 q12	NA	hyaluronan and proteoglycan link protein 1
72605_100360015	100360015	72605	0.17158	0.0706815	0.0152027	0.0330471	0.310113	4	0.643294	72605_100360015	Car10	Chr11 cM	Chr11:92988854-93492575(+)	carbonic anhydrase 10	Car10	Chr10	NA	carbonic anhydrase 10
329739_365903	365903	329739	-0.11724	0.048308	0.0152269	-0.211922	-0.0225585	4	0.643294	329739_365903	Eeig2	Chr3 cM	Chr3:108878313-108934923(-)	EEIG family member 2	Eeig2	Chr2 q41	NA	EEIG family member 2
11787_305338	305338	11787	0.0503755	0.0207632	0.0152581	0.00968041	0.0910705	4	0.643294	11787_305338	Apbb2	Chr5 cM	Chr5:66456046-66776127(-)	amyloid beta precursor protein binding family B member 2	Apbb2	Chr14 p11	NA	amyloid beta precursor protein binding family B member 2
65114_25479	25479	65114	0.0634476	0.0261552	0.0152742	0.0121843	0.114711	4	0.643294	65114_25479	Vps35	Chr8 cM	Chr8:85987014-86026146(-)	VPS35 retromer complex component	Vps35	Chr19 q11	NA	VPS35 retromer complex component
17988_299923	299923	17988	-0.122833	0.0506551	0.0153126	-0.222115	-0.0235513	5	0.643294	17988_299923	Ndrg1	Chr15 cM	Chr15:66801167-66841489(-)	N-myc downstream regulated gene 1	Ndrg1	Chr7 q34	NA	N-myc downstream regulated 1
12848_261736	261736	12848	0.0472273	0.0195045	0.0154627	0.00899924	0.0854554	5	0.646307	12848_261736	Cops2	Chr2 cM	Chr2:125672222-125701002(-)	COP9 signalosome subunit 2	Cops2	Chr3 q36	NA	COP9 signalosome subunit 2
347722_316611	316611	347722	-0.0590587	0.0243979	0.0154931	-0.106878	-0.0112396	5	0.646307	347722_316611	Agap1	Chr1 cM	Chr1:89382533-89823004(+)	ArfGAP with GTPase domain, ankyrin repeat and PH domain 1	Agap1	Chr9 q35-q36	NA	ArfGAP with GTPase domain, ankyrin repeat and PH domain 1
227522_291317	291317	227522	0.0743114	0.030757	0.0156885	0.0140289	0.134594	5	0.652169	227522_291317	Rpp38	Chr2 cM	Chr2:3329986-3333680(-)	ribonuclease P/MRP 38 subunit	Rpp38	Chr17 q12.3	NA	ribonuclease P/MRP subunit p38
73242_361789	361789	73242	-0.0486862	0.0201717	0.0157962	-0.088222	-0.00915043	4	0.652838	73242_361789	Atat1	Chr17 cM	Chr17:36208487-36220967(-)	alpha tubulin acetyltransferase 1	Atat1	Chr20 p12	NA	alpha tubulin acetyltransferase 1
75553_192359	192359	75553	0.0384995	0.0159539	0.0158144	0.00723042	0.0697686	4	0.652838	75553_192359	Zc3h14	Chr12 cM	Chr12:98713223-98754012(+)	zinc finger CCCH type containing 14	Zc3h14	Chr6 q32	NA	zinc finger CCCH type containing 14
76130_296865	296865	76130	0.0665523	0.0276094	0.0159311	0.0124388	0.120666	4	0.65347	76130_296865	Las1l	ChrX cM	ChrX:94978941-95000568(-)	LAS1-like (S. cerevisiae)	Las1l	ChrX q22	NA	LAS1-like, ribosome biogenesis factor
11761_54349	54349	11761	0.109759	0.0455885	0.0160572	0.0204076	0.199111	5	0.65347	11761_54349	Aox1	Chr1 cM	Chr1:58069090-58145572(+)	aldehyde oxidase 1	Aox1	Chr9 q31	NA	aldehyde oxidase 1
13018_83726	83726	13018	0.0403213	0.0167494	0.0160697	0.00749307	0.0731495	5	0.65347	13018_83726	Ctcf	Chr8 cM	Chr8:106363200-106409554(+)	CCCTC-binding factor	Ctcf	Chr19 q12	NA	CCCTC-binding factor
56839_252892	252892	56839	0.0944278	0.0392499	0.0161366	0.0174995	0.171356	5	0.65347	56839_252892	Lgi1	Chr19 cM	Chr19:38253135-38297387(+)	leucine-rich repeat LGI family, member 1	Lgi1	Chr1 q53	NA	leucine-rich, glioma inactivated 1
70373_314325	314325	70373	0.0548912	0.0228201	0.0161551	0.0101647	0.0996177	4	0.65347	70373_314325	Gpatch2l	Chr12 cM	Chr12:86288632-86338558(+)	G patch domain containing 2 like	Gpatch2l	Chr6 q31	NA	G patch domain containing 2-like
211586_300947	300947	211586	-0.0514609	0.0213983	0.0161765	-0.0934008	-0.00952106	5	0.65347	211586_300947	Tfdp2	Chr9 cM	Chr9:96078328-96205699(+)	transcription factor Dp 2	Tfdp2	Chr8 q31	NA	transcription factor Dp-2
13867_29496	29496	13867	-0.165858	0.0689912	0.0162145	-0.301079	-0.0306382	5	0.65347	13867_29496	Erbb3	Chr10 cM	Chr10:128403392-128425504(-)	erb-b2 receptor tyrosine kinase 3	Erbb3	Chr7 q11	NA	erb-b2 receptor tyrosine kinase 3
70574_314855	314855	70574	-0.17039	0.0709426	0.0163146	-0.309435	-0.0313451	4	0.655284	70574_314855	Cpm	Chr10 cM	Chr10:117465405-117523257(+)	carboxypeptidase M	Cpm	Chr7 q22	NA	carboxypeptidase M
67701_286888	286888	67701	-0.230299	0.0960227	0.0164679	-0.4185	-0.0420976	4	0.659215	67701_286888	Wfdc2	Chr2 cM	Chr2:164404635-164410430(+)	WAP four-disulfide core domain 2	Wfdc2	Chr3 q42	NA	WAP four-disulfide core domain 2
20441_64445	64445	20441	0.0673034	0.0281573	0.0168362	0.0121161	0.122491	5	0.666206	20441_64445	St3gal3	Chr4 cM	Chr4:117789351-117992111(-)	ST3 beta-galactoside alpha-2,3-sialyltransferase 3	St3gal3	Chr5 q36	NA	ST3 beta-galactoside alpha-2,3-sialyltransferase 3
272538_307816	307816	272538	0.0755508	0.0316231	0.0168895	0.0135707	0.137531	4	0.666206	272538_307816	Tango6	Chr8 cM	Chr8:107409700-107578071(+)	transport and golgi organization 6	Tango6	Chr19 q12	NA	transport and golgi organization 6 homolog
14761_65275	65275	14761	-0.0836362	0.0350091	0.0168949	-0.152253	-0.0150197	5	0.666206	14761_65275	Gpr27	Chr6 cM	Chr6:99669640-99672027(+)	G protein-coupled receptor 27	Gpr27	Chr4 q34	NA	G protein-coupled receptor 27
269536_298065	298065	269536	0.0835669	0.0349844	0.0169085	0.0149988	0.152135	5	0.666206	269536_298065	Tex10	Chr4 cM	Chr4:48430858-48473459(-)	testis expressed gene 10	Tex10	Chr5 q22	NA	testis expressed 10
26427_362165	362165	26427	-0.0766395	0.032092	0.0169349	-0.139539	-0.0137403	5	0.666206	26427_362165	Creb3l1	Chr2 cM	Chr2:91812673-91854515(-)	cAMP responsive element binding protein 3-like 1	Creb3l1	Chr3 q24	NA	cAMP responsive element binding protein 3-like 1
22712_308232	308232	22712	0.291152	0.122026	0.0170338	0.0519849	0.530319	4	0.666206	22712_308232	Zfp54	Chr17 cM	Chr17:21643489-21655646(+)	zinc finger protein 54	Zfp54	Chr1 q12	NA	zinc finger protein 54
211651_312641	312641	211651	0.281383	0.117933	0.0170348	0.0502384	0.512527	4	0.666206	211651_312641	Fancd2	Chr6 cM	Chr6:113508643-113573978(+)	Fanconi anemia, complementation group D2	Fancd2	Chr4 q42	NA	FA complementation group D2
15558_29595	29595	15558	0.119831	0.0505113	0.0176749	0.0208307	0.218831	5	0.688972	15558_29595	Htr2a	Chr14 cM	Chr14:74878314-74944299(+)	5-hydroxytryptamine (serotonin) receptor 2A	Htr2a	Chr15 q11	NA	5-hydroxytryptamine receptor 2A
56412_289562	289562	56412	0.052512	0.0221885	0.0179511	0.00902322	0.0960007	5	0.693935	56412_289562	Noa1	Chr5 cM	Chr5:77442029-77457931(-)	nitric oxide associated 1	Noa1	Chr14 p11	NA	nitric oxide associated 1
84004_78967	78967	84004	-0.13339	0.0563645	0.0179545	-0.243862	-0.0229173	4	0.693935	84004_78967	Mcam	Chr9 cM	Chr9:44045946-44054024(+)	melanoma cell adhesion molecule	Mcam	Chr8 q22	NA	melanoma cell adhesion molecule
269132_289081	289081	269132	0.097632	0.0412766	0.0180149	0.0167314	0.178533	4	0.693935	269132_289081	Colgalt2	Chr1 cM	Chr1:152275581-152386446(+)	collagen beta(1-O)galactosyltransferase 2	Colgalt2	Chr13 q21	NA	collagen beta(1-O)galactosyltransferase 2
14168_84488	84488	14168	0.0597753	0.0252762	0.0180357	0.0102349	0.109316	5	0.693935	14168_84488	Fgf13	ChrX cM	ChrX:58107505-58613431(-)	fibroblast growth factor 13	Fgf13	ChrX q36	NA	fibroblast growth factor 13
217893_691631	691631	217893	-0.0798832	0.0338183	0.0181705	-0.146166	-0.0136005	4	0.696866	217893_691631	Pacs2	Chr12 cM	Chr12:112978128-113038021(+)	phosphofurin acidic cluster sorting protein 2	Pacs2	Chr6 q32	NA	phosphofurin acidic cluster sorting protein 2
192662_360678	360678	192662	-0.058733	0.0249129	0.0183966	-0.107561	-0.00990468	4	0.701187	192662_360678	Arhgdia	Chr11 cM	Chr11:120468930-120472450(-)	Rho GDP dissociation inhibitor alpha	Arhgdia	Chr10 q32.3	NA	Rho GDP dissociation inhibitor alpha
71860_303233	303233	71860	0.25126	0.106582	0.0184011	0.0423644	0.460156	4	0.701187	71860_303233	Cfap52	Chr11 cM	Chr11:67815632-67856477(-)	cilia and flagella associated protein 52	Cfap52	Chr10 q24	NA	cilia and flagella associated protein 52
81489_361384	361384	81489	0.0636	0.0270033	0.0185095	0.0106744	0.116526	5	0.703065	81489_361384	Dnajb1	Chr8 cM	Chr8:84334822-84339282(+)	DnaJ heat shock protein family (Hsp40) member B1	Dnajb1	Chr19 q11	NA	DnaJ heat shock protein family (Hsp40) member B1
230674_313539	313539	230674	-0.0506595	0.0215385	0.0186704	-0.0928741	-0.00844485	5	0.705907	230674_313539	Kdm4a	Chr4 cM	Chr4:117994154-118037240(-)	lysine (K)-specific demethylase 4A	Kdm4a	Chr5 q36	NA	lysine demethylase 4A
69922_360991	360991	69922	0.0916674	0.0389842	0.0187031	0.0152597	0.168075	4	0.705907	69922_360991	Vrk2	Chr11 cM	Chr11:26421398-26544006(-)	vaccinia related kinase 2	Vrk2	Chr14 q22	NA	VRK serine/threonine kinase 2
20686_85244	85244	20686	0.0903595	0.0385152	0.0189725	0.014871	0.165848	5	0.709816	20686_85244	Spa17	Chr9 cM	Chr9:37514586-37525018(-)	sperm autoantigenic protein 17	Spa17	Chr8 q21	NA	sperm autoantigenic protein 17
212547_303948	303948	212547	0.0485234	0.0206932	0.0190323	0.00796552	0.0890814	4	0.709816	212547_303948	Nepro	Chr16 cM	Chr16:44544664-44557647(+)	nucleolus and neural progenitor protein	Nepro	Chr11 q21	NA	nucleolus and neural progenitor protein
56758_282635	282635	56758	0.0693399	0.0295871	0.0190995	0.0113502	0.12733	4	0.709816	56758_282635	Mbnl1	Chr3 cM	Chr3:60380251-60537171(+)	muscleblind like splicing regulator 1	Mbnl1	Chr2 q31	NA	muscleblind-like splicing regulator 1
56274_65189	65189	56274	0.0604417	0.0257982	0.0191361	0.00987823	0.111005	5	0.709816	56274_65189	Stk3	Chr15 cM	Chr15:34875645-35155990(-)	serine/threonine kinase 3	Stk3	Chr7 q22	NA	serine/threonine kinase 3
216363_29885	29885	216363	0.0724582	0.0309287	0.0191423	0.011839	0.133077	5	0.709816	216363_29885	Rab3ip	Chr10 cM	Chr10:116741685-116786361(-)	RAB3A interacting protein	Rab3ip	Chr7 q22	NA	RAB3A interacting protein
72198_365668	365668	72198	0.0458756	0.0195856	0.0191649	0.00748847	0.0842628	4	0.709816	72198_365668	Mtrex	Chr13 cM	Chr13:113004306-113063914(-)	Mtr4 exosome RNA helicase	Mtrex	Chr2 q14	NA	Mtr4 exosome RNA helicase
12774_117029	117029	12774	0.147842	0.0631966	0.0193145	0.0239794	0.271705	4	0.710047	12774_117029	Ccr5	Chr9 cM	Chr9:123921557-123934153(+)	C-C motif chemokine receptor 5	Ccr5	Chr8 q32	NA	C-C motif chemokine receptor 5
75425_499935	499935	75425	0.0498148	0.0212968	0.0193315	0.00807387	0.0915556	4	0.710047	75425_499935	Tti1	Chr2 cM	Chr2:157823723-157870353(-)	TELO2 interacting protein 1	Tti1	Chr3 q42	NA	TELO2 interacting protein 1
22025_252924	252924	22025	0.0557087	0.0238202	0.0193502	0.0090219	0.102395	5	0.710047	22025_252924	Nr2c1	Chr10 cM	Chr10:93983885-94033073(+)	nuclear receptor subfamily 2, group C, member 1	Nr2c1	Chr7 q13	NA	nuclear receptor subfamily 2, group C, member 1
60596_497757	497757	60596	0.0728699	0.0311921	0.0194824	0.0117346	0.134005	5	0.712697	60596_497757	Gucy1a1	Chr3 cM	Chr3:81999734-82053096(-)	guanylate cyclase 1, soluble, alpha 1	Gucy1a1	Chr2 q34	NA	guanylate cyclase 1 soluble subunit alpha 1
74102_498081	498081	74102	0.0907121	0.0388718	0.0196156	0.0145247	0.1669	4	0.715368	74102_498081	Slc35a5	Chr16 cM	Chr16:44959936-44979036(-)	solute carrier family 35, member A5	Slc35a5	Chr11 q21	NA	solute carrier family 35, member A5
64898_316737	316737	64898	0.0645802	0.0277093	0.0197727	0.010271	0.118889	5	0.715866	64898_316737	Lpin2	Chr17 cM	Chr17:71490527-71556813(+)	lipin 2	Lpin2	Chr9 q38	NA	lipin 2
77573_65081	65081	77573	0.0460777	0.0197891	0.019889	0.00729171	0.0848637	5	0.715866	77573_65081	Vps33a	Chr5 cM	Chr5:123666820-123711104(-)	VPS33A CORVET/HOPS core subunit	Vps33a	Chr12 q16	NA	VPS33A core subunit of CORVET and HOPS complexes
58801_492821	492821	58801	0.284765	0.122328	0.0199187	0.0450059	0.524523	4	0.715866	58801_492821	Pmaip1	Chr18 cM	Chr18:66591675-66598629(+)	phorbol-12-myristate-13-acetate-induced protein 1	Pmaip1	Chr18 q12.1	NA	phorbol-12-myristate-13-acetate-induced protein 1
23874_301544	301544	23874	0.0720823	0.0309811	0.0199838	0.0113604	0.132804	4	0.715866	23874_301544	Farsb	Chr1 cM	Chr1:78394612-78465534(-)	phenylalanyl-tRNA synthetase, beta subunit	Farsb	Chr9 q33	NA	phenylalanyl-tRNA synthetase subunit beta
67876_301416	301416	67876	0.0561606	0.0241381	0.0199842	0.00885093	0.10347	4	0.715866	67876_301416	Coq10b	Chr1 cM	Chr1:55091929-55111861(+)	coenzyme Q10B	Coq10b	Chr9 q31	NA	coenzyme Q10B
75398_291206	291206	75398	0.0990231	0.0425627	0.0199905	0.0156018	0.182444	4	0.715866	75398_291206	Mrpl32	Chr13 cM	Chr13:14784886-14787622(-)	mitochondrial ribosomal protein L32	Mrpl32	Chr17 q12.1	NA	mitochondrial ribosomal protein L32
77877_310158	310158	77877	0.0544069	0.0234069	0.0201045	0.00853013	0.100284	4	0.7169	77877_310158	6030458C11Rik	Chr15 cM	Chr15:12808263-12824735(-)	RIKEN cDNA 6030458C11 gene	RGD1306502	Chr2 q16	NA	similar to hypothetical protein FLJ11193
70408_311487	311487	70408	0.0560945	0.0241445	0.0201641	0.0087721	0.103417	4	0.7169	70408_311487	Polr3f	Chr2 cM	Chr2:144369665-144383699(+)	polymerase (RNA) III (DNA directed) polypeptide F	Polr3f	Chr3 q41	NA	RNA polymerase III subunit F
20619_64630	64630	20619	-0.0658325	0.0283516	0.0202327	-0.121401	-0.0102644	5	0.7169	20619_64630	Snap23	Chr2 cM	Chr2:120398152-120431736(+)	synaptosomal-associated protein 23	Snap23	Chr3 q35	NA	synaptosome associated protein 23
226255_307992	307992	226255	0.0752665	0.0324217	0.0202606	0.0117212	0.138812	4	0.7169	226255_307992	Atrnl1	Chr19 cM	Chr19:57599466-58121775(+)	attractin like 1	Atrnl1	Chr1 q55	NA	attractin like 1
81003_81002	81002	81003	0.103718	0.0447336	0.0204184	0.0160418	0.191394	4	0.717057	81003_81002	Trim23	Chr13 cM	Chr13:104315305-104339880(+)	tripartite motif-containing 23	Trim23	Chr2 q12	NA	tripartite motif-containing 23
11966_117596	117596	11966	0.0487839	0.0210415	0.0204246	0.00754321	0.0900245	5	0.717057	11966_117596	Atp6v1b2	Chr8 cM	Chr8:69541388-69566370(+)	ATPase, H+ transporting, lysosomal V1 subunit B2	Atp6v1b2	Chr16 p14	NA	ATPase H+ transporting V1 subunit B2
19347_308942	308942	19347	-0.0439392	0.0189651	0.0205121	-0.0811101	-0.00676831	5	0.717057	19347_308942	Dennd5a	Chr7 cM	Chr7:109492987-109559677(-)	DENN domain containing 5A	Dennd5a	Chr1 q33	NA	DENN domain containing 5A
73162_500572	500572	73162	-0.0594296	0.0256617	0.0205645	-0.109726	-0.00913358	4	0.717057	73162_500572	Otud3	Chr4 cM	Chr4:138622690-138641256(-)	OTU domain containing 3	Otud3	Chr5 q36	NA	OTU deubiquitinase 3
73737_499780	499780	73737	0.0756149	0.0326511	0.0205666	0.01162	0.13961	4	0.717057	73737_499780	Bbln	Chr2 cM	Chr2:32269113-32271927(-)	bublin coiled coil protein	Bbln	Chr3 p12	NA	bublin coiled coil protein
321003_685823	685823	321003	0.0595369	0.0257259	0.0206527	0.00911497	0.109959	4	0.717952	321003_685823	Xpnpep3	Chr15 cM	Chr15:81284339-81341683(+)	X-prolyl aminopeptidase 3, mitochondrial	Xpnpep3	Chr7 q34	NA	X-prolyl aminopeptidase 3
66892_297481	297481	66892	0.0687157	0.0297266	0.0208002	0.0104527	0.126979	4	0.720369	66892_297481	Eif4e3	Chr6 cM	Chr6:99602096-99643732(-)	eukaryotic translation initiation factor 4E member 3	Eif4e3	Chr4 q34	NA	eukaryotic translation initiation factor 4E family member 3
108841_361504	361504	108841	0.0626327	0.0271042	0.0208434	0.0095094	0.115756	4	0.720369	108841_361504	Rdh13	Chr7 cM	Chr7:4427769-4448648(-)	retinol dehydrogenase 13 (all-trans and 9-cis)	Rdh13	Chr1 q12	NA	retinol dehydrogenase 13
380686_364208	364208	380686	0.0525219	0.022746	0.0209402	0.00794057	0.0971033	4	0.720774	380686_364208	Cnrip1	Chr11 cM	Chr11:17001859-17029372(+)	cannabinoid receptor interacting protein 1	Cnrip1	Chr14 q22	NA	cannabinoid receptor interacting protein 1
29864_100364162	100364162	29864	0.0475065	0.0205798	0.0209764	0.00717093	0.0878421	5	0.720774	29864_100364162	Rnf11	Chr4 cM	Chr4:109310054-109333702(-)	ring finger protein 11	Rnf11	Chr5	NA	ring finger protein 11
56382_84589	84589	56382	0.0537509	0.0233022	0.0210721	0.00807947	0.0994223	5	0.721978	56382_84589	Rab9	ChrX cM	ChrX:165240249-165262863(-)	RAB9, member RAS oncogene family	Rab9a	ChrX q13	NA	RAB9A, member RAS oncogene family
211739_689106	689106	211739	0.0510456	0.0221539	0.0212149	0.0076248	0.0944665	4	0.723571	211739_689106	Vstm2a	Chr11 cM	Chr11:16207742-16234551(+)	V-set and transmembrane domain containing 2A	Vstm2a	Chr14 q22	NA	V-set and transmembrane domain containing 2A
67043_302678	302678	67043	0.0562034	0.024407	0.0212924	0.0083666	0.10404	5	0.723571	67043_302678	Syap1	ChrX cM	ChrX:161640053-161671443(-)	synapse associated protein 1	Syap1	ChrX q14	NA	synapse associated protein 1
68737_362765	362765	68737	-0.0748629	0.0325123	0.0213012	-0.138586	-0.01114	5	0.723571	68737_362765	Angel1	Chr12 cM	Chr12:86747276-86773234(-)	angel homolog 1	Angel1	Chr6 q31	NA	angel homolog 1
223601_299909	299909	223601	0.0458962	0.0199578	0.0214673	0.00677963	0.0850127	4	0.727137	223601_299909	Cyrib	Chr15 cM	Chr15:63800946-63932327(-)	CYFIP related Rac1 interactor B	Cyrib	Chr7 q33	NA	CYFIP related Rac1 interactor B
14359_361927	361927	14359	0.0611013	0.0265934	0.0215836	0.00897931	0.113223	5	0.727253	14359_361927	Fxr1	Chr3 cM	Chr3:34074133-34124129(+)	FMR1 autosomal homolog 1	Fxr1	Chr2 q24	NA	FMR1 autosomal homolog 1
56535_83519	83519	56535	0.0862519	0.0375424	0.0215931	0.0126701	0.159834	5	0.727253	56535_83519	Pex3	Chr10 cM	Chr10:13399586-13428886(-)	peroxisomal biogenesis factor 3	Pex3	Chr1 p13	NA	peroxisomal biogenesis factor 3
11487_29650	29650	11487	0.0502752	0.0219011	0.0217015	0.00734977	0.0932006	4	0.727454	11487_29650	Adam10	Chr9 cM	Chr9:70586279-70687511(+)	a disintegrin and metallopeptidase domain 10	Adam10	Chr8 q24	NA	ADAM metallopeptidase domain 10
27354_85482	85482	27354	0.0565763	0.0246498	0.0217214	0.0082636	0.104889	5	0.727454	27354_85482	Nbn	Chr4 cM	Chr4:15957925-15992589(+)	nibrin	Nbn	Chr5 q13	NA	nibrin
70762_310698	310698	70762	-0.135045	0.059002	0.02209	-0.250687	-0.0194029	5	0.733165	70762_310698	Dclk2	Chr3 cM	Chr3:86693458-86828159(-)	doublecortin-like kinase 2	Dclk2	Chr2 q34	NA	doublecortin-like kinase 2
140723_140726	140726	140723	-0.152094	0.0664945	0.022177	-0.282421	-0.0217676	4	0.733165	140723_140726	Cacng5	Chr11 cM	Chr11:107765431-107805881(-)	calcium channel, voltage-dependent, gamma subunit 5	Cacng5	Chr10 q32.1	NA	calcium voltage-gated channel auxiliary subunit gamma 5
13992_64015	64015	13992	0.12297	0.0537979	0.0222667	0.0175286	0.228412	5	0.733165	13992_64015	Khdrbs3	Chr15 cM	Chr15:68800269-68973060(+)	KH domain containing, RNA binding, signal transduction associated 3	Khdrbs3	Chr7 q34	NA	KH RNA binding domain containing, signal transduction associated 3
56722_65161	65161	56722	-0.249245	0.109057	0.0222864	-0.462993	-0.0354968	5	0.733165	56722_65161	Litaf	Chr16 cM	Chr16:10777137-10810985(-)	LPS-induced TN factor	Litaf	Chr10 q11	NA	lipopolysaccharide-induced TNF factor
208194_301062	301062	208194	0.169139	0.0740352	0.0223377	0.0240328	0.314245	5	0.733165	208194_301062	Exog	Chr9 cM	Chr9:119274009-119294583(+)	exo/endonuclease G	Exog	Chr8 q32	NA	exo/endonuclease G
226043_171057	171057	226043	0.060024	0.0262752	0.022346	0.00852552	0.111522	4	0.733165	226043_171057	Zng1	Chr19 cM	Chr19:24897280-24938974(-)	Zn regulated GTPase metalloprotein activator 1	Zng1a	Chr1 q51	NA	Zn regulated GTPase metalloprotein activator 1A
56044_81757	81757	56044	0.0598642	0.0262082	0.0223611	0.00849706	0.111231	5	0.733165	56044_81757	Rala	Chr13 cM	Chr13:18055160-18118802(-)	v-ral simian leukemia viral oncogene A (ras related)	Rala	Chr17 q11	NA	RAS like proto-oncogene A
68115_301418	301418	68115	0.0477494	0.0209279	0.0225124	0.00673138	0.0887674	4	0.733165	68115_301418	Maip1	Chr1 cM	Chr1:57445487-57457112(+)	matrix AAA peptidase interacting protein 1	Maip1	Chr9 q31	NA	matrix AAA peptidase interacting protein 1
59048_302499	302499	59048	0.0703017	0.0308439	0.022651	0.00984869	0.130755	4	0.733165	59048_302499	C1galt1c1	ChrX cM	ChrX:37719662-37723964(-)	C1GALT1-specific chaperone 1	C1galt1c1	ChrX q35	NA	C1GALT1-specific chaperone 1
71799_304278	304278	71799	0.0766368	0.0336316	0.0226842	0.01072	0.142554	4	0.733165	71799_304278	Ptcd1	Chr5 cM	Chr5:145084324-145103918(-)	pentatricopeptide repeat domain 1	Ptcd1	Chr12 p11	NA	pentatricopeptide repeat domain 1
74427_306261	306261	74427	0.0642215	0.028198	0.0227551	0.00895448	0.119489	5	0.733165	74427_306261	Eaf1	Chr14 cM	Chr14:31217036-31231815(+)	ELL associated factor 1	Eaf1	Chr16 p16	NA	ELL associated factor 1
70238_690043	690043	70238	0.0829513	0.0364543	0.0228766	0.0115022	0.1544	4	0.733165	70238_690043	Rnf168	Chr16 cM	Chr16:32096277-32120252(+)	ring finger protein 168	Rnf168	Chr11 q22	NA	ring finger protein 168
16426_50693	50693	16426	-0.0794816	0.034942	0.0229257	-0.147967	-0.0109965	5	0.733165	16426_50693	Itih3	Chr14 cM	Chr14:30630529-30645717(-)	inter-alpha trypsin inhibitor, heavy chain 3	Itih3	Chr16 p16	NA	inter-alpha trypsin inhibitor, heavy chain 3
70882_100361506	100361506	70882	0.0927458	0.0407744	0.0229295	0.0128294	0.172662	4	0.733165	70882_100361506	Armc3	Chr2 cM	Chr2:19204113-19315052(+)	armadillo repeat containing 3	Armc3	Chr17	NA	armadillo repeat containing 3
237858_360576	360576	237858	0.277168	0.121941	0.0230283	0.0381676	0.516168	4	0.733165	237858_360576	Trarg1	Chr11 cM	Chr11:76570699-76589490(+)	trafficking regulator of GLUT4 (SLC2A4) 1	Trarg1	Chr10 q24	NA	trafficking regulator of GLUT4 (SLC2A4) 1
103511_294431	294431	103511	0.101556	0.0446855	0.023045	0.0139742	0.189138	4	0.733165	103511_294431	Calhm5	Chr10 cM	Chr10:33967348-33972515(-)	calcium homeostasis modulator family member 5	Calhm5	Chr20 q11	NA	calcium homeostasis modulator family member 5
66515_680835	680835	66515	-0.0468623	0.0206303	0.0231153	-0.0872969	-0.00642757	4	0.733165	66515_680835	Cul7	Chr17 cM	Chr17:46961264-46975290(+)	cullin 7	Cul7	Chr9 q12	NA	cullin 7
214230_296078	296078	214230	-0.0727796	0.0320502	0.023159	-0.135597	-0.0099624	4	0.733165	214230_296078	Pak6	Chr2 cM	Chr2:118493784-118528501(+)	p21 (RAC1) activated kinase 6	Pak6	Chr3 q35	NA	p21 (RAC1) activated kinase 6
56294_266611	266611	56294	0.0508233	0.0224106	0.0233401	0.00689927	0.0947473	5	0.733165	56294_266611	Ptpn9	Chr9 cM	Chr9:56902252-56970092(+)	protein tyrosine phosphatase, non-receptor type 9	Ptpn9	Chr8 q24	NA	protein tyrosine phosphatase, non-receptor type 9
52397_305127	305127	52397	0.0466768	0.0205904	0.0233951	0.00632036	0.0870333	4	0.733165	52397_305127	Zfp644	Chr5 cM	Chr5:106764605-106844696(-)	zinc finger protein 644	Zfp644	Chr14 p22	NA	zinc finger protein 644
74718_64088	64088	74718	0.107305	0.0473413	0.0234133	0.0145176	0.200092	5	0.733165	74718_64088	Snx16	Chr3 cM	Chr3:10482877-10505162(-)	sorting nexin 16	Snx16	Chr2 q23	NA	sorting nexin 16
12190_360254	360254	12190	-0.0635974	0.0280694	0.0234687	-0.118612	-0.00858231	4	0.733165	12190_360254	Brca2	Chr5 cM	Chr5:150446095-150493794(+)	breast cancer 2, early onset	Brca2	Chr12 p12	NA	BRCA2, DNA repair associated
74841_307764	307764	74841	0.046509	0.020529	0.0234801	0.00627298	0.086745	4	0.733165	74841_307764	Usp38	Chr8 cM	Chr8:81707362-81741557(-)	ubiquitin specific peptidase 38	Usp38	Chr19 q11	NA	ubiquitin specific peptidase 38
74132_304271	304271	74132	0.0472232	0.0208558	0.0235575	0.00634656	0.0880998	5	0.733165	74132_304271	Rnf6	Chr5 cM	Chr5:146146003-146158267(-)	ring finger protein (C3H2C3 type) 6	Rnf6	Chr12 p11	NA	ring finger protein 6
64383_361532	361532	64383	-0.0928047	0.0409871	0.0235593	-0.173138	-0.0124714	5	0.733165	64383_361532	Sirt2	Chr7 cM	Chr7:28466177-28488090(+)	sirtuin 2	Sirt2	Chr1 q21	NA	sirtuin 2
16319_293733	293733	16319	0.0751723	0.0332148	0.0236224	0.0100724	0.140272	5	0.733165	16319_293733	Incenp	Chr19 cM	Chr19:9849659-9876853(-)	inner centromere protein	Incenp	Chr1 q43	NA	inner centromere protein
68304_315664	315664	68304	0.0705591	0.0311773	0.0236261	0.00945271	0.131666	4	0.733165	68304_315664	Poglut3	Chr9 cM	Chr9:53295325-53313167(+)	protein O-glucosyltransferase 3	Poglut3	Chr8 q24	NA	protein O-glucosyltransferase 3
20194_81778	81778	20194	0.124829	0.0551603	0.0236341	0.016717	0.232942	5	0.733165	20194_81778	S100a10	Chr3 cM	Chr3:93462424-93471952(+)	S100 calcium binding protein A10 (calpactin)	S100a10	Chr2 q34	NA	S100 calcium binding protein A10
73694_298748	298748	73694	0.047128	0.0208363	0.0237082	0.00628967	0.0879664	5	0.733165	73694_298748	Ndufaf7	Chr17 cM	Chr17:79244565-79255481(+)	NADH:ubiquinone oxidoreductase complex assembly factor 7	Ndufaf7	Chr6 q11	NA	NADH:ubiquinone oxidoreductase complex assembly factor 7
627191_685882	685882	627191	-0.42721	0.188947	0.0237591	-0.79754	-0.0568804	4	0.733165	627191_685882	Syndig1l	Chr12 cM	Chr12:84724051-84745605(-)	synapse differentiation inducing 1 like	Syndig1l	Chr6 q31	NA	synapse differentiation inducing 1-like
84036_54261	54261	84036	0.0693069	0.0306717	0.023844	0.00919141	0.129422	5	0.733165	84036_54261	Kcnn1	Chr8 cM	Chr8:71294693-71315902(-)	potassium intermediate/small conductance calcium-activated channel, subfamily N, member 1	Kcnn1	Chr16 p14	NA	potassium calcium-activated channel subfamily N member 1
21391_24886	24886	21391	0.0842693	0.037299	0.0238653	0.0111646	0.157374	5	0.733165	21391_24886	Tbxas1	Chr6 cM	Chr6:38852338-39061519(+)	thromboxane A synthase 1, platelet	Tbxas1	Chr4 q22	NA	thromboxane A synthase 1
225339_307526	307526	225339	-0.042113	0.0186675	0.0240738	-0.0787008	-0.00552532	4	0.73751	225339_307526	Ammecr1l	Chr18 cM	Chr18:31892879-31915796(+)	AMME chromosomal region gene 1-like	Ammecr1l	Chr18 p12	NA	AMMECR1 like
52392_501195	501195	52392	0.139729	0.0620173	0.0242553	0.0181771	0.261281	4	0.73751	52392_501195	Macir	Chr1 cM	Chr1:97571627-97589743(-)	macrophage immunometabolism regulator	Macir	Chr9 q37	NA	macrophage immunometabolism regulator
20168_140945	140945	20168	0.0544033	0.0241534	0.0242964	0.00706353	0.101743	5	0.73751	20168_140945	Rtn3	Chr19 cM	Chr19:7403266-7460646(-)	reticulon 3	Rtn3	Chr1 q43	NA	reticulon 3
94041_246758	246758	94041	0.112565	0.0499874	0.0243313	0.014591	0.210538	4	0.73751	94041_246758	Allc	Chr12 cM	Chr12:28603754-28632522(-)	allantoicase	Allc	Chr6 q16	NA	allantoicase
73754_306547	306547	73754	0.0819113	0.0363974	0.0244192	0.0105736	0.153249	4	0.73751	73754_306547	Thap1	Chr8 cM	Chr8:26648197-26654179(+)	THAP domain containing, apoptosis associated protein 1	Thap1	Chr16 q12.4	NA	THAP domain containing 1
228491_691610	691610	228491	0.0554897	0.0246592	0.0244322	0.00715858	0.103821	4	0.73751	228491_691610	Zfp770	Chr2 cM	Chr2:114023937-114031945(-)	zinc finger protein 770	Zfp770	Chr3 q35	NA	zinc finger protein 770
68260_314999	314999	68260	0.0956575	0.0425121	0.024441	0.0123354	0.17898	5	0.73751	68260_314999	Trmt12	Chr15 cM	Chr15:58744498-58748630(+)	tRNA methyltransferase 12	Trmt12	Chr7 q33	NA	tRNA methyltransferase 12
110891_140447	140447	110891	0.134658	0.0599312	0.0246482	0.0171947	0.252121	4	0.73785	110891_140447	Slc8a2	Chr7 cM	Chr7:15863751-15894988(+)	solute carrier family 8 (sodium/calcium exchanger), member 2	Slc8a2	Chr1 q21	NA	solute carrier family 8 member A2
231727_288752	288752	231727	-0.487421	0.217226	0.0248425	-0.913176	-0.0616659	4	0.73785	231727_288752	B3gnt4	Chr5 cM	Chr5:123648523-123649945(+)	UDP-GlcNAc:betaGal beta-1,3-N-acetylglucosaminyltransferase 4	B3gnt4	Chr12 q16	NA	UDP-GlcNAc:betaGal beta-1,3-N-acetylglucosaminyltransferase 4
21855_317374	317374	21855	0.0514365	0.022927	0.0248656	0.00650028	0.0963727	4	0.73785	21855_317374	Timm17b	ChrX cM	ChrX:7765575-7773891(+)	translocase of inner mitochondrial membrane 17b	Timm17b	ChrX q12	NA	translocase of inner mitochondrial membrane 17b
231430_289522	289522	231430	0.0458931	0.0204627	0.0249119	0.0057869	0.0859992	4	0.73785	231430_289522	Cox18	Chr5 cM	Chr5:90362583-90371860(-)	cytochrome c oxidase assembly protein 18	Cox18	Chr14 p22	NA	cytochrome c oxidase assembly factor COX18
382985_299976	299976	382985	0.0487787	0.0217559	0.0249551	0.00613805	0.0914194	4	0.73785	382985_299976	Rrm2b	Chr15 cM	Chr15:37924196-37961363(-)	ribonucleotide reductase M2 B (TP53 inducible)	Rrm2b	Chr7 q22	NA	ribonucleotide reductase regulatory TP53 inducible subunit M2B
16553_308173	308173	16553	-0.0955993	0.0426515	0.0249998	-0.179195	-0.0120039	4	0.73785	16553_308173	Kif13a	Chr13 cM	Chr13:46902563-47083343(-)	kinesin family member 13A	Kif13a	Chr17 p14	NA	kinesin family member 13A
228866_362269	362269	228866	-0.092551	0.0413009	0.0250328	-0.173499	-0.0116028	5	0.73785	228866_362269	Pcif1	Chr2 cM	Chr2:164721288-164733360(+)	phosphorylated CTD interacting factor 1	Pcif1	Chr3 q42	NA	phosphorylated CTD interacting factor 1
20447_29758	29758	20447	-0.115026	0.0513412	0.025063	-0.215653	-0.0143995	4	0.73785	20447_29758	St6galnac3	Chr3 cM	Chr3:152903903-153430811(-)	ST6 (alpha-N-acetyl-neuraminyl-2,3-beta-galactosyl-1,3)-N-acetylgalactosaminide alpha-2,6-sialyltransferase 3	St6galnac3	Chr2 q45	NA	ST6 N-acetylgalactosaminide alpha-2,6-sialyltransferase 3
100503041_293996	293996	100503041	-0.167701	0.0748536	0.025066	-0.314411	-0.0209905	4	0.73785	100503041_293996	Pdzd7	Chr19 cM	Chr19:45015345-45034156(-)	PDZ domain containing 7	Pdzd7	Chr1 q54	NA	PDZ domain containing 7
67732_298917	298917	67732	0.0887369	0.0396188	0.025106	0.0110855	0.166388	4	0.73785	67732_298917	Iah1	Chr12 cM	Chr12:21366363-21373608(+)	isoamyl acetate-hydrolyzing esterase 1 homolog	Iah1	Chr6 q16	NA	isoamyl acetate hydrolyzing esterase 1
56513_307799	307799	56513	0.0546341	0.0244043	0.0251749	0.00680257	0.102466	4	0.73785	56513_307799	Pard6a	Chr8 cM	Chr8:106427780-106430126(+)	par-6 family cell polarity regulator alpha	Pard6a	Chr19 q12	NA	par-6 family cell polarity regulator alpha
56705_364686	364686	56705	0.0460438	0.0205758	0.025236	0.00571609	0.0863716	4	0.73785	56705_364686	Ranbp9	Chr13 cM	Chr13:43556151-43634758(-)	RAN binding protein 9	Ranbp9	Chr17 p12	NA	RAN binding protein 9
67198_316426	316426	67198	0.0954066	0.0426414	0.025259	0.011831	0.178982	4	0.73785	67198_316426	Spats2l	Chr1 cM	Chr1:57813321-57987553(+)	spermatogenesis associated, serine-rich 2-like	Spats2l	Chr9 q31	NA	spermatogenesis associated, serine-rich 2-like
69792_299180	299180	69792	0.0731379	0.0327156	0.0253801	0.00901652	0.137259	5	0.73957	69792_299180	Med6	Chr12 cM	Chr12:81620331-81641782(-)	mediator complex subunit 6	Med6	Chr6 q24	NA	mediator complex subunit 6
66333_286758	286758	66333	0.138968	0.062244	0.0255731	0.0169721	0.260964	5	0.743369	66333_286758	Aqp11	Chr7 cM	Chr7:97375586-97387454(-)	aquaporin 11	Aqp11	Chr1 q32	NA	aquaporin 11
263406_314249	314249	263406	-0.184304	0.0826342	0.0257239	-0.346264	-0.0223436	4	0.745304	263406_314249	Plekhg3	Chr12 cM	Chr12:76580087-76627261(+)	pleckstrin homology domain containing, family G (with RhoGef domain) member 3	Plekhg3	Chr6 q24	NA	pleckstrin homology and RhoGEF domain containing G3
54342_498486	498486	54342	0.0617189	0.0276799	0.025765	0.00746726	0.115971	4	0.745304	54342_498486	Gnpnat1	Chr14 cM	Chr14:45613878-45626444(-)	glucosamine-phosphate N-acetyltransferase 1	Gnpnat1	Chr15 p14	NA	glucosamine-phosphate N-acetyltransferase 1
73893_691306	691306	73893	0.0779832	0.0350479	0.026078	0.00929065	0.146676	4	0.752527	73893_691306	Tmem202	Chr9 cM	Chr9:59425968-59447130(-)	transmembrane protein 202	Tmem202	Chr8 q24	NA	transmembrane protein 202
27374_364382	364382	27374	-0.0467899	0.021045	0.0261941	-0.0880374	-0.00554238	4	0.752812	27374_364382	Prmt5	Chr14 cM	Chr14:54744639-54754927(-)	protein arginine N-methyltransferase 5	Prmt5	Chr15 p13	NA	protein arginine methyltransferase 5
108138_309995	309995	108138	0.143412	0.0645122	0.0262145	0.0169703	0.269854	5	0.752812	108138_309995	Xrcc4	Chr13 cM	Chr13:89997033-90237727(-)	X-ray repair complementing defective repair in Chinese hamster cells 4	Xrcc4	Chr2 q12	NA	X-ray repair cross complementing 4
13178_79127	79127	13178	0.115088	0.0518041	0.0263104	0.0135538	0.216622	4	0.753745	13178_79127	Dck	Chr5 cM	Chr5:88912872-88931136(+)	deoxycytidine kinase	Dck	Chr14 p22	NA	deoxycytidine kinase
74360_315423	315423	74360	0.0585483	0.0263682	0.0263904	0.0068677	0.110229	5	0.75422	74360_315423	Cep57	Chr9 cM	Chr9:13719088-13738403(-)	centrosomal protein 57	Cep57	Chr8 q12	NA	centrosomal protein 57
67621_362564	362564	67621	0.0594148	0.0267793	0.0265083	0.00692833	0.111901	4	0.755772	67621_362564	Bend5	Chr4 cM	Chr4:111272203-111317495(+)	BEN domain containing 5	Bend5	Chr5 q35	NA	BEN domain containing 5
69697_689074	689074	69697	0.049169	0.0221731	0.0265883	0.00571057	0.0926274	4	0.75624	69697_689074	Camsap3	Chr8 cM	Chr8:3637293-3659075(+)	calmodulin regulated spectrin-associated protein family, member 3	Camsap3	Chr12 p12	NA	calmodulin regulated spectrin-associated protein family, member 3
12955_25420	25420	12955	-0.105648	0.0476717	0.0266802	-0.199083	-0.0122136	5	0.756606	12955_25420	Cryab	Chr9 cM	Chr9:50662625-50667936(+)	crystallin, alpha B	Cryab	Chr8 q23	NA	crystallin, alpha B
56863_287099	287099	56863	-0.356627	0.160977	0.026733	-0.672136	-0.0411183	4	0.756606	56863_287099	Cldn9	Chr17 cM	Chr17:23901558-23903000(-)	claudin 9	Cldn9	Chr10 q12	NA	claudin 9
19229_50646	50646	19229	-0.0655077	0.0296061	0.0269223	-0.123534	-0.00748082	5	0.756606	19229_50646	Ptk2b	Chr14 cM	Chr14:66390706-66518501(-)	PTK2 protein tyrosine kinase 2 beta	Ptk2b	Chr15 p12	NA	protein tyrosine kinase 2 beta
14708_58979	58979	14708	-0.201057	0.0908944	0.0269681	-0.379206	-0.0229068	5	0.756606	14708_58979	Gng7	Chr10 cM	Chr10:80784458-80850779(-)	guanine nucleotide binding protein (G protein), gamma 7	Gng7	Chr7 q11	NA	G protein subunit gamma 7
18749_293508	293508	18749	0.0715648	0.0323623	0.0270107	0.00813587	0.134994	4	0.756606	18749_293508	Prkacb	Chr3 cM	Chr3:146435334-146518701(-)	protein kinase, cAMP dependent, catalytic, beta	Prkacb	Chr2 q44	NA	protein kinase cAMP-activated catalytic subunit beta
19079_83803	83803	19079	-0.0501499	0.0226913	0.0270989	-0.0946241	-0.0056757	5	0.756606	19079_83803	Prkab1	Chr5 cM	Chr5:116151645-116162567(-)	protein kinase, AMP-activated, beta 1 non-catalytic subunit	Prkab1	Chr12 q16	NA	protein kinase AMP-activated non-catalytic subunit beta 1
102866_81748	81748	102866	0.0845924	0.0382842	0.0271334	0.00955687	0.159628	5	0.756606	102866_81748	Pls3	ChrX cM	ChrX:74829260-74918788(-)	plastin 3 (T-isoform)	Pls3	ChrX q34	NA	plastin 3
67138_362376	362376	67138	0.0946453	0.0428456	0.0271757	0.0106695	0.178621	4	0.756606	67138_362376	Herc6	Chr6 cM	Chr6:57557985-57641617(+)	hect domain and RLD 6	Herc6	Chr4 q24	NA	HECT and RLD domain containing E3 ubiquitin protein ligase family member 6
23999_684352	684352	23999	0.0589074	0.0266675	0.0271777	0.00664	0.111175	5	0.756606	23999_684352	Twf2	Chr9 cM	Chr9:106080307-106092586(+)	twinfilin actin binding protein 2	Twf2	Chr8	NA	twinfilin actin-binding protein 2
76630_687696	687696	76630	0.0650554	0.0294642	0.027248	0.00730662	0.122804	4	0.756606	76630_687696	Stambpl1	Chr19 cM	Chr19:34169629-34217733(+)	STAM binding protein like 1	Stambpl1	Chr1	NA	STAM binding protein-like 1
56470_59293	59293	56470	0.0565643	0.0256439	0.0274007	0.00630322	0.106825	5	0.756606	56470_59293	Rgs19	Chr2 cM	Chr2:181330212-181335770(-)	regulator of G-protein signaling 19	Rgs19	Chr3 q43	NA	regulator of G-protein signaling 19
76983_54350	54350	76983	0.0585412	0.0265419	0.0274107	0.00652013	0.110562	5	0.756606	76983_54350	Scfd1	Chr12 cM	Chr12:51424296-51496887(+)	Sec1 family domain containing 1	Scfd1	Chr6 q22	NA	sec1 family domain containing 1
105782_362938	362938	105782	-0.0496184	0.022499	0.0274285	-0.0937156	-0.00552128	4	0.756606	105782_362938	Scrib	Chr15 cM	Chr15:75919011-75941633(-)	scribbled planar cell polarity	Scrib	Chr7 q34	NA	scribble planar cell polarity protein
13636_94268	94268	13636	-0.0917937	0.0416402	0.0274927	-0.173407	-0.0101804	5	0.756622	13636_94268	Efna1	Chr3 cM	Chr3:89179037-89188258(-)	ephrin A1	Efna1	Chr2 q34	NA	ephrin A1
209584_499731	499731	209584	0.0737541	0.0334853	0.0276241	0.00812418	0.139384	4	0.757357	209584_499731	Tyw3	Chr3 cM	Chr3:154282157-154302750(-)	tRNA-yW synthesizing protein 3 homolog (S. cerevisiae)	Tyw3	Chr2 q45	NA	tRNA-yW synthesizing protein 3 homolog
217143_287657	287657	217143	-0.202826	0.0920988	0.0276468	-0.383336	-0.0223153	4	0.757357	217143_287657	Gpr179	Chr11 cM	Chr11:97222935-97242903(-)	G protein-coupled receptor 179	Gpr179	Chr10 q31	NA	G protein-coupled receptor 179
246746_287818	287818	246746	-0.205294	0.0932742	0.027738	-0.388108	-0.0224798	4	0.758109	246746_287818	Cd300lf	Chr11 cM	Chr11:115007040-115024818(-)	CD300 molecule like family member F	Cd300lf	Chr10 q32.1	NA	Cd300 molecule-like family member F
208691_310261	310261	208691	0.0852773	0.038779	0.0278738	0.00927185	0.161283	5	0.759873	208691_310261	Eif5a2	Chr3 cM	Chr3:28835426-28852995(+)	eukaryotic translation initiation factor 5A2	Eif5a2	Chr2 q24	NA	eukaryotic translation initiation factor 5A2
67276_361159	361159	67276	0.0596018	0.0271431	0.0281038	0.00640226	0.112801	5	0.759873	67276_361159	Eri1	Chr8 cM	Chr8:35932419-35962687(-)	exoribonuclease 1	Eri1	Chr16 q12.2	NA	exoribonuclease 1
74185_288333	288333	74185	0.0849116	0.0387171	0.0282983	0.00902737	0.160796	5	0.759873	74185_288333	Gbe1	Chr16 cM	Chr16:70110837-70366604(+)	1,4-alpha-glucan branching enzyme 1	Gbe1	Chr11 p11	NA	1,4-alpha-glucan branching enzyme 1
268890_29561	29561	268890	0.0608091	0.0277337	0.0283359	0.00645197	0.115166	5	0.759873	268890_29561	Lsamp	Chr16 cM	Chr16:39804723-42002042(+)	limbic system-associated membrane protein	Lsamp	Chr11 q21	NA	limbic system-associated membrane protein
232035_500153	500153	232035	0.0522641	0.0238669	0.0285376	0.00548583	0.0990424	4	0.759873	232035_500153	Ccser1	Chr6 cM	Chr6:61157308-62359849(+)	coiled-coil serine rich 1	Ccser1	Chr4 q24-q31	NA	coiled-coil serine-rich protein 1
14828_25617	25617	14828	0.119848	0.0547298	0.0285381	0.0125794	0.227116	5	0.759873	14828_25617	Hspa5	Chr2 cM	Chr2:34662102-34666541(+)	heat shock protein 5	Hspa5	Chr3 p11	NA	heat shock protein family A (Hsp70) member 5
214552_363055	363055	214552	-0.0522081	0.0238449	0.0285613	-0.0989432	-0.00547299	4	0.759873	214552_363055	Cep164	Chr9 cM	Chr9:45678244-45739984(-)	centrosomal protein 164	Cep164	Chr8 q22	NA	centrosomal protein 164
72519_362490	362490	72519	0.0469446	0.0214493	0.0286233	0.00490485	0.0889844	4	0.759873	72519_362490	Pip4p2	Chr4 cM	Chr4:14864076-14915176(+)	phosphatidylinositol-4,5-bisphosphate 4-phosphatase 2	Pip4p2	Chr5 q13	NA	phosphatidylinositol-4,5-bisphosphate 4-phosphatase 2
224432_245924	245924	224432	-0.0519934	0.0237596	0.0286468	-0.0985614	-0.00542547	5	0.759873	224432_245924	Scaf4	Chr16 cM	Chr16:90022568-90081391(-)	SR-related CTD-associated factor 4	Scaf4	Chr11 q11	NA	SR-related CTD-associated factor 4
18220_84595	84595	18220	0.0430282	0.0196776	0.0287671	0.00446089	0.0815955	5	0.759873	18220_84595	Nucb1	Chr7 cM	Chr7:45142098-45159832(-)	nucleobindin 1	Nucb1	Chr1 q22	NA	nucleobindin 1
13400_308405	308405	13400	-0.0742767	0.0339758	0.0288033	-0.140868	-0.00768548	5	0.759873	13400_308405	Dmpk	Chr7 cM	Chr7:18817774-18827746(+)	dystrophia myotonica-protein kinase	Dmpk	Chr1 q21	NA	DM1 protein kinase
623661_316342	316342	623661	0.0578357	0.0264615	0.028841	0.00597207	0.109699	5	0.759873	623661_316342	Lipt1	Chr1 cM	Chr1:37910819-37915309(+)	lipoyltransferase 1	Lipt1	Chr9 q21	NA	lipoyltransferase 1
27367_300079	300079	27367	-0.0722004	0.0330535	0.0289367	-0.136984	-0.00741667	4	0.759873	27367_300079	Rpl3	Chr15 cM	Chr15:79961982-79967607(-)	ribosomal protein L3	Rpl3	Chr7 q34	NA	ribosomal protein L3
11484_79251	79251	11484	-0.126042	0.0577307	0.0290159	-0.239192	-0.0128916	5	0.759873	11484_79251	Aspa	Chr11 cM	Chr11:73195813-73217687(-)	aspartoacylase	Aspa	Chr10 q24	NA	aspartoacylase
22099_60381	60381	22099	0.0343745	0.0157448	0.0290188	0.00351529	0.0652337	5	0.759873	22099_60381	Tsn	Chr1 cM	Chr1:118226244-118239463(-)	translin	Tsn	Chr13 q11	NA	translin
212483_498703	498703	212483	-0.0684422	0.0313622	0.029086	-0.129911	-0.00697352	4	0.759873	212483_498703	Fam193b	Chr13 cM	Chr13:55687129-55718933(-)	family with sequence similarity 193, member B	Fam193b	Chr17 p14	NA	family with sequence similarity 193, member B
194655_313994	313994	194655	-0.107817	0.0494241	0.0291492	-0.204686	-0.0109474	4	0.759873	194655_313994	Klf11	Chr12 cM	Chr12:24701370-24712781(+)	Kruppel-like transcription factor 11	Klf11	Chr6 q16	NA	KLF transcription factor 11
67526_361321	361321	67526	0.0456589	0.0209407	0.0292282	0.00461597	0.0867018	5	0.759873	67526_361321	Atg12	Chr18 cM	Chr18:46865484-46874683(-)	autophagy related 12	Atg12	Chr18 q11	NA	autophagy related 12
231506_305171	305171	231506	0.0637533	0.0292404	0.0292342	0.00644312	0.121064	4	0.759873	231506_305171	Lin54	Chr5 cM	Chr5:100589900-100648493(-)	lin-54 DREAM MuvB core complex component	Lin54	Chr14 p22	NA	lin-54 DREAM MuvB core complex component
104458_287191	287191	104458	0.0503321	0.0230848	0.0292343	0.0050867	0.0955775	4	0.759873	104458_287191	Rars1	Chr11 cM	Chr11:35699208-35725333(-)	arginyl-tRNA synthetase 1	Rars1	Chr10 q12	NA	arginyl-tRNA synthetase 1
56738_301221	301221	56738	-0.0590138	0.0270792	0.0293092	-0.112088	-0.00593953	4	0.759873	56738_301221	Mocs1	Chr17 cM	Chr17:49735390-49762463(+)	molybdenum cofactor synthesis 1	Mocs1	Chr9 q12	NA	molybdenum cofactor synthesis 1
12616_362217	362217	12616	-0.0665248	0.030556	0.0294696	-0.126413	-0.00663625	4	0.759873	12616_362217	Cenpb	Chr2 cM	Chr2:131019209-131021987(-)	centromere protein B	Cenpb	Chr3 q36	NA	centromere protein B
26414_25272	25272	26414	0.0572571	0.0263036	0.029497	0.00570302	0.108811	4	0.759873	26414_25272	Mapk10	Chr5 cM	Chr5:103055814-103359200(-)	mitogen-activated protein kinase 10	Mapk10	Chr14 p22	NA	mitogen activated protein kinase 10
94043_362545	362545	94043	0.0490956	0.0225594	0.0295346	0.00487989	0.0933112	5	0.759873	94043_362545	Tm2d1	Chr4 cM	Chr4:98243607-98271523(-)	TM2 domain containing 1	Tm2d1	Chr5 q33	NA	TM2 domain containing 1
21982_364137	364137	21982	0.0478945	0.0220084	0.0295406	0.00475892	0.0910301	5	0.759873	21982_364137	Tmem165	Chr5 cM	Chr5:76331727-76357091(+)	transmembrane protein 165	Tmem165	Chr14 p11	NA	transmembrane protein 165
59040_303351	303351	59040	0.0436075	0.020041	0.0295619	0.00432781	0.0828872	5	0.759873	59040_303351	Rhot1	Chr11 cM	Chr11:80099845-80158733(+)	ras homolog family member T1	Rhot1	Chr10 q25-q26	NA	ras homolog family member T1
214952_287156	287156	214952	-0.0516146	0.0237225	0.0295725	-0.0981098	-0.00511944	4	0.759873	214952_287156	Rhot2	Chr17 cM	Chr17:26057431-26063499(-)	ras homolog family member T2	Rhot2	Chr10 q12	NA	ras homolog family member T2
448850_497975	497975	448850	0.0690695	0.0317715	0.0297093	0.0067985	0.13134	4	0.759873	448850_497975	Znhit3	Chr11 cM	Chr11:84801776-84807192(-)	zinc finger, HIT type 3	Znhit3	Chr10 q26	NA	zinc finger, HIT-type containing 3
74438_366311	366311	74438	0.122001	0.0561208	0.0297133	0.0120058	0.231995	4	0.759873	74438_366311	Clvs1	Chr4 cM	Chr4:9269293-9451691(+)	clavesin 1	Clvs1	Chr5 q13	NA	clavesin 1
320557_310013	310013	320557	0.0588442	0.027082	0.0297942	0.00576444	0.111924	4	0.759873	320557_310013	Fam169a	Chr13 cM	Chr13:97203795-97266801(+)	family with sequence similarity 169, member A	Fam169a	Chr2 q12	NA	family with sequence similarity 169, member A
74015_290639	290639	74015	-0.0947053	0.0436	0.0298451	-0.18016	-0.00925087	4	0.759873	74015_290639	Fcho1	Chr8 cM	Chr8:72161031-72178360(-)	FCH domain only 1	Fcho1	Chr16 p14	NA	FCH and mu domain containing endocytic adaptor 1
215493_171553	171553	215493	0.292408	0.13462	0.0298478	0.0285582	0.556258	4	0.759873	215493_171553	A3galt2	Chr4 cM	Chr4:128653051-128663091(+)	alpha 1,3-galactosyltransferase 2	A3galt2	Chr5 q36	NA	alpha 1,3-galactosyltransferase 2
81840_305438	305438	81840	-0.108488	0.0499687	0.0299228	-0.206424	-0.0105507	4	0.760095	81840_305438	Sorcs2	Chr5 cM	Chr5:36174524-36555483(-)	sortilin-related VPS10 domain containing receptor 2	Sorcs2	Chr14 q21	NA	sortilin-related VPS10 domain containing receptor 2
52123_306582	306582	52123	0.0425355	0.019608	0.0300603	0.00410456	0.0809665	5	0.760095	52123_306582	Agpat5	Chr8 cM	Chr8:18896295-18934429(+)	1-acylglycerol-3-phosphate O-acyltransferase 5	Agpat5	Chr16 q12.5	NA	1-acylglycerol-3-phosphate O-acyltransferase 5
70052_298095	298095	70052	0.0504973	0.0232856	0.0301126	0.00485837	0.0961363	5	0.760095	70052_298095	Prpf4	Chr4 cM	Chr4:62327034-62345227(+)	pre-mRNA processing factor 4	Prpf4	Chr5 q24	NA	pre-mRNA processing factor 4
94062_300974	300974	94062	0.0401484	0.0185269	0.0302326	0.00383628	0.0764605	5	0.760095	94062_300974	Mrpl3	Chr9 cM	Chr9:104930394-104954665(+)	mitochondrial ribosomal protein L3	Mrpl3	Chr8 q32	NA	mitochondrial ribosomal protein L3
67917_690005	690005	67917	-0.0549653	0.0254009	0.0304714	-0.10475	-0.00518036	4	0.760095	67917_690005	Zcchc3	Chr2 cM	Chr2:152253875-152256947(-)	zinc finger, CCHC domain containing 3	Zcchc3	Chr3 q41	NA	zinc finger CCHC-type containing 3
216558_289827	289827	216558	0.0866859	0.0400767	0.0305412	0.00813702	0.165235	5	0.760095	216558_289827	Ugp2	Chr11 cM	Chr11:21271138-21321201(-)	UDP-glucose pyrophosphorylase 2	Ugp2	Chr14 q22	NA	UDP-glucose pyrophosphorylase 2
73181_305897	305897	73181	-0.0999576	0.0462192	0.0305655	-0.190546	-0.00936956	5	0.760095	73181_305897	Nfatc4	Chr14 cM	Chr14:56062252-56071400(+)	nuclear factor of activated T cells, cytoplasmic, calcineurin dependent 4	Nfatc4	Chr15 p13	NA	nuclear factor of activated T-cells 4
239405_500863	500863	239405	0.217296	0.100483	0.0305781	0.0203535	0.414239	4	0.760095	239405_500863	Rspo2	Chr15 cM	Chr15:42884190-43034222(-)	R-spondin 2	Rspo2	Chr7 q31	NA	R-spondin 2
71238_362323	362323	71238	0.0781822	0.0361698	0.0306545	0.00729058	0.149074	4	0.760095	71238_362323	Sdhaf3	Chr6 cM	Chr6:6955969-7039661(+)	succinate dehydrogenase complex assembly factor 3	Sdhaf3	Chr4 q21	NA	succinate dehydrogenase complex assembly factor 3
268741_286990	286990	268741	0.0365728	0.0169334	0.0307874	0.00338405	0.0697616	5	0.760095	268741_286990	Tox4	Chr14 cM	Chr14:52516603-52532966(+)	TOX high mobility group box family member 4	Tox4	Chr15 p14	NA	TOX high mobility group box family member 4
105014_500629	500629	105014	0.0515708	0.0238846	0.0308377	0.00475775	0.0983838	5	0.760095	105014_500629	Rdh14	Chr12 cM	Chr12:10440772-10445562(+)	retinol dehydrogenase 14 (all-trans and 9-cis)	Rdh14	Chr6 q14	NA	retinol dehydrogenase 14
68870_311833	311833	68870	0.0988103	0.0457873	0.0309256	0.00906884	0.188552	4	0.760095	68870_311833	Ak8	Chr2 cM	Chr2:28590176-28703177(+)	adenylate kinase 8	Ak8	Chr3 p12	NA	adenylate kinase 8
66586_366196	366196	66586	0.127936	0.0593052	0.0309857	0.0117004	0.244172	4	0.760095	66586_366196	Crls1	Chr2 cM	Chr2:132688586-132708705(+)	cardiolipin synthase 1	Crls1	Chr3 q36	NA	cardiolipin synthase 1
75894_311352	311352	75894	0.0543975	0.025223	0.0310318	0.00496138	0.103834	4	0.760095	75894_311352	Adal	Chr2 cM	Chr2:120970909-120987161(+)	adenosine deaminase-like	Adal	Chr3 q35	NA	adenosine deaminase-like
17535_64046	64046	17535	0.0627098	0.0290877	0.0310924	0.00569898	0.119721	5	0.760095	17535_64046	Mre11a	Chr9 cM	Chr9:14695950-14748419(+)	MRE11A homolog A, double strand break repair nuclease	Mre11	Chr8 q12	NA	MRE11 homolog, double strand break repair nuclease
66882_363232	363232	66882	0.094017	0.0436164	0.0311195	0.0085304	0.179504	5	0.760095	66882_363232	Bzw1	Chr1 cM	Chr1:58432057-58446512(+)	basic leucine zipper and W2 domains 1	Bzw1	Chr9 q31	NA	basic leucine zipper and W2 domains 1
66113_140638	140638	66113	0.220284	0.102219	0.0311607	0.0199379	0.42063	4	0.760095	66113_140638	Apoa5	Chr9 cM	Chr9:46179931-46183217(+)	apolipoprotein A-V	Apoa5	Chr8 q22	NA	apolipoprotein A5
74125_315949	315949	74125	0.0591856	0.0274712	0.0312041	0.00534305	0.113028	5	0.760095	74125_315949	Armc8	Chr9 cM	Chr9:99360425-99450952(-)	armadillo repeat containing 8	Armc8	Chr8 q31	NA	armadillo repeat containing 8
68015_287069	287069	68015	0.0573681	0.0266284	0.0312091	0.00517741	0.109559	5	0.760095	68015_287069	Trap1	Chr16 cM	Chr16:3857835-3895691(-)	TNF receptor-associated protein 1	Trap1	Chr10 q12	NA	TNF receptor-associated protein 1
75416_289724	289724	75416	0.0600689	0.0278834	0.0312177	0.00541837	0.114719	4	0.760095	75416_289724	Nop14	Chr5 cM	Chr5:34795880-34817492(-)	NOP14 nucleolar protein	Nop14	Chr14 q21	NA	NOP14 nucleolar protein
245404_313296	313296	245404	0.0581645	0.027001	0.0312275	0.00524351	0.111085	4	0.760095	245404_313296	Dcaf12l1	ChrX cM	ChrX:43875447-43879074(-)	DDB1 and CUL4 associated factor 12-like 1	Dcaf12l1	ChrX q35	NA	DDB1 and CUL4 associated factor 12-like 1
98952_687750	687750	98952	-0.0418416	0.019435	0.0313263	-0.0799335	-0.00374978	4	0.760095	98952_687750	Eeig1	Chr2 cM	Chr2:32425371-32459762(+)	estrogen-induced osteoclastogenesis regulator 1	Eeig1	Chr3	NA	estrogen-induced osteoclastogenesis regulator 1
59053_315094	315094	59053	-0.0516215	0.0240219	0.0316395	-0.0987036	-0.00453946	4	0.760095	59053_315094	Hgh1	Chr15 cM	Chr15:76253098-76255637(+)	HGH1 homolog	Hgh1	Chr7 q34	NA	HGH1 homolog
66048_287477	287477	66048	0.0472831	0.0220121	0.0317094	0.00414027	0.0904259	5	0.760095	66048_287477	Emc6	Chr11 cM	Chr11:73066345-73067863(-)	ER membrane protein complex subunit 6	Emc6	Chr10 q24	NA	ER membrane protein complex subunit 6
100737_360928	360928	100737	0.0387809	0.0180628	0.0317925	0.00337856	0.0741833	4	0.760095	100737_360928	Dcun1d4	Chr5 cM	Chr5:73638353-73718137(+)	defective in cullin neddylation 1 domain containing 4	Dcun1d4	Chr14 p11	NA	defective in cullin neddylation 1 domain containing 4
320541_313765	313765	320541	0.0409202	0.0190599	0.0317994	0.00356343	0.078277	4	0.760095	320541_313765	Slc35e2	Chr4 cM	Chr4:155685873-155707797(+)	solute carrier family 35, member E2	Slc35e2b	Chr5 q36	NA	solute carrier family 35, member E2B
53331_60466	60466	53331	0.0424114	0.0197654	0.0318936	0.00367196	0.0811509	4	0.760095	53331_60466	Stx7	Chr10 cM	Chr10:24025182-24064859(+)	syntaxin 7	Stx7	Chr1 p12	NA	syntaxin 7
93765_116725	116725	93765	0.039404	0.018368	0.0319331	0.00340329	0.0754047	4	0.760095	93765_116725	Ube2n	Chr10 cM	Chr10:95351024-95381520(+)	ubiquitin-conjugating enzyme E2N	Ube2n	Chr7 q13	NA	ubiquitin-conjugating enzyme E2N
18099_497961	497961	18099	0.102113	0.0476134	0.0319823	0.00879269	0.195434	4	0.760095	18099_497961	Nlk	Chr11 cM	Chr11:78457994-78588199(-)	nemo like kinase	Nlk	Chr10 q25	NA	nemo like kinase
226407_304759	304759	226407	0.0361592	0.0168609	0.0319877	0.00311253	0.0692059	4	0.760095	226407_304759	Rab3gap1	Chr1 cM	Chr1:127796510-127871605(+)	RAB3 GTPase activating protein subunit 1	Rab3gap1	Chr13 q13	NA	RAB3 GTPase activating protein catalytic subunit 1
219228_306055	306055	219228	-0.0759526	0.0354292	0.0320501	-0.145393	-0.00651263	5	0.760095	219228_306055	Pcdh17	Chr14 cM	Chr14:84680626-84775005(+)	protocadherin 17	Pcdh17	Chr15 q12	NA	protocadherin 17
353258_361452	361452	353258	0.0564256	0.0263602	0.0323092	0.00476065	0.108091	4	0.760095	353258_361452	Ltv1	Chr10 cM	Chr10:13054341-13068881(-)	LTV1 ribosome biogenesis factor	Ltv1	Chr1 p13	NA	LTV1 ribosome biogenesis factor
195018_287476	287476	195018	-0.0362755	0.0169524	0.0323667	-0.0695016	-0.00304953	4	0.760095	195018_287476	Zzef1	Chr11 cM	Chr11:72687052-72817946(+)	zinc finger, ZZ-type with EF hand domain 1	Zzef1	Chr10 q24	NA	zinc finger ZZ-type and EF-hand domain containing 1
94226_60399	60399	94226	-0.176663	0.0825649	0.0323802	-0.338487	-0.0148387	5	0.760095	94226_60399	S1pr5	Chr9 cM	Chr9:21154213-21159739(-)	sphingosine-1-phosphate receptor 5	S1pr5	Chr8 q13	NA	sphingosine-1-phosphate receptor 5
54613_304023	304023	54613	0.221578	0.103586	0.0324295	0.0185535	0.424603	5	0.760095	54613_304023	St3gal6	Chr16 cM	Chr16:58290105-58344616(-)	ST3 beta-galactoside alpha-2,3-sialyltransferase 6	St3gal6	Chr11 q12	NA	ST3 beta-galactoside alpha-2,3-sialyltransferase 6
14194_24368	24368	14194	0.0688076	0.0321685	0.0324378	0.00575848	0.131857	5	0.760095	14194_24368	Fh1	Chr1 cM	Chr1:175428944-175453201(-)	fumarate hydratase 1	Fh	Chr13 q25	NA	fumarate hydratase
211232_297516	297516	211232	0.115037	0.0537879	0.0324594	0.00961423	0.220459	4	0.760095	211232_297516	Cpne9	Chr6 cM	Chr6:113259244-113282532(+)	copine family member IX	Cpne9	Chr4 q42	NA	copine family member 9
66242_688912	688912	66242	-0.0779557	0.0364574	0.032495	-0.149411	-0.00650051	4	0.760095	66242_688912	Mrps16	Chr14 cM	Chr14:20441290-20443702(-)	mitochondrial ribosomal protein S16	Mrps16	Chr15 p16	NA	mitochondrial ribosomal protein S16
67708_690217	690217	67708	0.0665205	0.0311113	0.0325051	0.0055434	0.127498	4	0.760095	67708_690217	Pcnx4	Chr12 cM	Chr12:72583157-72626893(+)	pecanex homolog 4	Pcnx4	Chr6 q24	NA	pecanex 4
13852_25130	25130	13852	-0.0892488	0.0417552	0.0325629	-0.171087	-0.00741019	5	0.760095	13852_25130	Stx2	Chr5 cM	Chr5:129061621-129085638(-)	syntaxin 2	Stx2	Chr12 q13	NA	syntaxin 2
56503_315434	315434	56503	0.0858228	0.0401581	0.0325879	0.00711441	0.164531	4	0.760095	56503_315434	Ankrd49	Chr9 cM	Chr9:14690916-14695869(-)	ankyrin repeat domain 49	Ankrd49	Chr8 q12	NA	ankyrin repeat domain 49
53418_313536	313536	53418	0.0479256	0.0224253	0.0325879	0.00397286	0.0918783	5	0.760095	53418_313536	B4galt2	Chr4 cM	Chr4:117730197-117740759(-)	UDP-Gal:betaGlcNAc beta 1,4- galactosyltransferase, polypeptide 2	B4galt2	Chr5 q36	NA	beta-1,4-galactosyltransferase 2
57435_363331	363331	57435	-0.132893	0.0622126	0.0326698	-0.254828	-0.010959	4	0.760095	57435_363331	Plin4	Chr17 cM	Chr17:56407591-56416803(-)	perilipin 4	Plin4	Chr9	NA	perilipin 4
50496_313978	313978	50496	0.0471906	0.0220921	0.0326723	0.00389093	0.0904902	5	0.760095	50496_313978	E2f6	Chr12 cM	Chr12:16860932-16876753(+)	E2F transcription factor 6	E2f6	Chr6 q16	NA	E2F transcription factor 6
17873_299626	299626	17873	-0.233907	0.109541	0.0327335	-0.448603	-0.0192105	5	0.760095	17873_299626	Gadd45b	Chr10 cM	Chr10:80765925-80768038(+)	growth arrest and DNA-damage-inducible 45 beta	Gadd45b	Chr7 q11	NA	growth arrest and DNA-damage-inducible, beta
13643_360546	360546	13643	-0.212625	0.0996754	0.0329102	-0.407986	-0.0172651	4	0.760893	13643_360546	Efnb3	Chr11 cM	Chr11:69444918-69451031(-)	ephrin B3	Efnb3	Chr10 q24	NA	ephrin B3
76832_680262	680262	76832	0.0857845	0.0402158	0.032916	0.00696304	0.164606	4	0.760893	76832_680262	Hyls1	Chr9 cM	Chr9:35472117-35481365(-)	HYLS1, centriolar and ciliogenesis associated	Hyls1	Chr8 q21	NA	HYLS1, centriolar and ciliogenesis associated
235611_316009	316009	235611	-0.0590457	0.0277183	0.0331543	-0.113372	-0.00471892	5	0.760893	235611_316009	Plxnb1	Chr9 cM	Chr9:108924457-108948985(+)	plexin B1	Plxnb1	Chr8 q32	NA	plexin B1
213464_304794	304794	213464	0.0382487	0.0179577	0.0331772	0.00305223	0.0734451	5	0.760893	213464_304794	Rbbp5	Chr1 cM	Chr1:132405103-132433397(+)	retinoblastoma binding protein 5, histone lysine methyltransferase complex subunit	Rbbp5	Chr13 q13	NA	RB binding protein 5, histone lysine methyltransferase complex subunit
18012_29458	29458	18012	0.0818466	0.0384443	0.0332569	0.00649723	0.157196	5	0.760893	18012_29458	Neurod1	Chr2 cM	Chr2:79282981-79286980(-)	neurogenic differentiation 1	Neurod1	Chr3 q24	NA	neuronal differentiation 1
66302_500419	500419	66302	0.0562825	0.0264452	0.0333147	0.00445088	0.108114	4	0.760893	66302_500419	Rmdn1	Chr4 cM	Chr4:19575162-19606932(+)	regulator of microtubule dynamics 1	Rmdn1	Chr5 q13	NA	regulator of microtubule dynamics 1
330177_304530	304530	330177	0.0437718	0.0205675	0.0333206	0.00346018	0.0840833	5	0.760893	330177_304530	Taok3	Chr5 cM	Chr5:117258194-117413284(+)	TAO kinase 3	Taok3	Chr12 q16	NA	TAO kinase 3
67815_116486	116486	67815	0.0596786	0.0280441	0.033335	0.00471311	0.114644	5	0.760893	67815_116486	Sec14l2	Chr11 cM	Chr11:4047039-4068729(-)	SEC14-like lipid binding 2	Sec14l2	Chr14 q21	NA	SEC14-like lipid binding 2
544817_303583	303583	544817	-0.120971	0.05686	0.0333759	-0.232415	-0.00952789	4	0.760893	544817_303583	Arhgap27	Chr11 cM	Chr11:103222323-103254518(-)	Rho GTPase activating protein 27	Arhgap27	Chr10 q32.1	NA	Rho GTPase activating protein 27
229504_361977	361977	229504	0.0529134	0.0248753	0.0334079	0.00415873	0.101668	5	0.760893	229504_361977	Isg20l2	Chr3 cM	Chr3:87837621-87847993(+)	interferon stimulated exonuclease gene 20-like 2	Isg20l2	Chr2 q34	NA	interferon stimulated exonuclease gene 20-like 2
15519_299331	299331	15519	0.0549426	0.0258425	0.033499	0.00429213	0.105593	4	0.761509	15519_299331	Hsp90aa1	Chr12 cM	Chr12:110657470-110662829(-)	heat shock protein 90, alpha (cytosolic), class A member 1	Hsp90aa1	Chr6 q32	NA	heat shock protein 90 alpha family class A member 1
53951_362685	362685	53951	0.0675844	0.0318316	0.0337382	0.00519565	0.129973	5	0.76153	53951_362685	Gpatch11	Chr17 cM	Chr17:79142996-79155737(+)	G patch domain containing 11	Gpatch11	Chr6 q11	NA	G patch domain containing 11
12316_289054	289054	12316	-0.223121	0.105095	0.0337496	-0.429103	-0.0171396	4	0.76153	12316_289054	Aspm	Chr1 cM	Chr1:139382510-139421829(+)	abnormal spindle microtubule assembly	Aspm	Chr13 q13	NA	assembly factor for spindle microtubules
235469_315798	315798	235469	0.0868104	0.0408898	0.033751	0.00666792	0.166953	4	0.76153	235469_315798	Zfp280d	Chr9 cM	Chr9:72182142-72271059(+)	zinc finger protein 280D	Zfp280d	Chr8 q24	NA	zinc finger protein 280D
109359_293570	293570	109359	0.0477619	0.0225114	0.0338647	0.00364042	0.0918833	4	0.76153	109359_293570	Abraxas2	Chr7 cM	Chr7:132460954-132486840(+)	BRISC complex subunit	Abraxas2	Chr1 q41	NA	abraxas 2, BRISC complex subunit
66356_499255	499255	66356	0.0500352	0.0235867	0.0338937	0.00380619	0.0962643	4	0.76153	66356_499255	Knop1	Chr7 cM	Chr7:118441440-118455221(-)	lysine rich nucleolar protein 1	Knop1	Chr1 q35	NA	lysine-rich nucleolar protein 1
230648_298425	298425	230648	-0.0545657	0.0257262	0.0339205	-0.104988	-0.00414324	4	0.76153	230648_298425	Efcab14	Chr4 cM	Chr4:115594941-115634524(+)	EF-hand calcium binding domain 14	Efcab14	Chr5 q35	NA	EF-hand calcium binding domain 14
11604_25582	25582	11604	0.415063	0.195748	0.0339726	0.0314043	0.798721	4	0.76153	11604_25582	Agrp	Chr8 cM	Chr8:106293327-106306477(-)	agouti related neuropeptide	Agrp	Chr19	NA	agouti related neuropeptide
12405_291388	291388	12405	0.18122	0.0854912	0.0340267	0.0136607	0.34878	5	0.76153	12405_291388	Cbln2	Chr18 cM	Chr18:86729235-86736408(+)	cerebellin 2 precursor protein	Cbln2	Chr18 q13	NA	cerebellin 2 precursor
52118_25066	25066	52118	0.0762629	0.0360073	0.0341764	0.0056899	0.146836	5	0.76153	52118_25066	Pvr	Chr7 cM	Chr7:19637503-19655068(-)	poliovirus receptor	Pvr	Chr1 q21	NA	PVR cell adhesion molecule
229697_56825	56825	229697	-0.353745	0.167076	0.0342368	-0.681207	-0.0262823	4	0.76153	229697_56825	Cym	Chr3 cM	Chr3:107118611-107129048(-)	chymosin	Cym	Chr2 q34	NA	chymosin
73919_365361	365361	73919	0.0656528	0.0310128	0.0342632	0.00486889	0.126437	4	0.76153	73919_365361	Lyrm1	Chr7 cM	Chr7:119495038-119515979(+)	LYR motif containing 1	Lyrm1	Chr1 q35	NA	LYR motif containing 1
56515_94196	94196	56515	0.0591776	0.0279746	0.0343953	0.00434845	0.114007	4	0.76153	56515_94196	Rnf138	Chr18 cM	Chr18:21134398-21161281(+)	ring finger protein 138	Rnf138	Chr18 p12	NA	ring finger protein 138
378435_366949	366949	378435	-0.0479014	0.0226466	0.0344158	-0.0922879	-0.0035148	4	0.76153	378435_366949	Mafa	Chr15 cM	Chr15:75617339-75620077(-)	MAF bZIP transcription factor A	Mafa	Chr7 q34	NA	MAF bZIP transcription factor A
56085_114590	114590	56085	0.0337354	0.0159534	0.0344617	0.0024674	0.0650034	5	0.76153	56085_114590	Ubqln1	Chr13 cM	Chr13:58323970-58363467(-)	ubiquilin 1	Ubqln1	Chr17 p14	NA	ubiquilin 1
213389_365155	365155	213389	0.0811844	0.038397	0.0344859	0.00592771	0.156441	5	0.76153	213389_365155	Prdm9	Chr17 cM	Chr17:15763341-15784616(-)	PR domain containing 9	Prdm9	Chr1 q12	NA	PR/SET domain 9
231003_246757	246757	231003	-0.0621411	0.029397	0.0345275	-0.119758	-0.004524	5	0.76153	231003_246757	Klhl17	Chr4 cM	Chr4:156313792-156319314(-)	kelch-like 17	Klhl17	Chr5 q36	NA	kelch-like family member 17
66661_498351	498351	66661	0.0412475	0.0195306	0.0346911	0.00296829	0.0795267	5	0.76153	66661_498351	Srp72	Chr5 cM	Chr5:77122548-77147782(+)	signal recognition particle 72	Srp72	Chr14 p11	NA	signal recognition particle 72
239650_500925	500925	239650	0.116269	0.0550842	0.0347939	0.00830585	0.224232	4	0.76153	239650_500925	Ccdc184	Chr15 cM	Chr15:98065687-98068015(+)	coiled-coil domain containing 184	Ccdc184	Chr7 q36	NA	coiled-coil domain containing 184
215627_500553	500553	215627	0.147128	0.0697195	0.034834	0.0104802	0.283775	4	0.76153	215627_500553	Zbtb8b	Chr4 cM	Chr4:129319558-129334646(-)	zinc finger and BTB domain containing 8b	Zbtb8b	Chr5 q36	NA	zinc finger and BTB domain containing 8b
71599_315723	315723	71599	0.0786357	0.0372639	0.0348379	0.00559979	0.151672	5	0.76153	71599_315723	Senp8	Chr9 cM	Chr9:59641542-59657932(-)	SUMO peptidase family member, NEDD8 specific	Senp8	Chr8 q24	NA	SUMO peptidase family member, NEDD8 specific
12552_84407	84407	12552	0.0746171	0.0353692	0.0348873	0.00529478	0.143939	5	0.76153	12552_84407	Cdh11	Chr8 cM	Chr8:103358727-103512125(-)	cadherin 11	Cdh11	Chr19 p14	NA	cadherin 11
229937_292160	292160	229937	0.0871388	0.0413146	0.0349313	0.0061637	0.168114	4	0.76153	229937_292160	Znhit6	Chr3 cM	Chr3:145281960-145310550(+)	zinc finger, HIT type 6	Znhit6	Chr2 q44	NA	zinc finger, HIT-type containing 6
20977_24804	24804	20977	0.0699026	0.0331709	0.0350877	0.00488878	0.134916	4	0.76153	20977_24804	Syp	ChrX cM	ChrX:7504819-7519495(+)	synaptophysin	Syp	ChrX q12	NA	synaptophysin
58248_361038	361038	58248	0.066418	0.0315556	0.0353092	0.0045702	0.128266	4	0.76153	58248_361038	1700123O20Rik	Chr14 cM	Chr14:54923673-54928198(+)	RIKEN cDNA 1700123O20 gene	C15h14orf119	Chr15 p13	NA	similar to human chromosome 14 open reading frame 119
23856_362286	362286	23856	-0.0411193	0.0195493	0.0354338	-0.0794352	-0.00280341	4	0.76153	23856_362286	Dido1	Chr2 cM	Chr2:180299757-180351792(-)	death inducer-obliterator 1	Dido1	Chr3 q43	NA	death inducer-obliterator 1
399510_503027	503027	399510	0.0465431	0.0221365	0.0355049	0.00315641	0.0899297	4	0.76153	399510_503027	Map4k5	Chr12 cM	Chr12:69850531-69939937(-)	mitogen-activated protein kinase kinase kinase kinase 5	Map4k5	Chr6 q24	NA	mitogen-activated protein kinase kinase kinase kinase 5
17930_306616	306616	17930	0.147255	0.0700863	0.0356362	0.00988853	0.284622	4	0.76153	17930_306616	Myom2	Chr8 cM	Chr8:15107653-15183420(+)	myomesin 2	Myom2	Chr16 q12.5	NA	myomesin 2
22722_311661	311661	22722	-0.0558027	0.0265618	0.0356527	-0.107863	-0.00374262	5	0.76153	22722_311661	Zfp64	Chr2 cM	Chr2:168735251-168797507(-)	zinc finger protein 64	Zfp64	Chr3 q42	NA	zinc finger protein 64
14682_81666	81666	14682	0.0394029	0.0187572	0.0356685	0.00263956	0.0761663	5	0.76153	14682_81666	Gnaq	Chr19 cM	Chr19:16110195-16364827(+)	guanine nucleotide binding protein, alpha q polypeptide	Gnaq	Chr1 q43	NA	G protein subunit alpha q
68738_296259	296259	68738	-0.0814187	0.0387621	0.0356874	-0.157391	-0.00544637	5	0.76153	68738_296259	Acss1	Chr2 cM	Chr2:150460031-150510160(-)	acyl-CoA synthetase short-chain family member 1	Acss1	Chr3 q41	NA	acyl-CoA synthetase short-chain family member 1
72313_364144	364144	72313	-0.108548	0.0516826	0.0357043	-0.209844	-0.00725186	4	0.76153	72313_364144	Fryl	Chr5 cM	Chr5:73177534-73414042(-)	FRY like transcription coactivator	Fryl	Chr14 p11	NA	FRY like transcription coactivator
268859_302920	302920	268859	0.0534706	0.0254653	0.0357516	0.00355947	0.103382	4	0.76153	268859_302920	Rbfox1	Chr16 cM	Chr16:5703219-7229390(+)	RNA binding protein, fox-1 homolog (C. elegans) 1	Rbfox1	Chr10 q12	NA	RNA binding fox-1 homolog 1
60504_308977	308977	60504	-0.182021	0.086705	0.0357889	-0.35196	-0.0120826	4	0.76153	60504_308977	Il21r	Chr7 cM	Chr7:125202601-125232742(+)	interleukin 21 receptor	Il21r	Chr1 q36	NA	interleukin 21 receptor
117606_360715	360715	117606	0.0987947	0.0470649	0.0358066	0.00654922	0.19104	5	0.76153	117606_360715	Boc	Chr16 cM	Chr16:44305408-44379233(-)	BOC cell adhesion associated, oncogene regulated	Boc	Chr11 q21	NA	BOC cell adhesion associated, oncogene regulated
239364_314555	314555	239364	0.0465676	0.02219	0.0358534	0.00307603	0.0900592	4	0.76153	239364_314555	Tspyl5	Chr15 cM	Chr15:33684021-33688029(-)	testis-specific protein, Y-encoded-like 5	Tspyl5	Chr7 q22	NA	TSPY-like 5
330361_312474	312474	330361	-0.095395	0.0454768	0.0359349	-0.184528	-0.00626213	5	0.76153	330361_312474	Gcfc2	Chr6 cM	Chr6:81900650-81936896(+)	GC-rich sequence DNA binding factor 2	Gcfc2	Chr4 q34	NA	GC-rich sequence DNA-binding factor 2
20363_29360	29360	20363	-0.0856305	0.0408221	0.0359358	-0.16564	-0.00562073	4	0.76153	20363_29360	Selenop	Chr15 cM	Chr15:3300249-3309992(+)	selenoprotein P	Selenop	Chr2 q16	NA	selenoprotein P
140571_363517	363517	140571	-0.114025	0.0543718	0.0359811	-0.220592	-0.00745853	4	0.76153	140571_363517	Plxnb3	ChrX cM	ChrX:72800696-72816120(+)	plexin B3	Plxnb3	ChrX	NA	plexin B3
26879_310508	310508	26879	0.0556417	0.0265346	0.035998	0.00363487	0.107649	5	0.76153	26879_310508	B3galnt1	Chr3 cM	Chr3:69481491-69506293(-)	UDP-GalNAc:betaGlcNAc beta 1,3-galactosaminyltransferase, polypeptide 1	B3galnt1	Chr2 q32	NA	beta-1,3-N-acetylgalactosaminyltransferase 1 (globoside blood group)
18546_25510	25510	18546	-0.155068	0.0739786	0.036071	-0.300064	-0.0100731	5	0.76172	18546_25510	Pcp4	Chr16 cM	Chr16:96268806-96326993(+)	Purkinje cell protein 4	Pcp4	Chr11 q11	NA	Purkinje cell protein 4
11622_25690	25690	11622	0.0820332	0.0391762	0.0362641	0.0052492	0.158817	4	0.76444	11622_25690	Ahr	Chr12 cM	Chr12:35547978-35584988(-)	aryl-hydrocarbon receptor	Ahr	Chr6 q16	NA	aryl hydrocarbon receptor
71640_100233177	100233177	71640	0.0823962	0.0394065	0.0365344	0.00516088	0.159631	4	0.766682	71640_100233177	Zfp949	Chr9 cM	Chr9:88430073-88453114(+)	zinc finger protein 949	Zfp949	Chr8	NA	zinc finger protein 949
329003_291406	291406	329003	-0.0780776	0.0373415	0.0365362	-0.151265	-0.00488967	4	0.766682	329003_291406	Zfp516	Chr18 cM	Chr18:82928788-83023439(+)	zinc finger protein 516	Zfp516	Chr18 q12.3	NA	zinc finger protein 516
12450_25405	25405	12450	0.0532275	0.0254604	0.0365639	0.00332605	0.103129	5	0.766682	12450_25405	Ccng1	Chr11 cM	Chr11:40639379-40646138(-)	cyclin G1	Ccng1	Chr10 q12	NA	cyclin G1
75796_292044	292044	75796	0.113899	0.0545179	0.036689	0.00704611	0.220752	4	0.76795	75796_292044	Cdyl2	Chr8 cM	Chr8:117301139-117459730(-)	chromodomain protein, Y chromosome-like 2	Cdyl2	Chr19 q12	NA	chromodomain Y-like 2
192167_116647	116647	192167	0.0667411	0.031984	0.036915	0.0040536	0.129429	4	0.768043	192167_116647	Nlgn1	Chr3 cM	Chr3:25480379-26386609(-)	neuroligin 1	Nlgn1	Chr2 q24	NA	neuroligin 1
18821_64672	64672	18821	0.240866	0.115433	0.0369205	0.0146227	0.46711	4	0.768043	18821_64672	Pln	Chr10 cM	Chr10:53213782-53222095(+)	phospholamban	Pln	Chr20 q11	NA	phospholamban
66841_295143	295143	66841	0.0492227	0.0235918	0.0369396	0.0029836	0.0954619	5	0.768043	66841_295143	Etfdh	Chr3 cM	Chr3:79511095-79536074(-)	electron transferring flavoprotein, dehydrogenase	Etfdh	Chr2 q33	NA	electron transfer flavoprotein dehydrogenase
228993_362287	362287	228993	-0.33017	0.158386	0.0371068	-0.640601	-0.0197386	4	0.768043	228993_362287	Slc17a9	Chr2 cM	Chr2:180367056-180384073(+)	solute carrier family 17, member 9	Slc17a9	Chr3 q43	NA	solute carrier family 17 member 9
13609_29733	29733	13609	-0.0816742	0.0391828	0.03712	-0.158471	-0.0048774	4	0.768043	13609_29733	S1pr1	Chr3 cM	Chr3:115504082-115508704(-)	sphingosine-1-phosphate receptor 1	S1pr1	Chr2 q41	NA	sphingosine-1-phosphate receptor 1
237387_246773	246773	237387	0.0927006	0.0444742	0.0371268	0.00553271	0.179869	5	0.768043	237387_246773	Lrrc3	Chr10 cM	Chr10:77733409-77738370(-)	leucine rich repeat containing 3	Lrrc3	Chr20 p12	NA	leucine rich repeat containing 3
26465_102555183	102555183	26465	0.0470065	0.0225694	0.037274	0.00277121	0.0912418	4	0.768043	26465_102555183	Zfp146	Chr7 cM	Chr7:29860694-29869175(-)	zinc finger protein 146	Zfp146	Chr1	NA	zinc finger protein 146
103784_498418	498418	103784	0.0594998	0.0285729	0.0373072	0.00349796	0.115502	4	0.768043	103784_498418	Dnaaf10	Chr11 cM	Chr11:17161893-17185200(+)	dynein axonemal assembly factor 10	Dnaaf10	Chr14 q22	NA	dynein axonemal assembly factor 10
69053_302913	302913	69053	0.04112	0.0197478	0.0373193	0.00241496	0.0798251	4	0.768043	69053_302913	Hapstr1	Chr16 cM	Chr16:8647964-8676786(+)	HUWE1 associated protein modifying stress responses	Hapstr1	Chr10 q12	NA	HUWE1 associated protein modifying stress responses
73940_64057	64057	73940	-0.31646	0.151996	0.0373394	-0.614365	-0.018554	4	0.768043	73940_64057	Hapln2	Chr3 cM	Chr3:87929057-87934890(-)	hyaluronan and proteoglycan link protein 2	Hapln2	Chr2 q34	NA	hyaluronan and proteoglycan link protein 2
68770_296762	296762	68770	0.0487535	0.0234415	0.0375439	0.00280913	0.094698	4	0.770626	68770_296762	Phtf2	Chr5 cM	Chr5:20963662-21087122(-)	putative homeodomain transcription factor 2	Phtf2	Chr4 q11	NA	putative homeodomain transcription factor 2
27220_29131	29131	27220	-0.781178	0.37605	0.0377718	-1.51822	-0.0441329	5	0.770626	27220_29131	Cartpt	Chr13 cM	Chr13:100034991-100037191(-)	CART prepropeptide	Cartpt	Chr2 q12	NA	CART prepropeptide
66943_361352	361352	66943	0.0495118	0.0238404	0.0378199	0.00278545	0.0962382	4	0.770626	66943_361352	Slc66a2	Chr18 cM	Chr18:80298458-80335940(+)	solute carrier family 66 member 2	Slc66a2	Chr18 q12.3	NA	solute carrier family 66 member 2
22342_60377	60377	22342	0.0518703	0.0250053	0.0380449	0.00286076	0.10088	4	0.770626	22342_60377	Lin7b	Chr7 cM	Chr7:45017315-45019988(-)	lin-7 homolog B, crumbs cell polarity complex component	Lin7b	Chr1 q22	NA	lin-7 homolog B, crumbs cell polarity complex component
74838_310399	310399	74838	0.0359059	0.017318	0.0381413	0.00196332	0.0698485	5	0.770626	74838_310399	Naa15	Chr3 cM	Chr3:51323437-51383406(+)	N(alpha)-acetyltransferase 15, NatA auxiliary subunit	Naa15	Chr2 q26	NA	N(alpha)-acetyltransferase 15, NatA auxiliary subunit
68916_361243	361243	68916	0.0599816	0.0289349	0.038174	0.00327014	0.116693	4	0.770626	68916_361243	Cdkal1	Chr13 cM	Chr13:29375729-30039657(-)	CDK5 regulatory subunit associated protein 1-like 1	Cdkal1	Chr17 p12	NA	CDK5 regulatory subunit associated protein 1-like 1
17769_362657	362657	17769	-0.0679976	0.032811	0.0382278	-0.132306	-0.00368927	4	0.770626	17769_362657	Mthfr	Chr4 cM	Chr4:148123534-148144008(+)	methylenetetrahydrofolate reductase	Mthfr	Chr5 q36	NA	methylenetetrahydrofolate reductase
14160_299802	299802	14160	-0.318303	0.153622	0.038266	-0.619396	-0.0172103	4	0.770626	14160_299802	Lgr5	Chr10 cM	Chr10:115286219-115423685(-)	leucine rich repeat containing G protein coupled receptor 5	Lgr5	Chr7 q22	NA	leucine rich repeat containing G protein coupled receptor 5
218581_310074	310074	218581	-0.583922	0.281836	0.0382793	-1.13631	-0.0315339	4	0.770626	218581_310074	Depdc1b	Chr13 cM	Chr13:108452562-108526100(+)	DEP domain containing 1B	Depdc1b	Chr2 q14	NA	DEP domain containing 1B
239667_300231	300231	239667	-0.0571483	0.0275894	0.0383229	-0.111223	-0.00307403	4	0.770626	239667_300231	Dip2b	Chr15 cM	Chr15:99936545-100117354(+)	disco interacting protein 2 homolog B	Dip2b	Chr7	NA	disco-interacting protein 2 homolog B
94221_309774	309774	94221	0.0587652	0.0283725	0.0383399	0.00315612	0.114374	5	0.770626	94221_309774	Gopc	Chr10 cM	Chr10:52213120-52258220(-)	golgi associated PDZ and coiled-coil motif containing	Gopc	Chr20 q11	NA	golgi associated PDZ and coiled-coil motif containing
223255_361092	361092	223255	0.0841176	0.0406589	0.0385591	0.00442764	0.163808	4	0.770626	223255_361092	Stk24	Chr14 cM	Chr14:121523755-121617423(-)	serine/threonine kinase 24	Stk24	Chr15 q24	NA	serine/threonine kinase 24
54195_25202	25202	54195	0.051537	0.0249124	0.0385713	0.00270964	0.100364	5	0.770626	54195_25202	Gucy1b1	Chr3 cM	Chr3:81939313-81981996(-)	guanylate cyclase 1, soluble, beta 1	Gucy1b1	Chr2 q34	NA	guanylate cyclase 1 soluble subunit beta 1
57247_307924	307924	57247	-0.0633909	0.030652	0.038632	-0.123468	-0.00331414	4	0.770626	57247_307924	Zfp276	Chr8 cM	Chr8:123980934-123996484(+)	zinc finger protein (C2H2 type) 276	Zfp276	Chr19 q12	NA	zinc finger protein (C2H2 type) 276
66674_290303	290303	66674	0.0567948	0.0274746	0.038718	0.00294549	0.110644	4	0.770626	66674_290303	Spryd7	Chr14 cM	Chr14:61769442-61794335(-)	SPRY domain containing 7	Spryd7	Chr15 p12	NA	SPRY domain containing 7
233865_361646	361646	233865	0.0678081	0.032807	0.0387456	0.00350756	0.132109	4	0.770626	233865_361646	Katnip	Chr7 cM	Chr7:125307060-125473965(+)	katanin interacting protein	Katnip	Chr1 q36	NA	katanin interacting protein
30928_64619	64619	30928	0.121041	0.0585807	0.0388068	0.00622514	0.235857	5	0.770626	30928_64619	Zbtb18	Chr1 cM	Chr1:177269917-177278330(+)	zinc finger and BTB domain containing 18	Zbtb18	Chr13 q25	NA	zinc finger and BTB domain containing 18
245671_302582	302582	245671	0.0542928	0.0262816	0.0388464	0.00278181	0.105804	4	0.770626	245671_302582	Klf8	ChrX cM	ChrX:152020462-152179128(+)	Kruppel-like transcription factor 8	Klf8	ChrX q12	NA	KLF transcription factor 8
56874_311936	311936	56874	0.0496363	0.0240332	0.0388922	0.00253218	0.0967404	5	0.770626	56874_311936	Rnf32	Chr5 cM	Chr5:29400990-29433455(+)	ring finger protein 32	Rnf32	Chr4 q11	NA	ring finger protein 32
114479_114613	114613	114479	0.360967	0.174775	0.0388927	0.0184137	0.70352	4	0.770626	114479_114613	Slc5a5	Chr8 cM	Chr8:71335533-71345401(-)	solute carrier family 5 (sodium iodide symporter), member 5	Slc5a5	Chr16 p14	NA	solute carrier family 5 member 5
66315_288167	288167	66315	0.0482748	0.0233752	0.0389027	0.00246025	0.0940893	5	0.770626	66315_288167	Senp7	Chr16 cM	Chr16:55869306-56010394(+)	SUMO1/sentrin specific peptidase 7	Senp7	Chr11 q12	NA	SUMO specific peptidase 7
59054_294767	294767	59054	0.0456911	0.0221269	0.0389275	0.00232307	0.0890591	5	0.770626	59054_294767	Mrps30	Chr13 cM	Chr13:118516646-118523788(-)	mitochondrial ribosomal protein S30	Mrps30	Chr2 q15	NA	mitochondrial ribosomal protein S30
213435_291926	291926	213435	0.156372	0.075742	0.0389677	0.00791991	0.304823	5	0.770626	213435_291926	Mylk3	Chr8 cM	Chr8:86050933-86112969(-)	myosin light chain kinase 3	Mylk3	Chr19 q11	NA	myosin light chain kinase 3
71063_266774	266774	71063	0.0409259	0.0198417	0.0391491	0.00203679	0.0798149	4	0.770626	71063_266774	Zfp597	Chr16 cM	Chr16:3679408-3702241(-)	zinc finger protein 597	Zfp597	Chr10 q12	NA	zinc finger protein 597
24116_305455	305455	24116	0.0455893	0.0221156	0.0392641	0.00224351	0.0889351	5	0.770626	24116_305455	Nelfa	Chr5 cM	Chr5:34055260-34093670(-)	negative elongation factor complex member A, Whsc2	Nelfa	Chr14 q21	NA	negative elongation factor complex member A
74843_289904	289904	74843	-0.101231	0.0491305	0.0393554	-0.197525	-0.004937	5	0.770626	74843_289904	Mss51	Chr14 cM	Chr14:20532935-20546969(-)	MSS51 mitochondrial translational activator	Mss51	Chr15 p16	NA	MSS51 mitochondrial translational activator
387314_362465	362465	387314	0.0699128	0.0339312	0.0393577	0.00340885	0.136417	4	0.770626	387314_362465	Tmtc1	Chr6 cM	Chr6:148133928-148345887(-)	transmembrane and tetratricopeptide repeat containing 1	Tmtc1	Chr4 q44	NA	transmembrane O-mannosyltransferase targeting cadherins 1
70292_140935	140935	70292	-0.0613102	0.0297578	0.0393691	-0.119634	-0.00298603	5	0.770626	70292_140935	Afap1	Chr5 cM	Chr5:36050663-36161267(+)	actin filament associated protein 1	Afap1	Chr14 q21	NA	actin filament associated protein 1
218138_291095	291095	218138	0.0568012	0.0275758	0.0394154	0.0027537	0.110849	5	0.770626	218138_291095	Gmds	Chr13 cM	Chr13:32003562-32522723(-)	GDP-mannose 4, 6-dehydratase	Gmds	Chr17 p12	NA	GDP-mannose 4, 6-dehydratase
16480_81679	81679	16480	-0.0778718	0.037819	0.0394881	-0.151996	-0.00374788	5	0.770626	16480_81679	Jup	Chr11 cM	Chr11:100259784-100288589(-)	junction plakoglobin	Jup	Chr10 q31	NA	junction plakoglobin
16581_300053	300053	16581	-0.0910042	0.0442043	0.0395215	-0.177643	-0.00436526	4	0.770626	16581_300053	Kifc2	Chr15 cM	Chr15:76544058-76552396(+)	kinesin family member C2	Kifc2	Chr7 q34	NA	kinesin family member C2
21944_360548	360548	21944	-0.118025	0.0573347	0.0395392	-0.230399	-0.00565129	4	0.770626	21944_360548	Tnfsf12	Chr11 cM	Chr11:69577076-69586675(-)	tumor necrosis factor (ligand) superfamily, member 12	Tnfsf12	Chr10 q24	NA	TNF superfamily member 12
73379_155696	155696	73379	0.0783074	0.0381272	0.0399904	0.00357954	0.153035	5	0.777397	73379_155696	Dcbld2	Chr16 cM	Chr16:58228806-58290090(+)	discoidin, CUB and LCCL domain containing 2	Dcbld2	Chr11 q12	NA	discoidin, CUB and LCCL domain containing 2
381259_316412	316412	381259	0.0490661	0.0238989	0.0400661	0.00222504	0.0959071	4	0.777397	381259_316412	Tmem237	Chr1 cM	Chr1:59139749-59159567(-)	transmembrane protein 237	Tmem237	Chr9 q31	NA	transmembrane protein 237
27008_362958	362958	27008	-0.138776	0.0676109	0.0401144	-0.271291	-0.00626112	4	0.777397	27008_362958	Micall1	Chr15 cM	Chr15:78993098-79021100(+)	microtubule associated monooxygenase, calponin and LIM domain containing -like 1	Micall1	Chr7 q34	NA	MICAL-like 1
27362_24908	24908	27362	0.0473675	0.0230811	0.0401482	0.0021294	0.0926056	5	0.777397	27362_24908	Dnajb9	Chr12 cM	Chr12:44252680-44256851(-)	DnaJ heat shock protein family (Hsp40) member B9	Dnajb9	Chr6 q21	NA	DnaJ heat shock protein family (Hsp40) member B9
228543_171581	171581	228543	0.0893319	0.0435731	0.0403487	0.00393018	0.174734	5	0.779188	228543_171581	Rhov	Chr2 cM	Chr2:119099682-119101753(-)	ras homolog family member V	Rhov	Chr3 q35	NA	ras homolog family member V
77318_361898	361898	77318	-0.134898	0.0658098	0.0403826	-0.263883	-0.00591299	4	0.779188	77318_361898	Ankrd55	Chr13 cM	Chr13:112424985-112520536(+)	ankyrin repeat domain 55	Ankrd55	Chr2 q14	NA	ankyrin repeat domain 55
20787_78968	78968	20787	-0.119306	0.0582233	0.0404516	-0.233422	-0.00519025	5	0.779188	20787_78968	Srebf1	Chr11 cM	Chr11:60089915-60113407(-)	sterol regulatory element binding transcription factor 1	Srebf1	Chr10 q22	NA	sterol regulatory element binding transcription factor 1
107071_690229	690229	107071	0.0453194	0.0221236	0.0405148	0.00195789	0.088681	4	0.779188	107071_690229	Wdr74	Chr19 cM	Chr19:8713191-8717988(+)	WD repeat domain 74	Wdr74	Chr1 q43	NA	WD repeat domain 74
209692_361272	361272	209692	-0.0732852	0.0358016	0.0406602	-0.143455	-0.00311525	4	0.779188	209692_361272	Dhtkd1	Chr2 cM	Chr2:5901030-5947648(-)	dehydrogenase E1 and transketolase domain containing 1	Dhtkd1	Chr17 q12.3	NA	dehydrogenase E1 and transketolase domain containing 1
12527_24936	24936	12527	-0.0835272	0.0408236	0.0407513	-0.16354	-0.00351441	5	0.779188	12527_24936	Cd9	Chr6 cM	Chr6:125437229-125471723(-)	CD9 antigen	Cd9	Chr4 q42	NA	CD9 molecule
208820_500413	500413	208820	0.106046	0.05185	0.0408302	0.00442209	0.20767	4	0.779188	208820_500413	Triqk	Chr4 cM	Chr4:12906837-12981485(+)	triple QxxK/R motif containing	Triqk	Chr5 q13	NA	triple QxxK/R motif containing
103743_303356	303356	103743	-0.184305	0.0901337	0.0408752	-0.360964	-0.00764603	4	0.779188	103743_303356	Tmem98	Chr11 cM	Chr11:80701192-80712859(+)	transmembrane protein 98	Tmem98	Chr10 q26	NA	transmembrane protein 98
78832_365493	365493	78832	0.0518443	0.0253552	0.0408824	0.00214902	0.10154	4	0.779188	78832_365493	Cacul1	Chr19 cM	Chr19:60513134-60569461(-)	CDK2 associated, cullin domain 1	Cacul1	Chr1 q55	NA	CDK2-associated, cullin domain 1
100226_65033	65033	100226	0.0392049	0.0191829	0.0409791	0.0016071	0.0768027	5	0.779188	100226_65033	Stx12	Chr4 cM	Chr4:132581375-132611769(-)	syntaxin 12	Stx12	Chr5 q36	NA	syntaxin 12
66039_290529	290529	66039	0.06013	0.0294305	0.0410405	0.00244732	0.117813	5	0.779188	66039_290529	Tmem254	Chr14 cM	Chr14:25923724-25928096(-)	transmembrane protein 254	Tmem254	Chr16 p16	NA	transmembrane protein 254
225845_24913	24913	225845	-0.115714	0.0566456	0.0410743	-0.226738	-0.00469115	5	0.779188	225845_24913	Plaat3	Chr19 cM	Chr19:7534824-7565910(+)	phospholipase A and acyltransferase 3	Plaat3	Chr1 q43	NA	phospholipase A and acyltransferase 3
97287_312634	312634	97287	-0.0479997	0.0234994	0.0410927	-0.0940577	-0.00194175	5	0.779188	97287_312634	Mtmr14	Chr6 cM	Chr6:113214804-113258353(+)	myotubularin related protein 14	Mtmr14	Chr4 q42	NA	myotubularin related protein 14
83945_360481	360481	83945	0.0343169	0.0168167	0.041286	0.00135681	0.067277	5	0.78086	83945_360481	Dnaja3	Chr16 cM	Chr16:4501934-4525559(+)	DnaJ heat shock protein family (Hsp40) member A3	Dnaja3	Chr10 q12	NA	DnaJ heat shock protein family (Hsp40) member A3
433256_94340	94340	433256	0.065087	0.031917	0.0414246	0.00253073	0.127643	5	0.78086	433256_94340	Acsl5	Chr19 cM	Chr19:55240298-55285060(+)	acyl-CoA synthetase long-chain family member 5	Acsl5	Chr1 q55	NA	acyl-CoA synthetase long-chain family member 5
234664_84019	84019	234664	0.0775223	0.0380171	0.0414356	0.00301021	0.152034	5	0.78086	234664_84019	Nae1	Chr8 cM	Chr8:105237660-105261269(-)	NEDD8 activating enzyme E1 subunit 1	Nae1	Chr19 p14	NA	NEDD8 activating enzyme E1 subunit 1
23892_50566	50566	23892	0.180381	0.0884815	0.0414869	0.00696056	0.353802	4	0.78086	23892_50566	Grem1	Chr2 cM	Chr2:113579020-113588993(-)	gremlin 1, DAN family BMP antagonist	Grem1	Chr3 q35	NA	gremlin 1, DAN family BMP antagonist
13684_117045	117045	13684	0.0391148	0.0191929	0.0415517	0.0014974	0.0767321	4	0.78086	13684_117045	Eif4e	Chr3 cM	Chr3:138231952-138265457(+)	eukaryotic translation initiation factor 4E	Eif4e	Chr2 q44	NA	eukaryotic translation initiation factor 4E
69163_301552	301552	69163	0.0531036	0.0260691	0.0416469	0.00200908	0.104198	4	0.78086	69163_301552	Mrpl44	Chr1 cM	Chr1:79753735-79759162(+)	mitochondrial ribosomal protein L44	Mrpl44	Chr9 q34	NA	mitochondrial ribosomal protein L44
217371_303754	303754	217371	0.0620474	0.0304618	0.0416609	0.00234335	0.121751	5	0.78086	217371_303754	Rab40b	Chr11 cM	Chr11:121246951-121279077(-)	Rab40B, member RAS oncogene family	Rab40b	Chr10 q32.3	NA	Rab40b, member RAS oncogene family
56873_362295	362295	56873	0.0532734	0.0261675	0.0417638	0.00198617	0.104561	4	0.78086	56873_362295	Lmbr1	Chr5 cM	Chr5:29434800-29583388(-)	limb region 1	Lmbr1	Chr4 q11	NA	limb development membrane protein 1
213409_102556277	102556277	213409	0.216832	0.10651	0.041772	0.00807571	0.425589	4	0.78086	213409_102556277	Lemd1	Chr1 cM	Chr1:132118361-132185120(+)	LEM domain containing 1	Lemd1	Chr13	NA	LEM domain containing 1
319196_296184	296184	319196	0.246403	0.121157	0.0419779	0.00893837	0.483867	4	0.783478	319196_296184	Ankef1	Chr2 cM	Chr2:136374241-136397774(+)	ankyrin repeat and EF-hand domain containing 1	Ankef1	Chr3 q36	NA	ankyrin repeat and EF-hand domain containing 1
215708_362058	362058	215708	0.0468354	0.023046	0.0421278	0.00166603	0.0920047	4	0.784556	215708_362058	Miga1	Chr3 cM	Chr3:151979486-152046044(-)	mitoguardin 1	Miga1	Chr2 q45	NA	mitoguardin 1
433864_682058	682058	433864	0.0520074	0.025601	0.0422083	0.00183039	0.102184	4	0.784556	433864_682058	Nom1	Chr5 cM	Chr5:29637338-29658504(+)	nucleolar protein with MIF4G domain 1	Nom1	Chr4	NA	nucleolar protein with MIF4G domain 1
216705_360515	360515	216705	0.0435789	0.0214546	0.0422336	0.00152857	0.0856292	4	0.784556	216705_360515	Clint1	Chr11 cM	Chr11:45742791-45801452(+)	clathrin interactor 1	Clint1	Chr10 q21	NA	clathrin interactor 1
109161_363065	363065	109161	0.067279	0.03314	0.0423417	0.00232582	0.132232	4	0.785337	109161_363065	Ube2q2	Chr9 cM	Chr9:55056602-55114813(+)	ubiquitin-conjugating enzyme E2Q family member 2	Ube2q2	Chr8 q24	NA	ubiquitin conjugating enzyme E2 Q2
228026_116551	116551	228026	0.0463232	0.0228392	0.0425366	0.00155919	0.0910872	5	0.786765	228026_116551	Pdk1	Chr2 cM	Chr2:71703568-71734202(+)	pyruvate dehydrogenase kinase, isoenzyme 1	Pdk1	Chr3 q23	NA	pyruvate dehydrogenase kinase 1
11305_79248	79248	11305	-0.0494232	0.0243693	0.0425511	-0.0971862	-0.00166017	5	0.786765	11305_79248	Abca2	Chr2 cM	Chr2:25318715-25338552(+)	ATP-binding cassette, sub-family A member 2	Abca2	Chr3 p13	NA	ATP binding cassette subfamily A member 2
67440_307050	307050	67440	0.0457125	0.0225511	0.0426564	0.00151308	0.089912	4	0.786821	67440_307050	Mtpap	Chr18 cM	Chr18:4375592-4397330(+)	mitochondrial poly(A) polymerase	Mtpap	Chr17 q12.1	NA	mitochondrial poly(A) polymerase
15446_79242	79242	15446	0.0929285	0.0458614	0.0427351	0.00304179	0.182815	5	0.786821	15446_79242	Hpgd	Chr8 cM	Chr8:56747620-56774078(+)	hydroxyprostaglandin dehydrogenase 15 (NAD)	Hpgd	Chr16 p11	NA	15-hydroxyprostaglandin dehydrogenase
75812_311468	311468	75812	0.0880565	0.0434667	0.0427813	0.00286337	0.17325	5	0.786821	75812_311468	Tasp1	Chr2 cM	Chr2:139675400-139908725(-)	taspase, threonine aspartase 1	Tasp1	Chr3 q36	NA	taspase 1
66402_367086	367086	66402	0.106404	0.0525526	0.042897	0.00340267	0.209405	4	0.786821	66402_367086	Sln	Chr9 cM	Chr9:53757535-53761133(+)	sarcolipin	Sln	Chr8 q24	NA	sarcolipin
68705_81674	81674	68705	0.0844739	0.0417226	0.0429028	0.00269909	0.166249	5	0.786821	68705_81674	Gtf2f2	Chr14 cM	Chr14:76134377-76248305(-)	general transcription factor IIF, polypeptide 2	Gtf2f2	Chr15 q11	NA	general transcription factor IIF subunit 2
209225_293044	293044	209225	-0.071945	0.0355492	0.0429893	-0.14162	-0.0022698	4	0.786821	209225_293044	Zfp710	Chr7 cM	Chr7:79674562-79742499(+)	zinc finger protein 710	Zfp710	Chr1 q31	NA	zinc finger protein 710
76894_295985	295985	76894	0.07014	0.0346795	0.0431228	0.00216937	0.138111	4	0.786821	76894_295985	Mettl15	Chr2 cM	Chr2:108922642-109111093(-)	methyltransferase like 15	Mettl15	Chr3 q34	NA	methyltransferase 15, mitochondrial 12S rRNA N4-cytidine
224650_309639	309639	224650	-0.0475	0.0234889	0.0431526	-0.0935374	-0.00146257	4	0.786821	224650_309639	Anks1	Chr17 cM	Chr17:28128280-28281749(+)	ankyrin repeat and SAM domain containing 1	Anks1a	Chr20 p12	NA	ankyrin repeat and sterile alpha motif domain containing 1A
269336_296081	296081	269336	0.0434461	0.0214871	0.0431801	0.00133219	0.0855599	4	0.786821	269336_296081	Ccdc32	Chr2 cM	Chr2:118848260-118859874(-)	coiled-coil domain containing 32	Ccdc32	Chr3 q35	NA	coiled-coil domain containing 32
94245_641528	641528	94245	0.0473979	0.0234455	0.0432159	0.00144549	0.0933502	4	0.786821	94245_641528	Dtnbp1	Chr13 cM	Chr13:45075552-45155614(-)	dystrobrevin binding protein 1	Dtnbp1	Chr17	NA	dystrobrevin binding protein 1
68352_292875	292875	68352	-0.329814	0.163244	0.0433443	-0.649765	-0.0098621	4	0.787951	68352_292875	Aspdh	Chr7 cM	Chr7:44114859-44117175(+)	aspartate dehydrogenase domain containing	Aspdh	Chr1 q22	NA	aspartate dehydrogenase domain containing
73472_289586	289586	73472	-0.62242	0.308214	0.0434413	-1.22651	-0.0183319	4	0.788509	73472_289586	Spata18	Chr5 cM	Chr5:73808722-73836855(+)	spermatogenesis associated 18	Spata18	Chr14 p11	NA	spermatogenesis associated 18
16538_117023	117023	16538	0.0838918	0.0415812	0.0436391	0.00239411	0.16539	5	0.788674	16538_117023	Kcns1	Chr2 cM	Chr2:164005539-164013033(-)	K+ voltage-gated channel, subfamily S, 1	Kcns1	Chr3 q42	NA	potassium voltage-gated channel, modifier subfamily S, member 1
74443_301008	301008	74443	-0.036591	0.0181591	0.043903	-0.0721822	-0.00099969	4	0.788674	74443_301008	P4htm	Chr9 cM	Chr9:108456061-108474866(-)	prolyl 4-hydroxylase, transmembrane (endoplasmic reticulum)	P4htm	Chr8 q32	NA	prolyl 4-hydroxylase, transmembrane
99512_310785	310785	99512	0.0546908	0.0271721	0.0441399	0.00143458	0.107947	4	0.788674	99512_310785	Wdr47	Chr3 cM	Chr3:108498595-108553035(+)	WD repeat domain 47	Wdr47	Chr2 q34	NA	WD repeat domain 47
67467_298712	298712	67467	0.0387734	0.0192667	0.044172	0.00101133	0.0765356	4	0.788674	67467_298712	Gpalpp1	Chr14 cM	Chr14:76323676-76348200(-)	GPALPP motifs containing 1	Gpalpp1	Chr15 q11	NA	GPALPP motifs containing 1
23972_294103	294103	23972	-0.110264	0.0548406	0.0443645	-0.21775	-0.00277856	5	0.788674	23972_294103	Papss2	Chr19 cM	Chr19:32573190-32644587(+)	3'-phosphoadenosine 5'-phosphosulfate synthase 2	Papss2	Chr1 q52	NA	3'-phosphoadenosine 5'-phosphosulfate synthase 2
66612_360618	360618	66612	0.0361336	0.017972	0.0443736	0.000909031	0.0713581	5	0.788674	66612_360618	Ormdl3	Chr11 cM	Chr11:98472120-98478071(-)	ORM1-like 3 (S. cerevisiae)	Ormdl3	Chr10 q31	NA	ORMDL sphingolipid biosynthesis regulator 3
18390_25601	25601	18390	-0.144423	0.0718462	0.0444137	-0.285239	-0.00360674	4	0.788674	18390_25601	Oprm1	Chr10 cM	Chr10:6708593-6988209(+)	opioid receptor, mu 1	Oprm1	Chr1 q11	NA	opioid receptor, mu 1
170758_688319	688319	170758	0.0537437	0.0267518	0.0445394	0.00131123	0.106176	4	0.788674	170758_688319	Rac3	Chr11 cM	Chr11:120612296-120614795(+)	Rac family small GTPase 3	Rac3	Chr10	NA	Rac family small GTPase 3
494468_102552920	102552920	494468	0.100065	0.0498143	0.044563	0.00243056	0.197699	4	0.788674	494468_102552920	Armcx5	ChrX cM	ChrX:134643482-134648071(+)	armadillo repeat containing, X-linked 5	Armcx5	ChrX	NA	armadillo repeat containing, X-linked 5
12363_114555	114555	12363	-0.332327	0.16544	0.0445638	-0.656584	-0.00807088	4	0.788674	12363_114555	Casp4	Chr9 cM	Chr9:5308828-5336783(+)	caspase 4, apoptosis-related cysteine peptidase	Casp4	Chr8 q11	NA	caspase 4
11858_303553	303553	11858	-0.0735503	0.0366402	0.0447108	-0.145364	-0.00173678	5	0.788674	11858_303553	Rnd2	Chr11 cM	Chr11:101359001-101362679(+)	Rho family GTPase 2	Rnd2	Chr10 q31	NA	Rho family GTPase 2
56420_171366	171366	56420	-0.0399311	0.0198951	0.0447409	-0.0789247	-0.000937415	5	0.788674	56420_171366	Ppp4c	Chr7 cM	Chr7:126385038-126391668(-)	protein phosphatase 4, catalytic subunit	Ppp4c	Chr1 q36	NA	protein phosphatase 4, catalytic subunit
67118_304709	304709	67118	0.0464432	0.0231405	0.044749	0.00108859	0.0917978	5	0.788674	67118_304709	Bfar	Chr16 cM	Chr16:13489722-13521476(+)	bifunctional apoptosis regulator	Bfar	Chr10 q11	NA	bifunctional apoptosis regulator
19247_25622	25622	19247	-0.0433539	0.0216057	0.0447926	-0.0857002	-0.00100754	5	0.788674	19247_25622	Ptpn11	Chr5 cM	Chr5:121268596-121329460(-)	protein tyrosine phosphatase, non-receptor type 11	Ptpn11	Chr12 q16	NA	protein tyrosine phosphatase, non-receptor type 11
19072_83471	83471	19072	0.0454102	0.0226508	0.0449848	0.00101549	0.0898049	5	0.788674	19072_83471	Prep	Chr10 cM	Chr10:44943312-45038847(+)	prolyl endopeptidase	Prep	Chr20 q13	NA	prolyl endopeptidase
66606_311346	311346	66606	0.118189	0.058963	0.0450208	0.00262363	0.233754	4	0.788674	66606_311346	Lrrc57	Chr2 cM	Chr2:120434719-120439989(-)	leucine rich repeat containing 57	Lrrc57	Chr3 q35	NA	leucine rich repeat containing 57
230872_313663	313663	230872	-0.0838048	0.0418093	0.0450218	-0.16575	-0.00185995	4	0.788674	230872_313663	Crocc	Chr4 cM	Chr4:140743948-140787861(-)	ciliary rootlet coiled-coil, rootletin	Crocc	Chr5 q36	NA	ciliary rootlet coiled-coil, rootletin
20682_140586	140586	20682	-0.0469989	0.0234493	0.0450404	-0.0929588	-0.00103912	5	0.788674	20682_140586	Sox9	Chr11 cM	Chr11:112673050-112678586(+)	SRY (sex determining region Y)-box 9	Sox9	Chr10 q32.1	NA	SRY-box transcription factor 9
382423_100192313	100192313	382423	0.029498	0.0147207	0.0450872	0.000645884	0.05835	4	0.788674	382423_100192313	Atxn7l3b	Chr10 cM	Chr10:112761335-112764906(-)	ataxin 7-like 3B	Atxn7l3b	Chr7	NA	ataxin 7-like 3B
66204_299203	299203	66204	0.0666223	0.0332526	0.0451214	0.00144838	0.131796	5	0.788674	66204_299203	Acyp1	Chr12 cM	Chr12:85319172-85335212(-)	acylphosphatase 1	Acyp1	Chr6 q31	NA	acylphosphatase 1
192897_25724	25724	192897	-0.174395	0.0870672	0.0451782	-0.345043	-0.00374631	5	0.788674	192897_25724	Itgb4	Chr11 cM	Chr11:115865551-115899238(+)	integrin beta 4	Itgb4	Chr10 q32.1	NA	integrin subunit beta 4
98314_301624	301624	98314	0.0914813	0.0456752	0.0451915	0.00195964	0.181003	5	0.788674	98314_301624	D2hgdh	Chr1 cM	Chr1:93752631-93780070(+)	D-2-hydroxyglutarate dehydrogenase	D2hgdh	Chr9 q36	NA	D-2-hydroxyglutarate dehydrogenase
28185_304017	304017	28185	0.0494714	0.024703	0.0452152	0.00105441	0.0978883	4	0.788674	28185_304017	Tomm70a	Chr16 cM	Chr16:56942077-56974893(+)	translocase of outer mitochondrial membrane 70A	Tomm70	Chr11 q12	NA	translocase of outer mitochondrial membrane 70
226823_305055	305055	226823	0.0412843	0.0206151	0.0452173	0.000879509	0.0816891	4	0.788674	226823_305055	Kctd3	Chr1 cM	Chr1:188703292-188740038(-)	potassium channel tetramerisation domain containing 3	Kctd3	Chr13 q26	NA	potassium channel tetramerization domain containing 3
53893_361274	361274	53893	0.0528094	0.0263756	0.0452623	0.00111422	0.104505	5	0.788674	53893_361274	Nudt5	Chr2 cM	Chr2:5849845-5875631(+)	nudix hydrolase 5	Nudt5	Chr17 q12.3	NA	nudix hydrolase 5
11818_287774	287774	11818	0.119513	0.0597075	0.0453233	0.00248848	0.236538	5	0.788674	11818_287774	Apoh	Chr11 cM	Chr11:108286123-108305222(+)	apolipoprotein H	Apoh	Chr10 q32.1	NA	apolipoprotein H
66146_313618	313618	66146	0.0346163	0.0172985	0.0453795	0.000711931	0.0685207	4	0.788674	66146_313618	Maco1	Chr4 cM	Chr4:134530070-134580656(-)	macoilin 1	Maco1	Chr5 q36	NA	macoilin 1
18952_287606	287606	18952	-0.0844336	0.0421935	0.045381	-0.167131	-0.00173593	5	0.788674	18952_287606	Septin4	Chr11 cM	Chr11:87457515-87481369(+)	septin 4	Septin4	Chr10 q26	NA	septin 4
228966_689995	689995	228966	0.050126	0.0250493	0.0453819	0.00103037	0.0992217	5	0.788674	228966_689995	Ppp1r3d	Chr2 cM	Chr2:178052999-178056256(-)	protein phosphatase 1, regulatory subunit 3D	Ppp1r3d	Chr3 q43	NA	protein phosphatase 1, regulatory subunit 3D
74016_296653	296653	74016	-0.187324	0.0936359	0.0454404	-0.370847	-0.00380071	4	0.788674	74016_296653	Phf19	Chr2 cM	Chr2:34783769-34804038(-)	PHD finger protein 19	Phf19	Chr3 p11	NA	PHD finger protein 19
13196_314961	314961	13196	0.0608536	0.0304358	0.0455643	0.00120049	0.120507	5	0.789308	13196_314961	Asap1	Chr15 cM	Chr15:63958706-64254768(-)	ArfGAP with SH3 domain, ankyrin repeat and PH domain1	Asap1	Chr7 q33	NA	ArfGAP with SH3 domain, ankyrin repeat and PH domain 1
18145_266732	266732	18145	-0.0441696	0.0220982	0.0456309	-0.0874812	-0.000858028	5	0.789308	18145_266732	Npc1	Chr18 cM	Chr18:12322749-12369457(-)	NPC intracellular cholesterol transporter 1	Npc1	Chr18 p13	NA	NPC intracellular cholesterol transporter 1
54343_312800	312800	54343	-0.0369457	0.0184923	0.0457277	-0.0731898	-0.000701481	5	0.789308	54343_312800	Atf7ip	Chr6 cM	Chr6:136495787-136587848(+)	activating transcription factor 7 interacting protein	Atf7ip	Chr4 q43	NA	activating transcription factor 7 interacting protein
114715_296072	296072	114715	0.131434	0.0657905	0.0457425	0.00248671	0.260381	4	0.789308	114715_296072	Spred1	Chr2 cM	Chr2:116951855-117012760(+)	sprouty protein with EVH-1 domain 1, related sequence	Spred1	Chr3 q35	NA	sprouty-related, EVH1 domain containing 1
12859_94194	94194	12859	-0.0658062	0.0329585	0.0458646	-0.130404	-0.00120869	4	0.789401	12859_94194	Cox5b	Chr1 cM	Chr1:36730568-36732469(+)	cytochrome c oxidase subunit 5B	Cox5b	Chr9 q21	NA	cytochrome c oxidase subunit 5B
223754_689443	689443	223754	0.0449661	0.0225316	0.0459676	0.000804975	0.0891273	4	0.789401	223754_689443	Tbc1d22a	Chr15 cM	Chr15:86098660-86382704(+)	TBC1 domain family, member 22a	Tbc1d22a	Chr7 q34	NA	TBC1 domain family, member 22a
22184_302670	302670	22184	0.039178	0.0196315	0.0459698	0.000700968	0.0776551	4	0.789401	22184_302670	Zrsr2	ChrX cM	ChrX:162718439-162741657(-)	zinc finger (CCCH type), RNA binding motif and serine/arginine rich 2	Zrsr2	ChrX q14	NA	zinc finger (CCCH type), RNA binding motif and serine/arginine rich 2
72927_300517	300517	72927	-0.0712081	0.0357101	0.0461458	-0.141199	-0.00121748	4	0.789401	72927_300517	Hepacam	Chr9 cM	Chr9:37278652-37297868(+)	hepatocyte cell adhesion molecule	Hepacam	Chr8 q21	NA	hepatic and glial cell adhesion molecule
12522_361226	361226	12522	0.0992425	0.0498248	0.0463899	0.00158765	0.196897	5	0.789401	12522_361226	Cd83	Chr13 cM	Chr13:43938588-43956609(+)	CD83 antigen	Cd83	Chr17 p12	NA	CD83 molecule
78787_408223	408223	78787	-0.117015	0.0587631	0.0464479	-0.232188	-0.00184139	4	0.789401	78787_408223	Usp54	Chr14 cM	Chr14:20598980-20691131(-)	ubiquitin specific peptidase 54	Usp54	Chr15 p16	NA	ubiquitin specific peptidase 54
94185_316256	316256	94185	0.049509	0.0248714	0.0465244	0.000762065	0.098256	5	0.789401	94185_316256	Tnfrsf21	Chr17 cM	Chr17:43327446-43400079(+)	tumor necrosis factor receptor superfamily, member 21	Tnfrsf21	Chr9 q13	NA	TNF receptor superfamily member 21
68112_306322	306322	68112	-0.0482358	0.0242413	0.0466111	-0.0957478	-0.000723681	4	0.789401	68112_306322	Entr1	Chr2 cM	Chr2:26272814-26279328(-)	endosome associated trafficking regulator 1	Entr1	Chr3 p13	NA	endosome associated trafficking regulator 1
56459_308384	308384	56459	0.0364871	0.0183383	0.0466277	0.000544688	0.0724294	5	0.789401	56459_308384	Sae1	Chr7 cM	Chr7:16054159-16121731(-)	SUMO1 activating enzyme subunit 1	Sae1	Chr1 q21	NA	SUMO1 activating enzyme subunit 1
56298_298757	298757	56298	0.0399065	0.0200584	0.0466446	0.000592703	0.0792203	5	0.789401	56298_298757	Atl2	Chr17 cM	Chr17:80155819-80203552(-)	atlastin GTPase 2	Atl2	Chr6 q11	NA	atlastin GTPase 2
53320_85309	85309	53320	-0.124338	0.062505	0.0466741	-0.246846	-0.00183026	5	0.789401	53320_85309	Folh1	Chr7 cM	Chr7:86368185-86425151(-)	folate hydrolase 1	Folh1	Chr1 q32	NA	folate hydrolase 1
52829_362535	362535	52829	0.0672567	0.0338106	0.0466769	0.000989159	0.133524	4	0.789401	52829_362535	Lurap1l	Chr4 cM	Chr4:80828923-80872538(+)	leucine rich adaptor protein 1-like	Lurap1l	Chr5 q31	NA	leucine rich adaptor protein 1-like
66930_309071	309071	66930	0.0667815	0.0335717	0.0466771	0.000982135	0.132581	5	0.789401	66930_309071	Fank1	Chr7 cM	Chr7:133378590-133483261(+)	fibronectin type 3 and ankyrin repeat domains 1	Fank1	Chr1 q41	NA	fibronectin type III and ankyrin repeat domains 1
68895_304268	304268	68895	0.13915	0.0699522	0.0466775	0.00204614	0.276254	4	0.789401	68895_304268	Rasl11a	Chr5 cM	Chr5:146781881-146784536(+)	RAS-like, family 11, member A	Rasl11a	Chr12 p11	NA	RAS-like family 11 member A
407831_287129	287129	407831	0.248481	0.125056	0.046928	0.00337467	0.493587	5	0.792511	407831_287129	Tmem204	Chr17 cM	Chr17:25276676-25300088(-)	transmembrane protein 204	Tmem204	Chr10 q12	NA	transmembrane protein 204
67028_363487	363487	67028	0.0422564	0.0213038	0.0473093	0.00050184	0.084011	4	0.797459	67028_363487	Chmp1b2	ChrX cM	ChrX:106826357-106859940(-)	charged multivesicular body protein 1B2	Chmp1b2	ChrX q22	NA	charged multivesicular body protein 1B2
93790_308667	308667	93790	0.046336	0.0233741	0.0474381	0.000523662	0.0921484	5	0.797459	93790_308667	Nipa2	Chr7 cM	Chr7:55581035-55612224(-)	non imprinted in Prader-Willi/Angelman syndrome 2 homolog (human)	Nipa2	Chr1 q22	NA	NIPA magnesium transporter 2
73649_295669	295669	73649	0.278486	0.140521	0.0475	0.00307048	0.553902	4	0.797459	73649_295669	Cybrd1	Chr2 cM	Chr2:70948398-70973270(+)	cytochrome b reductase 1	Cybrd1	Chr3 q22	NA	cytochrome b reductase 1
20254_24765	24765	20254	-0.0790025	0.0398775	0.0475768	-0.157161	-0.000844015	5	0.797459	20254_24765	Scg2	Chr1 cM	Chr1:79412386-79417837(-)	secretogranin II	Scg2	Chr9 q34	NA	secretogranin II
217705_314311	314311	217705	0.0630978	0.0318516	0.0475917	0.000669914	0.125526	4	0.797459	217705_314311	Fam161b	Chr12 cM	Chr12:84392083-84408607(-)	family with sequence similarity 161, member B	Fam161b	Chr6 q31	NA	FAM161 centrosomal protein B
57781_64357	64357	57781	0.307858	0.15547	0.047684	0.00314205	0.612574	4	0.797459	57781_64357	Cd200r1	Chr16 cM	Chr16:44586099-44615340(+)	CD200 receptor 1	Cd200r1	Chr11 q21	NA	CD200 receptor 1
68558_294679	294679	68558	0.0524832	0.0265051	0.0476906	0.000534107	0.104432	5	0.797459	68558_294679	Ankra2	Chr13 cM	Chr13:98399584-98411262(+)	ankyrin repeat family A member 2	Ankra2	Chr2	NA	ankyrin repeat family A member 2
270669_302705	302705	270669	0.0650755	0.0329138	0.0480247	0.00056566	0.129585	4	0.801628	270669_302705	Mbtps2	ChrX cM	ChrX:156330818-156381711(-)	membrane-bound transcription factor peptidase, site 2	Mbtps2	ChrX q21	NA	membrane-bound transcription factor peptidase, site 2
68897_289338	289338	68897	-0.0460663	0.0233372	0.0483882	-0.0918064	-0.000326244	5	0.801628	68897_289338	Disp1	Chr1 cM	Chr1:182867830-183003086(-)	dispatched RND transporter family member 1	Disp1	Chr13 q26	NA	dispatched RND transporter family member 1
399558_299236	299236	399558	0.0991484	0.0502682	0.0485652	0.000624594	0.197672	5	0.801628	399558_299236	Flrt2	Chr12 cM	Chr12:95659000-95751989(+)	fibronectin leucine rich transmembrane protein 2	Flrt2	Chr6 q31	NA	fibronectin leucine rich transmembrane protein 2
15953_246208	246208	15953	-0.126624	0.0642209	0.0486454	-0.252494	-0.000752841	5	0.801628	15953_246208	Ifi47	Chr11 cM	Chr11:48967414-48987801(+)	interferon gamma inducible protein 47	Ifi47	Chr10 q21	NA	interferon gamma inducible protein 47
209478_685933	685933	209478	0.056759	0.028789	0.0486612	0.000333501	0.113184	4	0.801628	209478_685933	Tbc1d12	Chr19 cM	Chr19:38825023-38908114(+)	TBC1D12: TBC1 domain family, member 12	Tbc1d12	Chr1 q53	NA	TBC1 domain family, member 12
19821_304850	304850	19821	0.0450163	0.0228365	0.0486968	0.000257441	0.0897751	5	0.801628	19821_304850	Rnf2	Chr1 cM	Chr1:151345149-151376747(-)	ring finger protein 2	Rnf2	Chr13 q21	NA	ring finger protein 2
326622_361271	361271	326622	0.0705855	0.0358176	0.0487591	0.000384266	0.140787	5	0.801628	326622_361271	Upf2	Chr2 cM	Chr2:5956280-6061514(+)	UPF2 regulator of nonsense transcripts homolog (yeast)	Upf2	Chr17 q12.3	NA	UPF2, regulator of nonsense mediated mRNA decay
110157_24703	24703	110157	-0.0403194	0.0204728	0.0489056	-0.0804453	-0.000193457	5	0.801628	110157_24703	Raf1	Chr6 cM	Chr6:115595530-115653596(-)	v-raf-leukemia viral oncogene 1	Raf1	Chr4 q42	NA	Raf-1 proto-oncogene, serine/threonine kinase
108899_499309	499309	108899	-0.0665679	0.033813	0.0489871	-0.13284	-0.000295527	4	0.801628	108899_499309	Zfta	Chr19 cM	Chr19:7394990-7403269(+)	zinc finger translocation associated	Zfta	Chr1 q43	NA	zinc finger translocation associated
235493_300836	300836	235493	-0.0899398	0.0457027	0.0490756	-0.179515	-0.000364248	4	0.801628	235493_300836	Atosa	Chr9 cM	Chr9:74860166-74939750(+)	atos homolog A	Atosa	Chr8 q24	NA	atos homolog A
30930_361846	361846	30930	0.0452881	0.0230203	0.0491473	0.000169145	0.090407	5	0.801628	30930_361846	Vps26a	Chr10 cM	Chr10:62291014-62322584(-)	VPS26 retromer complex component A	Vps26a	Chr20 q11	NA	VPS26 retromer complex component A
13361_24312	24312	13361	0.133926	0.0680882	0.0491899	0.000475099	0.267376	4	0.801628	13361_24312	Dhfr	Chr13 cM	Chr13:92491291-92525561(+)	dihydrofolate reductase	Dhfr	Chr2 q12	NA	dihydrofolate reductase
170835_171088	171088	170835	-0.0553245	0.0281274	0.0491915	-0.110453	-0.000195876	5	0.801628	170835_171088	Inpp5j	Chr11 cM	Chr11:3444375-3454821(-)	inositol polyphosphate 5-phosphatase J	Inpp5j	Chr14 q21	NA	inositol polyphosphate-5-phosphatase J
15572_432358	432358	15572	0.095894	0.0487646	0.0492446	0.000317153	0.191471	4	0.801628	15572_432358	Elavl4	Chr4 cM	Chr4:110060919-110209106(-)	ELAV like RNA binding protein 4	Elavl4	Chr5 q35	NA	ELAV like RNA binding protein 4
18218_361679	361679	18218	-0.0998968	0.0508068	0.0492742	-0.199476	-0.000317388	5	0.801628	18218_361679	Dusp8	Chr7 cM	Chr7:141633227-141649580(-)	dual specificity phosphatase 8	Dusp8	Chr1 q41	NA	dual specificity phosphatase 8
74782_366859	366859	74782	0.15969	0.0812226	0.049289	0.000497018	0.318884	4	0.801628	74782_366859	Glt8d2	Chr10 cM	Chr10:82486267-82526484(-)	glycosyltransferase 8 domain containing 2	Glt8d2	Chr7 q13	NA	glycosyltransferase 8 domain containing 2
14933_79223	79223	14933	0.0548799	0.0279212	0.0493531	0.000155379	0.109604	5	0.801628	14933_79223	Gk	ChrX cM	ChrX:84745543-84820425(-)	glycerol kinase	Gk	ChrX q21	NA	glycerol kinase
320311_293561	293561	320311	0.0938854	0.0477743	0.0493924	0.00024962	0.187521	4	0.801628	320311_293561	Rnf152	Chr1 cM	Chr1:105204639-105284435(-)	ring finger protein 152	Rnf152	Chr13 p11	NA	ring finger protein 152
107239_309150	309150	107239	-0.135432	0.0689344	0.0494543	-0.270541	-0.000323329	4	0.801628	107239_309150	Carns1	Chr19 cM	Chr19:4214323-4225478(-)	carnosine synthase 1	Carns1	Chr1 q43	NA	carnosine synthase 1
67019_314718	314718	67019	0.049164	0.0250263	0.0494736	0.000113213	0.0982147	5	0.801628	67019_314718	Actr6	Chr10 cM	Chr10:89547833-89568157(-)	ARP6 actin-related protein 6	Actr6	Chr7 q13	NA	actin related protein 6
83885_291640	291640	83885	0.298892	0.152158	0.0494894	0.000667491	0.597117	4	0.801628	83885_291640	Slc25a2	Chr18 cM	Chr18:37770431-37771776(-)	solute carrier family 25 (mitochondrial carrier, ornithine transporter) member 2	Slc25a2	Chr18 p11	NA	solute carrier family 25 member 2
242418_313242	313242	242418	0.0458995	0.0233664	0.0494907	0.000102247	0.0916968	5	0.801628	242418_313242	Dcaf10	Chr4 cM	Chr4:45342101-45379759(+)	DDB1 and CUL4 associated factor 10	Dcaf10	Chr5 q22	NA	DDB1 and CUL4 associated factor 10
226517_360855	360855	226517	0.0377062	0.0191964	0.0495029	8.19829e-05	0.0753305	5	0.801628	226517_360855	Smg7	Chr1 cM	Chr1:152712746-152778397(-)	SMG7 nonsense mediated mRNA decay factor	Smg7	Chr13 q21	NA	SMG7 nonsense mediated mRNA decay factor
72569_362142	362142	72569	0.12737	0.0648942	0.0496769	0.000179884	0.25456	5	0.801628	72569_362142	Bbs5	Chr2 cM	Chr2:69477515-69497915(+)	Bardet-Biedl syndrome 5	Bbs5	Chr3 q21	NA	Bardet-Biedl syndrome 5
211535_308594	308594	211535	-0.0893261	0.0455224	0.0497337	-0.178548	-0.00010393	4	0.801628	211535_308594	Odad1	Chr7 cM	Chr7:45573496-45598387(+)	outer dynein arm docking complex subunit 1	Odad1	Chr1 q22	NA	outer dynein arm docking complex subunit 1
330171_494521	494521	330171	0.040119	0.020451	0.0497957	3.58129e-05	0.0802022	4	0.801628	330171_494521	Kctd10	Chr5 cM	Chr5:114501633-114518566(-)	potassium channel tetramerisation domain containing 10	Kctd10	Chr12	NA	potassium channel tetramerization domain containing 10
17309_29582	29582	17309	0.0357742	0.0182427	0.0498774	1.91465e-05	0.0715293	5	0.801628	17309_29582	Mgat3	Chr15 cM	Chr15:80057922-80099720(+)	mannoside acetylglucosaminyltransferase 3	Mgat3	Chr7 q34	NA	beta-1,4-mannosyl-glycoprotein 4-beta-N-acetylglucosaminyltransferase
50527_171562	171562	50527	0.0864348	0.0440921	0.0499577	1.59627e-05	0.172854	5	0.801628	50527_171562	Ero1a	Chr14 cM	Chr14:45520544-45556029(-)	endoplasmic reticulum oxidoreductase 1 alpha	Ero1a	Chr15 p14	NA	endoplasmic reticulum oxidoreductase 1 alpha
98828_116656	116656	98828	0.094057	0.047987	0.0499896	4.27318e-06	0.18811	5	0.801628	98828_116656	Cdc123	Chr2 cM	Chr2:5799105-5849975(-)	cell division cycle 123	Cdc123	Chr17 q12.3	NA	cell division cycle 123
53378_83841	83841	53378	0.0399113	0.0203762	0.0501457	-2.54e-05	0.0798479	5	0.801628	53378_83841	Sdcbp	Chr4 cM	Chr4:6365654-6396122(+)	syndecan binding protein	Sdcbp	Chr5 q12	NA	syndecan binding protein
18763_24650	24650	18763	-0.0709239	0.0362298	0.0502758	-0.141933	8.52995e-05	4	0.801628	18763_24650	Pkd1	Chr17 cM	Chr17:24768808-24815482(+)	polycystin 1, transient receptor potential channel interacting	Pkd1	Chr10 q12	NA	polycystin 1, transient receptor potential channel interacting
246709_498246	498246	246709	0.27661	0.141303	0.0502811	-0.000339059	0.553559	4	0.801628	246709_498246	Rgs13	Chr1 cM	Chr1:144014392-144053110(-)	regulator of G-protein signaling 13	Rgs13	Chr13 q21	NA	regulator of G-protein signaling 13
11754_29473	29473	11754	-0.338315	0.173011	0.0505294	-0.67741	0.000780072	4	0.801628	11754_29473	Aoc3	Chr11 cM	Chr11:101221432-101230256(+)	amine oxidase, copper containing 3	Aoc3	Chr10 q31	NA	amine oxidase, copper containing 3
433702_298075	298075	433702	0.0386927	0.0197933	0.050602	-0.000101425	0.0774867	4	0.801628	433702_298075	Ncbp1	Chr4 cM	Chr4:46138613-46172403(+)	nuclear cap binding protein subunit 1	Ncbp1	Chr5 q22	NA	nuclear cap binding protein subunit 1
54473_361677	361677	54473	0.0373084	0.0190857	0.0506083	-9.88e-05	0.0747156	5	0.801628	54473_361677	Tollip	Chr7 cM	Chr7:141435317-141456198(-)	toll interacting protein	Tollip	Chr1 q41	NA	toll interacting protein
109305_304496	304496	109305	0.0638288	0.0326739	0.050759	-0.000210829	0.127868	5	0.801628	109305_304496	Orai1	Chr5 cM	Chr5:123153137-123168519(+)	ORAI calcium release-activated calcium modulator 1	Orai1	Chr12 q16	NA	ORAI calcium release-activated calcium modulator 1
16588_689197	689197	16588	-0.0496004	0.0253985	0.050833	-0.0993806	0.00017975	4	0.801628	16588_689197	Kin	Chr2 cM	Chr2:10085362-10097512(+)	Kin17 DNA and RNA binding protein	Kin	Chr17 q12.3	NA	Kin17 DNA and RNA binding protein
72201_297911	297911	72201	0.03664	0.018764	0.0508577	-0.000136711	0.0734167	4	0.801628	72201_297911	Otud6b	Chr4 cM	Chr4:14809505-14826552(-)	OTU domain containing 6B	Otud6b	Chr5 q13	NA	OTU deubiquitinase 6B
72123_500640	500640	72123	0.0507576	0.026012	0.0510193	-0.000224914	0.10174	4	0.801628	72123_500640	Ccdc71l	Chr12 cM	Chr12:32428788-32432942(+)	coiled-coil domain containing 71 like	Ccdc71l	Chr6 q16	NA	coiled-coil domain containing 71-like
67665_84428	84428	67665	0.0549292	0.0281645	0.0511406	-0.000272229	0.110131	4	0.801628	67665_84428	Dctn4	Chr18 cM	Chr18:60659257-60691838(+)	dynactin 4	Dctn4	Chr18 q12.1	NA	dynactin subunit 4
218763_305705	305705	218763	0.0965155	0.0494936	0.0511691	-0.000490222	0.193521	4	0.801628	218763_305705	Lrrc3b	Chr14 cM	Chr14:7030776-7112248(+)	leucine rich repeat containing 3B	Lrrc3b	Chr15 p16	NA	leucine rich repeat containing 3B
67477_303343	303343	67477	-0.273057	0.140094	0.0512839	-0.547637	0.0015225	4	0.801628	67477_303343	Abhd15	Chr11 cM	Chr11:77405943-77411454(+)	abhydrolase domain containing 15	Abhd15	Chr10 q24	NA	abhydrolase domain containing 15
78895_315264	315264	78895	0.0728494	0.0373929	0.0513889	-0.00043922	0.146138	4	0.801628	78895_315264	Pus7l	Chr15 cM	Chr15:94420569-94441428(-)	pseudouridylate synthase 7-like	Pus7l	Chr7 q35	NA	pseudouridine synthase 7 like
14694_83427	83427	14694	-0.0518726	0.0266257	0.051389	-0.104058	0.000312771	5	0.801628	14694_83427	Rack1	Chr11 cM	Chr11:48691187-48697068(+)	receptor for activated C kinase 1	Rack1	Chr10 q21	NA	receptor for activated C kinase 1
50708_684681	684681	50708	-0.189134	0.0971044	0.051446	-0.379455	0.00118693	4	0.801628	50708_684681	H1f2	Chr13 cM	Chr13:23922790-23923514(+)	H1.2 linker histone, cluster member	H1f2	Chr17	NA	H1.2 linker histone, cluster member
26429_362304	362304	26429	0.0540585	0.0277567	0.051465	-0.000343687	0.108461	4	0.801628	26429_362304	Orc5	Chr5 cM	Chr5:22691478-22755358(-)	origin recognition complex, subunit 5	Orc5	Chr4 q11	NA	origin recognition complex, subunit 5
12033_298943	298943	12033	0.200642	0.103051	0.051533	-0.00133449	0.402618	5	0.801628	12033_298943	Bcap29	Chr12 cM	Chr12:31645353-31684657(-)	B cell receptor associated protein 29	Bcap29	Chr6 q16	NA	B-cell receptor-associated protein 29
13685_116636	116636	13685	0.0833754	0.0428346	0.051601	-0.000578954	0.16733	5	0.801628	13685_116636	Eif4ebp1	Chr8 cM	Chr8:27750355-27765684(+)	eukaryotic translation initiation factor 4E binding protein 1	Eif4ebp1	Chr16 q12.3	NA	eukaryotic translation initiation factor 4E binding protein 1
78889_303336	303336	78889	-0.0512906	0.0263528	0.0516184	-0.102941	0.00036002	4	0.801628	78889_303336	Wsb1	Chr11 cM	Chr11:79130198-79145497(-)	WD repeat and SOCS box-containing 1	Wsb1	Chr10 q25	NA	WD repeat and SOCS box-containing 1
79456_300057	300057	79456	-0.0602165	0.030941	0.0516339	-0.12086	0.000426698	5	0.801628	79456_300057	Recql4	Chr15 cM	Chr15:76587753-76594748(-)	RecQ protein-like 4	Recql4	Chr7 q34	NA	RecQ like helicase 4
12671_24260	24260	12671	0.114171	0.0587042	0.0517919	-0.000886696	0.22923	5	0.801628	12671_24260	Chrm3	Chr13 cM	Chr13:9925522-10410883(-)	cholinergic receptor, muscarinic 3, cardiac	Chrm3	Chr17 q12.1	NA	cholinergic receptor, muscarinic 3
78887_305467	305467	78887	-0.102536	0.0527313	0.0518345	-0.205888	0.000815119	4	0.801628	78887_305467	Sfi1	Chr11 cM	Chr11:3081850-3143463(-)	Sfi1 homolog, spindle assembly associated (yeast)	Sfi1	Chr14 q21	NA	SFI1 centrin binding protein
71146_309378	309378	71146	0.0888931	0.0457294	0.051908	-0.000734797	0.178521	4	0.801628	71146_309378	Golga7b	Chr19 cM	Chr19:42236017-42258787(+)	golgin A7B	Golga7b	Chr1 q54	NA	golgin A7 family, member B
73225_300120	300120	73225	0.0524074	0.0269635	0.0519388	-0.000440146	0.105255	4	0.801628	73225_300120	Fam118a	Chr15 cM	Chr15:84913149-84947031(+)	family with sequence similarity 118, member A	Fam118a	Chr7 q34	NA	family with sequence similarity 118, member A
14766_260326	260326	14766	-0.0863527	0.0444384	0.0519918	-0.17345	0.00074489	5	0.801628	14766_260326	Adgrg1	Chr8 cM	Chr8:95701384-95740836(+)	adhesion G protein-coupled receptor G1	Adgrg1	Chr19 p13	NA	adhesion G protein-coupled receptor G1
226646_289218	289218	226646	-0.0483851	0.0249131	0.0521185	-0.0972139	0.000443713	4	0.801628	226646_289218	Ndufs2	Chr1 cM	Chr1:171062422-171078956(-)	NADH:ubiquinone oxidoreductase core subunit S2	Ndufs2	Chr13 q24	NA	NADH:ubiquinone oxidoreductase core subunit S2
17289_65037	65037	17289	0.0549675	0.0283099	0.0521813	-0.000518885	0.110454	5	0.801628	17289_65037	Mertk	Chr2 cM	Chr2:128540876-128644814(+)	MER proto-oncogene tyrosine kinase	Mertk	Chr3 q36	NA	MER proto-oncogene, tyrosine kinase
11857_362456	362456	11857	0.0516219	0.0265883	0.0521947	-0.00049027	0.103734	5	0.801628	11857_362456	Arhgdib	Chr6 cM	Chr6:136900653-136918897(-)	Rho, GDP dissociation inhibitor beta	Arhgdib	Chr4 q43	NA	Rho GDP dissociation inhibitor beta
18973_304573	304573	18973	-0.15666	0.0806977	0.0522201	-0.314824	0.00150494	4	0.801628	18973_304573	Pole	Chr5 cM	Chr5:110434185-110485319(+)	polymerase (DNA directed), epsilon	Pole	Chr12 q16	NA	DNA polymerase epsilon, catalytic subunit
13423_171575	171575	13423	-0.103423	0.0532911	0.0522922	-0.207872	0.00102552	4	0.801628	13423_171575	Dnase2a	Chr8 cM	Chr8:85635384-85638332(+)	deoxyribonuclease II alpha	Dnase2	Chr19 q11	NA	deoxyribonuclease 2, lysosomal
233733_293181	293181	233733	0.0701202	0.0361316	0.052296	-0.000696434	0.140937	5	0.801628	233733_293181	Galnt18	Chr7 cM	Chr7:111070868-111379184(-)	polypeptide N-acetylgalactosaminyltransferase 18	Galnt18	Chr1 q33	NA	polypeptide N-acetylgalactosaminyltransferase 18
213827_300674	300674	213827	0.0436147	0.0224785	0.0523456	-0.000442453	0.0876718	4	0.801628	213827_300674	Arcn1	Chr9 cM	Chr9:44653440-44679105(-)	archain 1	Arcn1	Chr8 q22	NA	archain 1
19170_94198	94198	19170	0.0443756	0.022873	0.0523689	-0.000454614	0.0892058	4	0.801628	19170_94198	Psmb1	Chr17 cM	Chr17:15695983-15718538(-)	proteasome (prosome, macropain) subunit, beta type 1	Psmb1	Chr1 q12	NA	proteasome 20S subunit beta 1
16978_367314	367314	16978	0.0385331	0.0198616	0.0523703	-0.000394986	0.0774612	5	0.801628	16978_367314	Lrrfip1	Chr1 cM	Chr1:90926459-91056666(+)	leucine rich repeat (in FLII) interacting protein 1	Lrrfip1	Chr9 q36	NA	LRR binding FLII interacting protein 1
13139_140866	140866	13139	0.0373255	0.019247	0.0524655	-0.000397827	0.0750488	5	0.801628	13139_140866	Dgka	Chr10 cM	Chr10:128556003-128580724(-)	diacylglycerol kinase, alpha	Dgka	Chr7 q11	NA	diacylglycerol kinase, alpha
78923_291577	291577	78923	0.150355	0.0775325	0.0524713	-0.00160624	0.302316	4	0.801628	78923_291577	Chsy3	Chr18 cM	Chr18:59308412-59544408(+)	chondroitin sulfate synthase 3	Chsy3	Chr18 q12.1	NA	chondroitin sulfate synthase 3
66248_295051	295051	66248	0.0497395	0.0256504	0.052485	-0.000534282	0.100013	5	0.801628	66248_295051	Alg5	Chr3 cM	Chr3:54642960-54657216(+)	ALG5 dolichyl-phosphate beta-glucosyltransferase	Alg5	Chr2 q26	NA	ALG5, dolichyl-phosphate beta-glucosyltransferase
72736_362751	362751	72736	0.0463612	0.0239171	0.0525724	-0.000515344	0.0932378	4	0.801628	72736_362751	Tmx1	Chr12 cM	Chr12:70499928-70514398(+)	thioredoxin-related transmembrane protein 1	Tmx1	Chr6 q24	NA	thioredoxin-related transmembrane protein 1
381352_252882	252882	381352	-0.14346	0.0740151	0.0525923	-0.288527	0.00160692	5	0.801628	381352_252882	Mamdc4	Chr2 cM	Chr2:25453124-25461328(-)	MAM domain containing 4	Mamdc4	Chr3 p13	NA	MAM domain containing 4
66917_315447	315447	66917	0.148306	0.0765613	0.0527355	-0.00175196	0.298363	5	0.801859	66917_315447	Chordc1	Chr9 cM	Chr9:18203563-18225296(+)	cysteine and histidine rich domain containing 1	Chordc1	Chr8 q13	NA	cysteine and histidine rich domain containing 1
140741_83683	83683	140741	-0.485464	0.250623	0.0527423	-0.976676	0.00574913	5	0.801859	140741_83683	Gpr6	Chr10 cM	Chr10:40945973-40948281(-)	G protein-coupled receptor 6	Gpr6	Chr20	NA	G protein-coupled receptor 6
12520_25621	25621	12520	-0.0512383	0.0264812	0.0530032	-0.10314	0.00066387	5	0.8036	12520_25621	Cd81	Chr7 cM	Chr7:142606487-142621667(+)	CD81 antigen	Cd81	Chr1 q41-q42	NA	Cd81 molecule
21763_303611	303611	21763	0.0407711	0.0210717	0.0530055	-0.000528646	0.0820709	4	0.8036	21763_303611	Tex2	Chr11 cM	Chr11:106392973-106504249(-)	testis expressed gene 2	Tex2	Chr10 q32.1	NA	testis expressed 2
74519_313375	313375	74519	-0.05566	0.0287733	0.0530597	-0.112055	0.000734548	5	0.8036	74519_313375	Cyp2j9	Chr4 cM	Chr4:96456666-96479815(-)	cytochrome P450, family 2, subfamily j, polypeptide 9	Cyp2j3	Chr5 q33	NA	cytochrome P450, family 2, subfamily j, polypeptide 3
237082_315352	315352	237082	0.0383816	0.0198485	0.0531468	-0.000520781	0.077284	4	0.803896	237082_315352	Nxt2	ChrX cM	ChrX:141009766-141022688(+)	nuclear transport factor 2-like export factor 2	Nxt2	ChrX q33	NA	nuclear transport factor 2-like export factor 2
108927_499615	499615	108927	0.125709	0.0650277	0.0532162	-0.00174284	0.253161	4	0.803923	108927_499615	Lhfpl6	Chr3 cM	Chr3:52948968-53169100(+)	LHFPL tetraspan subfamily member 6	Lhfpl6	Chr2 q26	NA	LHFPL tetraspan subfamily member 6
209462_361866	361866	209462	0.0490286	0.0253871	0.0534527	-0.000729068	0.0987864	5	0.805154	209462_361866	Hace1	Chr10 cM	Chr10:45453925-45588441(+)	HECT domain and ankyrin repeat containing, E3 ubiquitin protein ligase 1	Hace1	Chr20 q13	NA	HECT domain and ankyrin repeat containing, E3 ubiquitin protein ligase 1
386655_685691	685691	386655	0.0393627	0.020394	0.0535928	-0.000608781	0.0793342	4	0.805154	386655_685691	Eid2	Chr7 cM	Chr7:27967306-27968593(+)	EP300 interacting inhibitor of differentiation 2	Eid2	Chr1 q21	NA	EP300 interacting inhibitor of differentiation 2
218734_289928	289928	218734	0.0643947	0.0333663	0.0536152	-0.00100203	0.129791	4	0.805154	218734_289928	Cep15	Chr14 cM	Chr14:10166532-10185590(-)	centrosomal protein 15	Cep15	Chr15 p16	NA	centrosomal protein 15
434232_100909537	100909537	434232	-0.0911849	0.0472485	0.0536191	-0.18379	0.00142044	4	0.805154	434232_100909537	Iqck	Chr7 cM	Chr7:118454975-118571343(+)	IQ motif containing K	Iqck	Chr1	NA	IQ motif containing K
319634_363653	363653	319634	0.0686582	0.0355911	0.0537204	-0.00109903	0.138415	4	0.805154	319634_363653	Efcab5	Chr11 cM	Chr11:76980741-77079794(-)	EF-hand calcium binding domain 5	Efcab5	Chr10 q24	NA	EF-hand calcium binding domain 5
217666_314196	314196	217666	0.0576931	0.0299251	0.0538658	-0.000959096	0.116345	4	0.805154	217666_314196	L2hgdh	Chr12 cM	Chr12:69737210-69771648(-)	L-2-hydroxyglutarate dehydrogenase	L2hgdh	Chr6 q24	NA	L-2-hydroxyglutarate dehydrogenase
229707_362012	362012	229707	0.0557418	0.0289189	0.0539146	-0.000938188	0.112422	4	0.805154	229707_362012	Strip1	Chr3 cM	Chr3:107519848-107539010(-)	striatin interacting protein 1	Strip1	Chr2 q34	NA	striatin interacting protein 1
72065_302495	302495	72065	0.0350118	0.0181651	0.0539271	-0.000591139	0.0706148	4	0.805154	72065_302495	Rap2c	ChrX cM	ChrX:50092789-50106895(-)	RAP2C, member of RAS oncogene family	Rap2c	ChrX q36	NA	RAP2C, member of RAS oncogene family
94093_365894	365894	94093	0.0349059	0.0181231	0.0540991	-0.000614768	0.0704266	4	0.805154	94093_365894	Trim33	Chr3 cM	Chr3:103186609-103266086(+)	tripartite motif-containing 33	Trim33	Chr2 q34	NA	tripartite motif-containing 33
59032_362739	362739	59032	0.113732	0.0590518	0.0541087	-0.0020077	0.229471	4	0.805154	59032_362739	Ppp2r3c	Chr12 cM	Chr12:55327594-55350024(-)	protein phosphatase 2, regulatory subunit B'', gamma	Ppp2r3c	Chr6 q23	NA	protein phosphatase 2, regulatory subunit B'', gamma
233987_102548389	102548389	233987	0.0527876	0.0274095	0.0541186	-0.000934069	0.106509	4	0.805154	233987_102548389	Zfp958	Chr8 cM	Chr8:4663167-4680231(+)	zinc finger protein 958	LOC102548389	Chr12	NA	zinc finger protein 709-like
170760_289312	289312	170760	0.0455327	0.0236444	0.0541384	-0.00080949	0.0918748	5	0.805154	170760_289312	Acbd3	Chr1 cM	Chr1:180553608-180581769(+)	acyl-Coenzyme A binding domain containing 3	Acbd3	Chr13 q26	NA	acyl-CoA binding domain containing 3
13640_116683	116683	13640	0.156047	0.0810459	0.0541781	-0.00280048	0.314894	5	0.805154	13640_116683	Efna5	Chr17 cM	Chr17:62911179-63188312(-)	ephrin A5	Efna5	Chr9 q37	NA	ephrin A5
12709_24264	24264	12709	-0.0426229	0.0221473	0.0542896	-0.0860307	0.000785012	4	0.805497	12709_24264	Ckb	Chr12 cM	Chr12:111635795-111638772(-)	creatine kinase, brain	Ckb	Chr6 q32	NA	creatine kinase B
107831_362931	362931	107831	-0.0444722	0.0231206	0.0544189	-0.0897878	0.000843366	5	0.805497	107831_362931	Adgrb1	Chr15 cM	Chr15:74388045-74461314(+)	adhesion G protein-coupled receptor B1	Adgrb1	Chr7 q34	NA	adhesion G protein-coupled receptor B1
29876_83718	83718	29876	-0.133861	0.0695971	0.0544344	-0.270269	0.00254727	4	0.805497	29876_83718	Clic4	Chr4 cM	Chr4:134941280-135000071(-)	chloride intracellular channel 4	Clic4	Chr5 q36	NA	chloride intracellular channel 4
26420_50658	50658	26420	0.0495202	0.0257507	0.0544722	-0.000950233	0.0999907	5	0.805497	26420_50658	Mapk9	Chr11 cM	Chr11:49737578-49777248(+)	mitogen-activated protein kinase 9	Mapk9	Chr10 q21	NA	mitogen-activated protein kinase 9
65115_361358	361358	65115	0.150255	0.0781676	0.0545792	-0.00295104	0.30346	4	0.805894	65115_361358	Bean1	Chr8 cM	Chr8:104897110-104945730(+)	brain expressed, associated with Nedd4, 1	Bean1	Chr19 p14	NA	brain expressed, associated with NEDD4, 1
12667_117275	117275	12667	0.175789	0.0914723	0.0546346	-0.00349361	0.355071	4	0.805894	12667_117275	Chrd	Chr16 cM	Chr16:20551877-20561134(+)	chordin	Chrd	Chr11 q23	NA	chordin
71927_171083	171083	71927	0.073926	0.0384975	0.0548223	-0.00152766	0.14938	4	0.806859	71927_171083	Itfg1	Chr8 cM	Chr8:86444207-86567550(-)	integrin alpha FG-GAP repeat containing 1	Itfg1	Chr19 p11	NA	integrin alpha FG-GAP repeat containing 1
56041_56042	56042	56041	0.052376	0.027277	0.0548392	-0.00108606	0.105838	4	0.806859	56041_56042	Uso1	Chr5 cM	Chr5:92285797-92350657(+)	USO1 vesicle docking factor	Uso1	Chr14 p22	NA	USO1 vesicle transport factor
12614_300128	300128	12614	-0.209198	0.108999	0.0549507	-0.422831	0.00443606	4	0.806859	12614_300128	Celsr1	Chr15 cM	Chr15:85783130-85918404(-)	cadherin, EGF LAG seven-pass G-type receptor 1	Celsr1	Chr7 q34	NA	cadherin, EGF LAG seven-pass G-type receptor 1
218397_25676	25676	218397	0.0356865	0.0186056	0.0551041	-0.000779749	0.0721527	5	0.806859	218397_25676	Rasa1	Chr13 cM	Chr13:85362899-85437249(-)	RAS p21 protein activator 1	Rasa1	Chr2 q11	NA	RAS p21 protein activator 1
66072_361726	361726	66072	0.0436911	0.0227803	0.0551196	-0.000957493	0.0883396	5	0.806859	66072_361726	Sdhaf2	Chr19 cM	Chr19:10477876-10502573(-)	succinate dehydrogenase complex assembly factor 2	Sdhaf2	Chr1 q43	NA	succinate dehydrogenase complex assembly factor 2
56444_299121	299121	56444	0.0348179	0.018154	0.0551209	-0.000763232	0.0703991	5	0.806859	56444_299121	Actr10	Chr12 cM	Chr12:70984631-71011492(+)	ARP10 actin-related protein 10	Actr10	Chr6 q24	NA	actin related protein 10
18549_25121	25121	18549	0.0945392	0.0493167	0.0552402	-0.0021197	0.191198	5	0.806859	18549_25121	Pcsk2	Chr2 cM	Chr2:143388076-143658205(+)	proprotein convertase subtilisin/kexin type 2	Pcsk2	Chr3 q41	NA	proprotein convertase subtilisin/kexin type 2
66926_311441	311441	66926	0.0525897	0.0274389	0.0552872	-0.00118951	0.106369	5	0.806859	66926_311441	Trmt6	Chr2 cM	Chr2:132646127-132657975(-)	tRNA methyltransferase 6	Trmt6	Chr3 q36	NA	tRNA methyltransferase 6 non-catalytic subunit
66073_298370	298370	66073	0.0489142	0.0255304	0.055375	-0.0011244	0.0989528	5	0.806859	66073_298370	Txndc12	Chr4 cM	Chr4:108691875-108719317(+)	thioredoxin domain containing 12 (endoplasmic reticulum)	Txndc12	Chr5 q34	NA	thioredoxin domain containing 12
544696_100359595	100359595	544696	0.0639786	0.0333936	0.0553787	-0.00147168	0.129429	4	0.806859	544696_100359595	Tbc1d32	Chr10 cM	Chr10:55890389-56104785(-)	TBC1 domain family, member 32	Tbc1d32	Chr20	NA	TBC1 domain family, member 32
74120_287076	287076	74120	0.0483022	0.0252527	0.0557792	-0.00119211	0.0977965	5	0.8117	74120_287076	Zfp263	Chr16 cM	Chr16:3561957-3568654(+)	zinc finger protein 263	Zfp263	Chr10 q12	NA	zinc finger protein 263
64655_683519	683519	64655	0.0567599	0.0296837	0.055856	-0.00141907	0.114939	4	0.811824	64655_683519	Mrps22	Chr9 cM	Chr9:98470783-98483713(-)	mitochondrial ribosomal protein S22	Mrps22	Chr8	NA	mitochondrial ribosomal protein S22
22282_81817	81817	22282	-0.0415763	0.021765	0.0561026	-0.084235	0.0010823	5	0.81185	22282_81817	Usf2	Chr7 cM	Chr7:30644673-30656228(-)	upstream transcription factor 2	Usf2	Chr1 q21	NA	upstream transcription factor 2, c-fos interacting
66514_246307	246307	66514	-0.0567386	0.0297034	0.0561111	-0.114956	0.00147899	5	0.81185	66514_246307	Asrgl1	Chr19 cM	Chr19:9089083-9112930(-)	asparaginase like 1	Asrgl1	Chr1 q43	NA	asparaginase and isoaspartyl peptidase 1
68995_302500	302500	68995	0.037307	0.0195308	0.0561128	-0.000972741	0.0755867	4	0.81185	68995_302500	Mcts1	ChrX cM	ChrX:37689455-37702303(+)	malignant T cell amplified sequence 1	Mcts1	ChrX q35	NA	MCTS1, re-initiation and release factor
67528_361413	361413	67528	-0.0862416	0.0451661	0.0562064	-0.174766	0.00228233	5	0.81185	67528_361413	Nudt7	Chr8 cM	Chr8:114860314-114881471(+)	nudix hydrolase 7	Nudt7	Chr19 q12	NA	nudix hydrolase 7
12349_54231	54231	12349	-0.124078	0.0649884	0.0562324	-0.251453	0.00329709	5	0.81185	12349_54231	Car2	Chr3 cM	Chr3:14951333-14965830(+)	carbonic anhydrase 2	Car2	Chr2 q23	NA	carbonic anhydrase 2
11475_81633	81633	11475	0.0517528	0.0271105	0.0562675	-0.00138279	0.104888	4	0.81185	11475_81633	Acta2	Chr19 cM	Chr19:34218490-34232990(-)	actin alpha 2, smooth muscle, aorta	Acta2	Chr1	NA	actin alpha 2, smooth muscle
13014_25308	25308	13014	0.0491299	0.0257572	0.0564655	-0.00135324	0.0996131	5	0.812081	13014_25308	Cstb	Chr10 cM	Chr10:78261504-78263456(+)	cystatin B	Cstb	Chr20 p12	NA	cystatin B
67053_361020	361020	67053	0.0649443	0.03405	0.0564786	-0.00179239	0.131681	4	0.812081	67053_361020	Rpp14	Chr14 cM	Chr14:14377939-14389406(-)	ribonuclease P 14 subunit	Rpp14	Chr15 p14	NA	ribonuclease P/MRP subunit p14
18988_116544	116544	18988	0.39249	0.205925	0.0566526	-0.0111164	0.796096	4	0.812081	18988_116544	Pou2f3	Chr9 cM	Chr9:43035222-43117052(-)	POU domain, class 2, transcription factor 3	Pou2f3	Chr8 q22	NA	POU class 2 homeobox 3
381741_288751	288751	381741	0.137435	0.0721546	0.0568144	-0.00398497	0.278856	4	0.812081	381741_288751	Lrrc43	Chr5 cM	Chr5:123627368-123646268(+)	leucine rich repeat containing 43	Lrrc43	Chr12 q16	NA	leucine rich repeat containing 43
380928_361084	361084	380928	-0.0950874	0.0499277	0.0568452	-0.192944	0.00276923	5	0.812081	380928_361084	Lmo7	Chr14 cM	Chr14:101967393-102172146(+)	LIM domain only 7	Lmo7	Chr15 q21	NA	LIM domain 7
27275_364430	364430	27275	0.0441922	0.0232088	0.0568949	-0.00129613	0.0896806	5	0.812081	27275_364430	Nufip1	Chr14 cM	Chr14:76348331-76374819(+)	nuclear FMR1 interacting protein 1	Nufip1	Chr15 q11	NA	nuclear FMR1 interacting protein 1
227736_499781	499781	227736	0.282812	0.148561	0.0569526	-0.00836241	0.573987	4	0.812081	227736_499781	Cfap157	Chr2 cM	Chr2:32667425-32674417(-)	cilia and flagella associated protein 157	Cfap157	Chr3 p11	NA	cilia and flagella associated protein 157
230103_116564	116564	230103	-0.0356989	0.0187785	0.0572955	-0.0725041	0.00110632	5	0.812081	230103_116564	Npr2	Chr4 cM	Chr4:43631935-43651244(+)	natriuretic peptide receptor 2	Npr2	Chr5 q22	NA	natriuretic peptide receptor 2
66354_500695	500695	66354	0.0419191	0.0220534	0.0573277	-0.00130468	0.0851429	5	0.812081	66354_500695	Snw1	Chr12 cM	Chr12:87496680-87519069(-)	SNW domain containing 1	Snw1	Chr6 q31	NA	SNW domain containing 1
21408_24522	24522	21408	0.108148	0.0568982	0.057338	-0.00337057	0.219666	5	0.812081	21408_24522	Zfp354a	Chr11 cM	Chr11:50950084-50963626(+)	zinc finger protein 354A	Zfp354a	Chr10 q22	NA	zinc finger protein 354A
66352_498266	498266	66352	0.0617424	0.0324865	0.0573607	-0.00193008	0.125415	4	0.812081	66352_498266	Blzf1	Chr1 cM	Chr1:164117368-164135056(-)	basic leucine zipper nuclear factor 1	Blzf1	Chr13 q23	NA	basic leucine zipper nuclear factor 1
225363_307503	307503	225363	0.0477064	0.0251032	0.0573795	-0.00149502	0.0969078	4	0.812081	225363_307503	Etf1	Chr18 cM	Chr18:35035838-35065060(-)	eukaryotic translation termination factor 1	Etf1	Chr18 p12	NA	eukaryotic translation termination factor 1
67201_363644	363644	67201	0.0357344	0.0188054	0.0574039	-0.00112345	0.0725923	4	0.812081	67201_363644	Glod4	Chr11 cM	Chr11:76111221-76134525(-)	glyoxalase domain containing 4	Glod4	Chr10 q24	NA	glyoxalase domain containing 4
14545_312890	312890	14545	0.0630502	0.0331966	0.0575251	-0.00201386	0.128114	5	0.812081	14545_312890	Gdap1	Chr1 cM	Chr1:17215586-17234495(+)	ganglioside-induced differentiation-associated-protein 1	Gdap1	Chr5 q11	NA	ganglioside-induced differentiation-associated-protein 1
17536_311311	311311	17536	-0.0990436	0.0521578	0.0575748	-0.201271	0.00318385	5	0.812081	17536_311311	Meis2	Chr2 cM	Chr2:115693545-115896320(-)	Meis homeobox 2	Meis2	Chr3 q35	NA	Meis homeobox 2
70160_290851	290851	70160	0.0272011	0.0143319	0.0577035	-0.000888867	0.055291	5	0.812081	70160_290851	Vps36	Chr8 cM	Chr8:22682825-22710859(+)	vacuolar protein sorting 36	Vps36	Chr16 q12.5	NA	vacuolar protein sorting 36 homolog
67025_362631	362631	67025	-0.0674825	0.0355665	0.0577801	-0.137191	0.0022265	4	0.812081	67025_362631	Rpl11	Chr4 cM	Chr4:135776665-135780704(-)	ribosomal protein L11	Rpl11	Chr5 q36	NA	ribosomal protein L11
66953_311742	311742	66953	-0.393563	0.207518	0.057891	-0.800291	0.0131652	4	0.812081	66953_311742	Cdca7	Chr2 cM	Chr2:72306531-72317236(+)	cell division cycle associated 7	Cdca7	Chr3 q23	NA	cell division cycle associated 7
67710_117017	117017	67710	0.0382945	0.0201991	0.0579795	-0.00129498	0.0778841	5	0.812081	67710_117017	Polr2g	Chr19 cM	Chr19:8770493-8775921(-)	polymerase (RNA) II (DNA directed) polypeptide G	Polr2g	Chr1 q43	NA	RNA polymerase II subunit G
353170_302680	302680	353170	0.0961311	0.0507084	0.0579913	-0.00325549	0.195518	4	0.812081	353170_302680	Txlng	ChrX cM	ChrX:161561915-161612450(-)	taxilin gamma	Txlng	ChrX q14	NA	taxilin gamma
13007_29276	29276	13007	-0.125666	0.0663162	0.0580997	-0.255643	0.00431183	5	0.812081	13007_29276	Csrp1	Chr1 cM	Chr1:135647799-135679970(+)	cysteine and glycine-rich protein 1	Csrp1	Chr13 q13	NA	cysteine and glycine-rich protein 1
93730_316102	316102	93730	0.0624868	0.0329777	0.0581163	-0.00214832	0.127122	4	0.812081	93730_316102	Lztfl1	Chr9 cM	Chr9:123523469-123546690(-)	leucine zipper transcription factor-like 1	Lztfl1	Chr8 q32	NA	leucine zipper transcription factor-like 1
74196_298782	298782	74196	0.0522548	0.0275795	0.0581327	-0.00180007	0.10631	4	0.812081	74196_298782	Ttc27	Chr17 cM	Chr17:75024730-75170565(+)	tetratricopeptide repeat domain 27	Ttc27	Chr6 q13	NA	tetratricopeptide repeat domain 27
52715_360637	360637	52715	0.0493495	0.0260462	0.0581334	-0.00170012	0.100399	4	0.812081	52715_360637	Ccdc43	Chr11 cM	Chr11:102575512-102588608(-)	coiled-coil domain containing 43	Ccdc43	Chr10 q32.1	NA	coiled-coil domain containing 43
387285_25605	25605	387285	0.199542	0.105332	0.0581696	-0.0069041	0.405988	4	0.812081	387285_25605	Hcrtr2	Chr9 cM	Chr9:76133162-76230905(-)	hypocretin (orexin) receptor 2	Hcrtr2	Chr8 q24	NA	hypocretin receptor 2
68032_296049	296049	68032	0.0386156	0.0204	0.0583685	-0.0013677	0.0785989	4	0.812081	68032_296049	Emc4	Chr2 cM	Chr2:112193356-112198372(-)	ER membrane protein complex subunit 4	Emc4	Chr3 q35	NA	ER membrane protein complex subunit 4
66687_366896	366896	66687	0.0389467	0.0205763	0.058385	-0.00138206	0.0792755	4	0.812081	66687_366896	Tbc1d15	Chr10 cM	Chr10:115033777-115087372(-)	TBC1 domain family, member 15	Tbc1d15	Chr7 q22	NA	TBC1 domain family, member 15
70396_299507	299507	70396	0.0433184	0.0228885	0.0584139	-0.00154234	0.0881791	5	0.812081	70396_299507	Asnsd1	Chr1 cM	Chr1:53383776-53391911(-)	asparagine synthetase domain containing 1	Asnsd1	Chr9 q22	NA	asparagine synthetase domain containing 1
71971_311631	311631	71971	0.0428215	0.0226301	0.0584596	-0.0015327	0.0871758	4	0.812081	71971_311631	Zswim1	Chr2 cM	Chr2:164664606-164668787(+)	zinc finger SWIM-type containing 1	Zswim1	Chr3 q42	NA	zinc finger, SWIM-type containing 1
14732_29653	29653	14732	-0.0875807	0.0462895	0.058488	-0.178306	0.00314497	5	0.812081	14732_29653	Gpam	Chr19 cM	Chr19:55056067-55115751(-)	glycerol-3-phosphate acyltransferase, mitochondrial	Gpam	Chr1 q55	NA	glycerol-3-phosphate acyltransferase, mitochondrial
21916_25566	25566	21916	-0.0523399	0.0276651	0.0585024	-0.106562	0.0018826	5	0.812081	21916_25566	Tmod1	Chr4 cM	Chr4:46038940-46116032(+)	tropomodulin 1	Tmod1	Chr5 q22	NA	tropomodulin 1
12672_25111	25111	12672	-0.0919553	0.0486139	0.058552	-0.187237	0.00332624	5	0.812081	12672_25111	Chrm4	Chr2 cM	Chr2:91757594-91759033(+)	cholinergic receptor, muscarinic 4	Chrm4	Chr3 q24	NA	cholinergic receptor, muscarinic 4
170789_170588	170588	170789	0.0775889	0.0410373	0.0586654	-0.00284272	0.158021	4	0.812081	170789_170588	Acot8	Chr2 cM	Chr2:164634685-164646802(-)	acyl-CoA thioesterase 8	Acot8	Chr3 q42	NA	acyl-CoA thioesterase 8
67892_102556031	102556031	67892	0.0547539	0.0289626	0.058691	-0.00201184	0.11152	4	0.812081	67892_102556031	Coa6	Chr8 cM	Chr8:127149254-127152172(+)	cytochrome c oxidase assembly factor 6	Coa6	Chr19	NA	cytochrome c oxidase assembly factor 6
94213_361848	361848	94213	0.0554028	0.0293113	0.0587379	-0.00204634	0.112852	4	0.812081	94213_361848	Ddx50	Chr10 cM	Chr10:62451674-62486997(-)	DExD box helicase 50	Ddx50	Chr20 q11	NA	DExD-box helicase 50
73681_378794	378794	73681	0.079914	0.0422887	0.058795	-0.00297038	0.162798	4	0.812081	73681_378794	Trmt11	Chr10 cM	Chr10:30410221-30476745(-)	tRNA methyltransferase 11	Trmt11	Chr1 p11	NA	tRNA methyltransferase 11 homolog
77048_366872	366872	77048	0.0395207	0.0209149	0.0588116	-0.00147168	0.0805131	4	0.812081	77048_366872	Cep83	Chr10 cM	Chr10:94524476-94626201(+)	centrosomal protein 83	Cep83	Chr7 q13	NA	centrosomal protein 83
381409_311693	311693	381409	-0.0682663	0.0361458	0.0589405	-0.139111	0.00257816	4	0.812081	381409_311693	Cdh26	Chr2 cM	Chr2:178072324-178129159(+)	cadherin-like 26	Cdh26	Chr3 q43	NA	cadherin 26
16589_246332	246332	16589	0.0595139	0.0315124	0.0589474	-0.00224932	0.121277	5	0.812081	16589_246332	Uhmk1	Chr1 cM	Chr1:170020989-170042966(-)	U2AF homology motif (UHM) kinase 1	Uhmk1	Chr13 q24	NA	U2AF homology motif kinase 1
30060_288038	288038	30060	0.209705	0.111088	0.0590615	-0.00802376	0.427433	5	0.812711	30060_288038	Meltf	Chr16 cM	Chr16:31697628-31717838(+)	melanotransferrin	Meltf	Chr11 q22	NA	melanotransferrin
67881_290230	290230	67881	0.0542806	0.0287715	0.0592127	-0.00211049	0.110672	4	0.813533	67881_290230	Mdp1	Chr14 cM	Chr14:55895346-55897908(-)	magnesium-dependent phosphatase 1	Mdp1	Chr15 p13	NA	magnesium-dependent phosphatase 1
14673_81663	81663	14673	-0.127063	0.0673731	0.0593009	-0.259111	0.00498616	4	0.813533	14673_81663	Gna12	Chr5 cM	Chr5:140745699-140816186(-)	guanine nucleotide binding protein, alpha 12	Gna12	Chr12 q11	NA	G protein subunit alpha 12
66055_100365504	100365504	66055	0.0442247	0.0234529	0.0593378	-0.00174212	0.0901916	4	0.813533	66055_100365504	Sf3b6	Chr12 cM	Chr12:4867608-4877659(+)	splicing factor 3B, subunit 6	Sf3b6	Chr6	NA	splicing factor 3B, subunit 6
11984_170667	170667	11984	-0.0464392	0.0246328	0.0593949	-0.0947186	0.0018402	4	0.813533	11984_170667	Atp6v0c	Chr17 cM	Chr17:24382839-24388652(-)	ATPase, H+ transporting, lysosomal V0 subunit C	Atp6v0c	Chr10 q12	NA	ATPase H+ transporting V0 subunit C
330812_364983	364983	330812	-0.115696	0.0614048	0.0595433	-0.236047	0.00465473	5	0.814627	330812_364983	Rnf150	Chr8 cM	Chr8:83589985-83817897(+)	ring finger protein 150	Rnf150	Chr19 q11	NA	ring finger protein 150
22209_298317	298317	22209	0.0694088	0.0368722	0.0597795	-0.00285934	0.141677	5	0.816056	22209_298317	Ube2a	ChrX cM	ChrX:36137948-36147875(+)	ubiquitin-conjugating enzyme E2A	Ube2a	ChrX q35	NA	ubiquitin-conjugating enzyme E2A
223739_362974	362974	223739	-0.0535932	0.028471	0.0597851	-0.109395	0.00220903	4	0.816056	223739_362974	5031439G07Rik	Chr15 cM	Chr15:84828137-84872503(-)	RIKEN cDNA 5031439G07 gene	RGD1304694	Chr7 q34	NA	similar to CG9646-PA
22044_25569	25569	22044	-0.294495	0.15666	0.06013	-0.601542	0.0125523	4	0.817744	22044_25569	Trh	Chr6 cM	Chr6:92219042-92221631(-)	thyrotropin releasing hormone	Trh	Chr4 q34	NA	thyrotropin releasing hormone
105853_362911	362911	105853	0.106652	0.0567509	0.0602041	-0.00457797	0.217881	5	0.817744	105853_362911	Mal2	Chr15 cM	Chr15:54434762-54466242(+)	mal, T cell differentiation protein 2	Mal2	Chr7 q32	NA	mal, T-cell differentiation protein 2
22217_360763	360763	22217	0.039841	0.0212093	0.0603166	-0.00172839	0.0814104	4	0.817744	22217_360763	Usp12	Chr5 cM	Chr5:146671619-146731816(-)	ubiquitin specific peptidase 12	Usp12	Chr12 p11	NA	ubiquitin specific peptidase 12
75750_289459	289459	75750	-0.305427	0.162625	0.0603675	-0.624167	0.0133131	4	0.817744	75750_289459	Slc10a6	Chr5 cM	Chr5:103753577-103777269(-)	solute carrier family 10 (sodium/bile acid cotransporter family), member 6	Slc10a6	Chr14 p22	NA	solute carrier family 10 member 6
19896_81729	81729	19896	-0.0484187	0.0257869	0.0604293	-0.09896	0.00212267	4	0.817744	19896_81729	Rpl10a	Chr17 cM	Chr17:28547445-28550007(+)	ribosomal protein L10A	Rpl10a	Chr20 p12	NA	ribosomal protein L10A
102614_315705	315705	102614	-0.0587552	0.0312993	0.06049	-0.120101	0.0025903	5	0.817744	102614_315705	Rpp25	Chr9 cM	Chr9:57411385-57412730(+)	ribonuclease P/MRP 25 subunit	Rpp25	Chr8 q24	NA	ribonuclease P and MRP subunit p25
22770_171159	171159	22770	0.0316998	0.016888	0.0605101	-0.00140011	0.0647998	5	0.817744	22770_171159	Zhx1	Chr15 cM	Chr15:57910399-57939904(-)	zinc fingers and homeoboxes 1	Zhx1	Chr7 q33	NA	zinc fingers and homeoboxes 1
101592_308789	308789	101592	0.0495097	0.0263802	0.0605488	-0.00219452	0.101214	4	0.817744	101592_308789	Efl1	Chr7 cM	Chr7:82297822-82427060(+)	elongation factor like GTPase 1	Efl1	Chr1 q31	NA	elongation factor like GTPase 1
19691_312824	312824	19691	0.0519747	0.0277049	0.0606536	-0.00232586	0.106275	5	0.817744	19691_312824	Recql	Chr6 cM	Chr6:142296068-142332813(-)	RecQ protein-like	Recql	Chr4 q44	NA	RecQ like helicase
14406_29709	29709	14406	0.059259	0.0315978	0.0607354	-0.00267149	0.12119	5	0.817744	14406_29709	Gabrg2	Chr11 cM	Chr11:41801030-41891684(-)	gamma-aminobutyric acid type A receptor, subunit gamma 2	Gabrg2	Chr10 q21	NA	gamma-aminobutyric acid type A receptor subunit gamma 2
15975_288264	288264	15975	0.032622	0.0173963	0.060761	-0.00147405	0.066718	5	0.817744	15975_288264	Ifnar1	Chr16 cM	Chr16:91282126-91304329(+)	interferon (alpha and beta) receptor 1	Ifnar1	Chr11 q11	NA	interferon alpha and beta receptor subunit 1
211329_498995	498995	211329	0.0682146	0.0364134	0.0610218	-0.00315438	0.139584	4	0.817744	211329_498995	Ncoa7	Chr10 cM	Chr10:30521578-30683401(-)	nuclear receptor coactivator 7	Ncoa7	Chr1 p11	NA	nuclear receptor coactivator 7
268490_287731	287731	268490	0.0353309	0.0188642	0.0610805	-0.00164215	0.072304	4	0.817744	268490_287731	Lsm12	Chr11 cM	Chr11:102053323-102076122(-)	LSM12 homolog	Lsm12	Chr10 q32.1	NA	LSM12 homolog
18383_25341	25341	18383	0.218821	0.116849	0.0611128	-0.0101992	0.44784	4	0.817744	18383_25341	Tnfrsf11b	Chr15 cM	Chr15:54114015-54141880(-)	tumor necrosis factor receptor superfamily, member 11b (osteoprotegerin)	Tnfrsf11b	Chr7 q32	NA	TNF receptor superfamily member 11B
226154_365468	365468	226154	-0.0580454	0.030996	0.0611136	-0.118797	0.00270568	4	0.817744	226154_365468	Lzts2	Chr19 cM	Chr19:45003615-45015554(+)	leucine zipper, putative tumor suppressor 2	Lzts2	Chr1 q54	NA	leucine zipper tumor suppressor 2
13449_290361	290361	13449	0.0763089	0.0407507	0.0611266	-0.00356101	0.156179	5	0.817744	13449_290361	Dok2	Chr14 cM	Chr14:71003476-71015935(+)	docking protein 2	Dok2	Chr15 p11	NA	docking protein 2
56737_313231	313231	56737	0.0491934	0.0262856	0.0612765	-0.00232546	0.100712	5	0.817744	56737_313231	Alg2	Chr4 cM	Chr4:47469833-47474367(-)	ALG2 alpha-1,3/1,6-mannosyltransferase	Alg2	Chr5 q22	NA	ALG2, alpha-1,3/1,6-mannosyltransferase
67311_311530	311530	67311	0.107625	0.0575205	0.061336	-0.00511348	0.220363	5	0.817744	67311_311530	Nanp	Chr2 cM	Chr2:150871605-150881299(-)	N-acetylneuraminic acid phosphatase	Nanp	Chr3 q41	NA	N-acetylneuraminic acid phosphatase
13838_316539	316539	13838	0.0718124	0.0383876	0.0613838	-0.00342582	0.147051	5	0.817744	13838_316539	Epha4	Chr1 cM	Chr1:77343822-77491725(-)	Eph receptor A4	Epha4	Chr9 q33	NA	Eph receptor A4
67618_300328	300328	67618	0.0440109	0.0235269	0.0613915	-0.00210093	0.0901226	5	0.817744	67618_300328	Aasdhppt	Chr9 cM	Chr9:4294793-4309471(-)	aminoadipate-semialdehyde dehydrogenase-phosphopantetheinyl transferase	Aasdhppt	Chr8 q11	NA	aminoadipate-semialdehyde dehydrogenase-phosphopantetheinyl transferase
218629_100362324	100362324	218629	0.104037	0.0556214	0.0614225	-0.00497936	0.213053	4	0.817744	218629_100362324	Dhx29	Chr13 cM	Chr13:113063988-113105966(+)	DExH-box helicase 29	Dhx29	Chr2	NA	DExH-box helicase 29
20355_29745	29745	20355	0.0464498	0.0248346	0.0614329	-0.00222511	0.0951248	5	0.817744	20355_29745	Sema4f	Chr6 cM	Chr6:82888866-82916750(-)	sema domain, immunoglobulin domain (Ig), TM domain, and short cytoplasmic domain	Sema4f	Chr4 q34	NA	ssemaphorin 4F
210148_298786	298786	210148	0.0544352	0.0291105	0.0614907	-0.00262034	0.111491	5	0.817744	210148_298786	Slc30a6	Chr17 cM	Chr17:74702603-74731216(+)	solute carrier family 30 (zinc transporter), member 6	Slc30a6	Chr6 q13	NA	solute carrier family 30 member 6
16783_25328	25328	16783	-0.060585	0.0324152	0.0616188	-0.124118	0.00294768	4	0.818366	16783_25328	Lamp1	Chr8 cM	Chr8:13209161-13225338(+)	lysosomal-associated membrane protein 1	Lamp1	Chr16 q12.5	NA	lysosomal-associated membrane protein 1
16969_117107	117107	16969	0.038576	0.0206542	0.0618025	-0.00190543	0.0790574	5	0.818366	16969_117107	Zbtb7a	Chr10 cM	Chr10:80970416-80988056(+)	zinc finger and BTB domain containing 7a	Zbtb7a	Chr7 q11	NA	zinc finger and BTB domain containing 7a
67896_64387	64387	67896	0.100207	0.0536559	0.0618186	-0.00495616	0.205371	4	0.818366	67896_64387	Ccdc80	Chr16 cM	Chr16:44913770-44948287(+)	coiled-coil domain containing 80	Ccdc80	Chr11 q21	NA	coiled-coil domain containing 80
234796_498957	498957	234796	0.107346	0.057491	0.0618767	-0.00533433	0.220026	4	0.818366	234796_498957	Klhl36	Chr8 cM	Chr8:120589005-120603734(+)	kelch-like 36	Klhl36	Chr19 q12	NA	kelch-like family member 36
232174_312495	312495	232174	0.239133	0.128122	0.0619795	-0.0119822	0.490248	5	0.818366	232174_312495	Cyp26b1	Chr6 cM	Chr6:84548396-84570890(-)	cytochrome P450, family 26, subfamily b, polypeptide 1	Cyp26b1	Chr4 q34	NA	cytochrome P450, family 26, subfamily b, polypeptide 1
237898_303394	303394	237898	0.0413805	0.0221744	0.0620217	-0.00208048	0.0848415	5	0.818366	237898_303394	Usp32	Chr11 cM	Chr11:84875268-85030987(-)	ubiquitin specific peptidase 32	Usp32	Chr10 q26	NA	ubiquitin specific peptidase 32
20905_24800	24800	20905	-0.0860662	0.0461298	0.0620776	-0.176479	0.00434649	4	0.818366	20905_24800	Sts	ChrXY cM	ChrX:168856332-169015037(-)	steroid sulfatase	Sts	ChrX q21	NA	steroid sulfatase
17395_81687	81687	17395	0.373988	0.200458	0.0620882	-0.0189029	0.76688	4	0.818366	17395_81687	Mmp9	Chr2 cM	Chr2:164782700-164797770(+)	matrix metallopeptidase 9	Mmp9	Chr3 q42	NA	matrix metallopeptidase 9
242894_362298	362298	242894	-0.0660602	0.0354299	0.0622474	-0.135502	0.00338123	4	0.818952	242894_362298	Actr3b	Chr5 cM	Chr5:25964995-26055686(+)	ARP3 actin-related protein 3B	Actr3b	Chr4 q11	NA	actin related protein 3B
76897_294883	294883	76897	0.0410554	0.0220211	0.0622704	-0.00210518	0.084216	5	0.818952	76897_294883	Ralyl	Chr3 cM	Chr3:13536715-14247347(+)	RALY RNA binding protein-like	Ralyl	Chr2 q23	NA	RALY RNA binding protein-like
433693_297968	297968	433693	0.0407074	0.0218504	0.0624617	-0.00211861	0.0835334	4	0.82056	433693_297968	Akirin2	Chr4 cM	Chr4:34550937-34566908(+)	akirin 2	Akirin2	Chr5 q21	NA	akirin 2
22041_24825	24825	22041	-0.24629	0.132292	0.0626438	-0.505579	0.0129981	5	0.822045	22041_24825	Trf	Chr9 cM	Chr9:103086075-103107485(-)	transferrin	Tf	Chr8 q32	NA	transferrin
97484_291990	291990	97484	0.0489418	0.0263158	0.0629159	-0.00263628	0.10052	5	0.822763	97484_291990	Cog8	Chr8 cM	Chr8:107775341-107783369(-)	component of oligomeric golgi complex 8	Cog8	Chr19 q12	NA	component of oligomeric golgi complex 8
72098_312946	312946	72098	0.103663	0.0557425	0.0629321	-0.00559059	0.212916	5	0.822763	72098_312946	Tmem68	Chr4 cM	Chr4:3549041-3574853(-)	transmembrane protein 68	Tmem68	Chr5 q12	NA	transmembrane protein 68
85031_85311	85311	85031	-0.193569	0.104103	0.0629704	-0.397607	0.0104689	4	0.822763	85031_85311	Pla1a	Chr16 cM	Chr16:38216479-38253507(-)	phospholipase A1 member A	Pla1a	Chr11 q21	NA	phospholipase A1 member A
170772_296884	296884	170772	0.0460667	0.0247755	0.0629754	-0.00249239	0.0946258	4	0.822763	170772_296884	Glcci1	Chr6 cM	Chr6:8509600-8597548(+)	glucocorticoid induced transcript 1	Glcci1	Chr4 q21	NA	glucocorticoid induced 1
12662_24942	24942	12662	0.0865625	0.046572	0.0630726	-0.00471705	0.177842	4	0.822788	12662_24942	Chm	ChrX cM	ChrX:111950290-112095214(-)	CHM Rab escort protein	Chm	ChrX q31	NA	CHM Rab escort protein
215449_171337	171337	215449	0.0818097	0.0440221	0.0631157	-0.00447214	0.168091	4	0.822788	215449_171337	Rap1b	Chr10 cM	Chr10:117650502-117681879(-)	RAS related protein 1b	Rap1b	Chr7 q22	NA	RAP1B, member of RAS oncogene family
26951_363059	363059	26951	0.0458481	0.0246784	0.0631938	-0.00252062	0.0942168	5	0.822904	26951_363059	Zw10	Chr9 cM	Chr9:48966913-48990075(+)	zw10 kinetochore protein	Zw10	Chr8 q23	NA	zw10 kinetochore protein
76498_302967	302967	76498	-0.14911	0.0803142	0.0633703	-0.306523	0.00830282	5	0.823234	76498_302967	Paqr4	Chr17 cM	Chr17:23955160-23959841(-)	progestin and adipoQ receptor family member IV	Paqr4	Chr10 q12	NA	progestin and adipoQ receptor family member 4
67891_64302	64302	67891	-0.0385952	0.0207916	0.063413	-0.0793461	0.00215567	5	0.823234	67891_64302	Rpl4	Chr9 cM	Chr9:64080657-64085948(+)	ribosomal protein L4	Rpl4	Chr8 q24	NA	ribosomal protein L4
68080_360810	360810	68080	0.0488191	0.0263007	0.0634269	-0.0027294	0.100368	4	0.823234	68080_360810	Gpn3	Chr5 cM	Chr5:122510571-122520834(+)	GPN-loop GTPase 3	Gpn3	Chr12 q16	NA	GPN-loop GTPase 3
76491_300983	300983	76491	-0.0693978	0.0374364	0.0637749	-0.142772	0.00397627	5	0.825188	76491_300983	Abhd14b	Chr9 cM	Chr9:106324936-106330122(+)	abhydrolase domain containing 14b	Abhd14b	Chr8 q32	NA	abhydrolase domain containing 14b
217837_500709	500709	217837	0.0447921	0.0241715	0.063869	-0.00258322	0.0921674	4	0.825188	217837_500709	Itpk1	Chr12 cM	Chr12:102534842-102671128(-)	inositol 1,3,4-triphosphate 5/6 kinase	Itpk1	Chr6 q32	NA	inositol-tetrakisphosphate 1-kinase
67655_291414	291414	67655	0.0398532	0.0215177	0.0640097	-0.00232073	0.0820271	5	0.825188	67655_291414	Ctdp1	Chr18 cM	Chr18:80451174-80512910(-)	CTD phosphatase subunit 1	Ctdp1	Chr18 q12.3	NA	CTD phosphatase subunit 1
20249_246074	246074	20249	-0.0673729	0.0363891	0.0641038	-0.138694	0.00394847	5	0.825188	20249_246074	Scd1	Chr19 cM	Chr19:44382889-44396148(-)	stearoyl-Coenzyme A desaturase 1	Scd	Chr1 q54	NA	stearoyl-CoA desaturase
16772_316758	316758	16772	0.142245	0.0768424	0.0641504	-0.00836284	0.292854	5	0.825188	16772_316758	Lama1	Chr17 cM	Chr17:68004254-68129642(+)	laminin, alpha 1	Lama1	Chr9 q38	NA	laminin subunit alpha 1
11844_79117	79117	11844	-0.0676591	0.0365508	0.0641553	-0.139297	0.0039791	4	0.825188	11844_79117	Arf5	Chr6 cM	Chr6:28423603-28426601(+)	ADP-ribosylation factor 5	Arf5	Chr4 q22	NA	ADP-ribosylation factor 5
241263_291352	291352	241263	0.036804	0.0198927	0.0642954	-0.00218497	0.075793	4	0.825188	241263_291352	Gpr158	Chr2 cM	Chr2:21372378-21835355(+)	G protein-coupled receptor 158	Gpr158	Chr17 q12.3	NA	G protein-coupled receptor 158
76441_316201	316201	76441	-0.0571885	0.0309278	0.0644441	-0.117806	0.00342894	4	0.825188	76441_316201	Daam2	Chr17 cM	Chr17:49763050-49871371(-)	dishevelled associated activator of morphogenesis 2	Daam2	Chr9 q12	NA	dishevelled associated activator of morphogenesis 2
12035_29592	29592	12035	0.0475822	0.0257367	0.0644857	-0.00286083	0.0980253	5	0.825188	12035_29592	Bcat1	Chr6 cM	Chr6:144939561-145021883(-)	branched chain aminotransferase 1, cytosolic	Bcat1	Chr4 q44	NA	branched chain amino acid transaminase 1
242557_313391	313391	242557	0.0613174	0.0331737	0.0645481	-0.00370183	0.126337	4	0.825188	242557_313391	Atg4c	Chr4 cM	Chr4:99082171-99148024(+)	autophagy related 4C, cysteine peptidase	Atg4c	Chr5 q33	NA	autophagy related 4C, cysteine peptidase
76299_298066	298066	76299	0.0446481	0.0241563	0.0645587	-0.00269734	0.0919936	4	0.825188	76299_298066	Erp44	Chr4 cM	Chr4:48193323-48279558(-)	endoplasmic reticulum protein 44	Erp44	Chr5 q22	NA	endoplasmic reticulum protein 44
13211_304859	304859	13211	0.0549825	0.0297565	0.0646391	-0.00333921	0.113304	5	0.825188	13211_304859	Dhx9	Chr1 cM	Chr1:153331504-153363406(-)	DExH-box helicase 9	Dhx9	Chr13 q21	NA	DExH-box helicase 9
56088_288236	288236	56088	0.0429572	0.0232485	0.0646403	-0.0026091	0.0885235	5	0.825188	56088_288236	Psmg1	Chr16 cM	Chr16:95781133-95792160(-)	proteasome (prosome, macropain) assembly chaperone 1	Psmg1	Chr11 q11	NA	proteasome assembly chaperone 1
19087_29699	29699	19087	0.0387821	0.0209924	0.064684	-0.00236224	0.0799265	4	0.825188	19087_29699	Prkar2a	Chr9 cM	Chr9:108569342-108627643(+)	protein kinase, cAMP dependent regulatory, type II alpha	Prkar2a	Chr8 q32	NA	protein kinase cAMP-dependent type II regulatory subunit alpha
18037_316241	316241	18037	0.176836	0.0957761	0.0648424	-0.0108822	0.364553	5	0.825188	18037_316241	Nfkbie	Chr17 cM	Chr17:45866629-45874095(+)	nuclear factor of kappa light polypeptide gene enhancer in B cells inhibitor, epsilon	Nfkbie	Chr9 q12	NA	NFKB inhibitor epsilon
52348_290775	290775	52348	0.039893	0.0216137	0.0649318	-0.00246907	0.082255	4	0.825188	52348_290775	Vps37a	Chr8 cM	Chr8:40964824-41003798(+)	vacuolar protein sorting 37A	Vps37a	Chr16 q12.1	NA	VPS37A subunit of ESCRT-I
20847_288774	288774	20847	-0.0395944	0.0214541	0.0649587	-0.0816437	0.00245482	5	0.825188	20847_288774	Stat2	Chr10 cM	Chr10:128106428-128128718(+)	signal transducer and activator of transcription 2	Stat2	Chr7 q11	NA	signal transducer and activator of transcription 2
100039953_100910047	100910047	100039953	0.057566	0.0311921	0.0649599	-0.00356931	0.118701	4	0.825188	100039953_100910047	Gfy	Chr7 cM	Chr7:44825773-44828993(-)	golgi-associated olfactory signaling regulator	Gfy	Chr1	NA	golgi-associated, olfactory signaling regulator
73407_291850	291850	73407	0.121064	0.0656106	0.0650098	-0.00753032	0.249658	4	0.825188	73407_291850	Spmip8	Chr8 cM	Chr8:96038148-96053239(+)	sperm microtubule inner protein 8	Spmip8	Chr19 p13	NA	sperm microtubule inner protein 8
76863_315405	315405	76863	0.0649604	0.035217	0.0650994	-0.00406366	0.133984	4	0.825188	76863_315405	Dcun1d5	Chr9 cM	Chr9:7184520-7208205(+)	defective in cullin neddylation 1 domain containing 5	Dcun1d5	Chr8 q11	NA	defective in cullin neddylation 1 domain containing 5
20739_289257	289257	20739	-0.343817	0.186395	0.0651012	-0.709144	0.0215102	4	0.825188	20739_289257	Spta1	Chr1 cM	Chr1:174000342-174076016(+)	spectrin alpha, erythrocytic 1	Spta1	Chr13 q24	NA	spectrin, alpha, erythrocytic 1
109154_304543	304543	109154	0.0416937	0.0226063	0.0651332	-0.00261376	0.0860012	5	0.825188	109154_304543	Mlec	Chr5 cM	Chr5:115281040-115296235(-)	malectin	Mlec	Chr12 q16	NA	malectin
27756_684148	684148	27756	0.0728669	0.0395241	0.0652406	-0.00459895	0.150333	4	0.825188	27756_684148	Lsm2	Chr17 cM	Chr17:35200838-35204867(+)	LSM2 homolog, U6 small nuclear RNA and mRNA degradation associated	Lsm2	Chr20	NA	LSM2 homolog, U6 small nuclear RNA and mRNA degradation associated
24132_308236	308236	24132	0.17217	0.0933903	0.0652485	-0.0108718	0.355212	4	0.825188	24132_308236	Zfp53	Chr17 cM	Chr17:21709260-21730735(+)	zinc finger protein 53	Zfp53	Chr1 q12	NA	zinc finger protein 53
17772_288762	288762	17772	0.0481415	0.0261197	0.0653126	-0.00305213	0.0993352	5	0.825188	17772_288762	Mtm1	ChrX cM	ChrX:70254373-70359019(+)	X-linked myotubular myopathy gene 1	Mtm1	Chr6	NA	myotubularin 1
74486_316039	316039	74486	0.0616807	0.0334907	0.065515	-0.00395981	0.127321	4	0.826866	74486_316039	Osbpl10	Chr9 cM	Chr9:114807637-115061293(+)	oxysterol binding protein-like 10	Osbpl10	Chr8 q32	NA	oxysterol binding protein-like 10
65945_313717	313717	65945	0.0817235	0.0443999	0.065677	-0.0052988	0.168746	5	0.828032	65945_313717	Clstn1	Chr4 cM	Chr4:149670925-149733356(+)	calsyntenin 1	Clstn1	Chr5 q36	NA	calsyntenin 1
68149_314405	314405	68149	0.0848764	0.0461591	0.0659475	-0.00559371	0.175347	5	0.830019	68149_314405	Otub2	Chr12 cM	Chr12:103354941-103372609(+)	OTU domain, ubiquitin aldehyde binding 2	Otub2	Chr6 q32	NA	OTU deubiquitinase, ubiquitin aldehyde binding 2
15502_65028	65028	15502	0.0469262	0.0255304	0.0660548	-0.00311247	0.0969649	5	0.830019	15502_65028	Dnaja1	Chr4 cM	Chr4:40722468-40734965(+)	DnaJ heat shock protein family (Hsp40) member A1	Dnaja1	Chr5 q22	NA	DnaJ heat shock protein family (Hsp40) member A1
103967_171574	171574	103967	0.0597004	0.0324817	0.066067	-0.00396261	0.123363	5	0.830019	103967_171574	Dnm3	Chr1 cM	Chr1:161810022-162305603(-)	dynamin 3	Dnm3	Chr13 q22	NA	dynamin 3
54169_688634	688634	54169	-0.0677084	0.0368611	0.0662321	-0.139955	0.00453813	4	0.830019	54169_688634	Kat6b	Chr14 cM	Chr14:21549284-21722546(+)	K(lysine) acetyltransferase 6B	Kat6b	Chr15 p16	NA	lysine acetyltransferase 6B
12469_288305	288305	12469	0.0451991	0.0246106	0.0662733	-0.00303678	0.0934351	4	0.830019	12469_288305	Cct8	Chr16 cM	Chr16:87280213-87292757(-)	chaperonin containing TCP1 subunit 8	Cct8	Chr11 q11	NA	chaperonin containing TCP1 subunit 8
27050_140654	140654	27050	-0.0475701	0.0259026	0.0662839	-0.0983382	0.00319806	5	0.830019	27050_140654	Rps3	Chr7 cM	Chr7:99127103-99132916(-)	ribosomal protein S3	Rps3	Chr1 q32	NA	ribosomal protein S3
245474_170944	170944	245474	0.048137	0.0262184	0.066357	-0.00325001	0.099524	5	0.830019	245474_170944	Dkc1	ChrX cM	ChrX:74139460-74153382(+)	dyskeratosis congenita 1, dyskerin	Dkc1	ChrY	NA	dyskerin pseudouridine synthase 1
57895_500117	500117	57895	0.0939932	0.0512027	0.0664008	-0.00636223	0.194349	4	0.830019	57895_500117	Ccdc126	Chr6 cM	Chr6:49296208-49318516(+)	coiled-coil domain containing 126	Ccdc126	Chr4 q24	NA	coiled-coil domain containing 126
13038_29175	29175	13038	0.0867141	0.0472484	0.0664641	-0.00589107	0.179319	5	0.830019	13038_29175	Ctsk	Chr3 cM	Chr3:95406567-95416673(+)	cathepsin K	Ctsk	Chr2 q34	NA	cathepsin K
240263_302288	302288	240263	0.0776609	0.0423262	0.0665327	-0.00529698	0.160619	5	0.830019	240263_302288	Fem1c	Chr18 cM	Chr18:46637673-46659038(-)	fem 1 homolog c	Fem1c	Chr18 q11	NA	fem-1 homolog C
23969_29704	29704	23969	0.0401318	0.0218859	0.0667002	-0.00276364	0.0830273	5	0.830998	23969_29704	Pacsin1	Chr17 cM	Chr17:27874565-27930092(+)	protein kinase C and casein kinase substrate in neurons 1	Pacsin1	Chr20 p12	NA	protein kinase C and casein kinase substrate in neurons 1
14158_301737	301737	14158	0.0374709	0.0204396	0.066765	-0.00258992	0.0775317	4	0.830998	14158_301737	Fer	Chr17 cM	Chr17:64170057-64446491(+)	FER tyrosine kinase	Fer	Chr9 q37	NA	FER tyrosine kinase
50914_60394	60394	50914	-0.108003	0.058948	0.066925	-0.223539	0.00753277	5	0.830998	50914_60394	Olig1	Chr16 cM	Chr16:91066660-91068821(+)	oligodendrocyte transcription factor 1	Olig1	Chr11 q11	NA	oligodendrocyte transcription factor 1
71982_297096	297096	71982	0.0707423	0.038612	0.0669317	-0.00493584	0.14642	5	0.830998	71982_297096	Snx10	Chr6 cM	Chr6:51500882-51567659(+)	sorting nexin 10	Snx10	Chr4 q24	NA	sorting nexin 10
230379_313339	313339	230379	0.110604	0.0603756	0.0669615	-0.00772997	0.228938	5	0.830998	230379_313339	Acer2	Chr4 cM	Chr4:86792633-86853059(+)	alkaline ceramidase 2	Acer2	Chr5 q32	NA	alkaline ceramidase 2
232821_499071	499071	232821	-0.0563781	0.0307867	0.0670635	-0.116719	0.00396274	4	0.830998	232821_499071	Ccdc106	Chr7 cM	Chr7:5056847-5063784(+)	coiled-coil domain containing 106	Ccdc106	Chr1 q12	NA	coiled-coil domain containing 106
21985_294900	294900	21985	0.0440414	0.0240573	0.0671476	-0.00311011	0.0911929	5	0.830998	21985_294900	Tpd52	Chr3 cM	Chr3:8991590-9069824(-)	tumor protein D52	Tpd52	Chr2 q23	NA	tumor protein D52
192169_361151	361151	192169	0.0517392	0.0282646	0.0671704	-0.00365834	0.107137	4	0.830998	192169_361151	Ufsp2	Chr8 cM	Chr8:46428565-46449995(+)	UFM1-specific peptidase 2	Ufsp2	Chr16 q11	NA	UFM1-specific peptidase 2
76820_298890	298890	76820	0.0433975	0.0237212	0.0673268	-0.00309508	0.0898901	4	0.831257	76820_298890	Cyria	Chr12 cM	Chr12:12312140-12430966(+)	CYFIP related Rac1 interactor A	Cyria	Chr6 q15	NA	CYFIP related Rac1 interactor A
215387_680089	680089	215387	-0.137201	0.0750502	0.0675319	-0.284296	0.00989512	4	0.831257	215387_680089	Ncaph	Chr2 cM	Chr2:126945729-126975874(-)	non-SMC condensin I complex, subunit H	Ncaph	Chr3 q36	NA	non-SMC condensin I complex, subunit H
78286_171563	171563	78286	-0.154615	0.0845918	0.0675835	-0.320412	0.0111822	4	0.831257	78286_171563	Nav2	Chr7 cM	Chr7:48608796-49259838(+)	neuron navigator 2	Nav2	Chr1 q22	NA	neuron navigator 2
103712_691995	691995	103712	-0.0602827	0.0329964	0.0677072	-0.124954	0.00438896	4	0.831257	103712_691995	6330403K07Rik	Chr11 cM	Chr11:70922767-70924339(-)	RIKEN cDNA 6330403K07 gene	LOC691995	Chr10 q24	NA	hypothetical protein LOC691995
27418_83536	83536	27418	0.0484986	0.0265468	0.0677135	-0.00353218	0.100529	4	0.831257	27418_83536	Mkln1	Chr6 cM	Chr6:31375670-31493746(+)	muskelin 1, intracellular mediator containing kelch motifs	Mkln1	Chr4 q22	NA	muskelin 1
73178_682507	682507	73178	0.0961765	0.0526606	0.0677982	-0.00703644	0.199389	5	0.831257	73178_682507	Wasl	Chr6 cM	Chr6:24613804-24665008(-)	WASP like actin nucleation promoting factor	Wasl	Chr4	NA	WASP like actin nucleation promoting factor
16206_312574	312574	16206	-0.0869781	0.0476467	0.0679285	-0.180364	0.00640766	4	0.831257	16206_312574	Lrig1	Chr6 cM	Chr6:94581510-94677139(-)	leucine-rich repeats and immunoglobulin-like domains 1	Lrig1	Chr4 q34	NA	leucine-rich repeats and immunoglobulin-like domains 1
11922_500137	500137	11922	0.205756	0.112728	0.0679637	-0.0151863	0.426698	4	0.831257	11922_500137	Neurod6	Chr6 cM	Chr6:55654807-55658248(-)	neurogenic differentiation 6	Neurod6	Chr4 q24	NA	neuronal differentiation 6
229906_81673	81673	229906	0.0418885	0.0229556	0.0680375	-0.00310373	0.0868807	5	0.831257	229906_81673	Gtf2b	Chr3 cM	Chr3:142471008-142489367(+)	general transcription factor IIB	Gtf2b	Chr2 q44	NA	general transcription factor IIB
71775_315963	315963	71775	-0.375049	0.20559	0.0681123	-0.777998	0.0278987	4	0.831257	71775_315963	Inhca	Chr9 cM	Chr9:103127722-103165496(-)	inhibitor of carbonic anhydrase	Inhca	Chr8 q32	NA	inhibitor of carbonic anhydrase
330627_361623	361623	330627	0.0701514	0.0384581	0.0681371	-0.00522512	0.145528	4	0.831257	330627_361623	Trim66	Chr7 cM	Chr7:109048213-109107341(-)	tripartite motif-containing 66	Trim66	Chr1 q33	NA	tripartite motif-containing 66
211798_316356	316356	211798	0.064237	0.0352295	0.0682451	-0.0048116	0.133286	4	0.831257	211798_316356	Mfsd9	Chr1 cM	Chr1:40811200-40829817(-)	major facilitator superfamily domain containing 9	Mfsd9	Chr9 q22	NA	major facilitator superfamily domain containing 9
330463_103690110	103690110	330463	0.0748761	0.0410656	0.0682537	-0.00561105	0.155363	4	0.831257	330463_103690110	Zfp78	Chr7 cM	Chr7:6366279-6385604(+)	zinc finger protein 78	Zfp78	Chr1	NA	zinc finger protein 78
12931_290655	290655	12931	0.053208	0.0291867	0.0683003	-0.00399694	0.110413	5	0.831257	12931_290655	Crlf1	Chr8 cM	Chr8:70945808-70956731(+)	cytokine receptor-like factor 1	Crlf1	Chr16 p14	NA	cytokine receptor-like factor 1
52014_294400	294400	52014	0.0417295	0.0228925	0.0683274	-0.00313909	0.086598	5	0.831257	52014_294400	Nus1	Chr10 cM	Chr10:52293643-52316279(+)	NUS1 dehydrodolichyl diphosphate synthase subunit	Nus1	Chr20 q11	NA	NUS1 dehydrodolichyl diphosphate synthase subunit
14747_60669	60669	14747	-0.0698528	0.03835	0.0685375	-0.145017	0.00531176	5	0.831257	14747_60669	Cmklr1	Chr5 cM	Chr5:113750415-113788487(-)	chemerin chemokine-like receptor 1	Cmklr1	Chr12 q16	NA	chemerin chemokine-like receptor 1
320429_316022	316022	320429	-0.154729	0.0849635	0.0685872	-0.321255	0.0117959	4	0.831257	320429_316022	Trank1	Chr9 cM	Chr9:111140807-111224843(+)	tetratricopeptide repeat and ankyrin repeat containing 1	Trank1	Chr8 q32	NA	tetratricopeptide repeat and ankyrin repeat containing 1
67739_300191	300191	67739	-0.0548083	0.0300979	0.068607	-0.113799	0.00418257	4	0.831257	67739_300191	Slc48a1	Chr15 cM	Chr15:97682246-97690573(+)	solute carrier family 48 (heme transporter), member 1	Slc48a1	Chr7 q36	NA	solute carrier family 48 member 1
209456_305025	305025	209456	-0.104858	0.0575925	0.0686537	-0.217737	0.00802101	4	0.831257	209456_305025	Trp53bp2	Chr1 cM	Chr1:182236737-182289997(+)	transformation related protein 53 binding protein 2	Tp53bp2	Chr13 q26	NA	tumor protein p53 binding protein, 2
17388_291848	291848	17388	-0.0755697	0.0415061	0.0686539	-0.15692	0.00578069	5	0.831257	17388_291848	Mmp15	Chr8 cM	Chr8:96078924-96100921(+)	matrix metallopeptidase 15	Mmp15	Chr19 p13	NA	matrix metallopeptidase 15
13619_312690	312690	13619	-0.0439181	0.0241222	0.0686597	-0.0911967	0.00336049	4	0.831257	13619_312690	Phc1	Chr6 cM	Chr6:122294690-122317520(-)	polyhomeotic 1	Phc1	Chr4 q42	NA	polyhomeotic homolog 1
381812_500324	500324	381812	-0.130863	0.0719123	0.0687959	-0.271809	0.0100825	4	0.831771	381812_500324	Cracr2a	Chr6 cM	Chr6:127538299-127651197(+)	calcium release activated channel regulator 2A	Cracr2a	Chr4 q42	NA	calcium release activated channel regulator 2A
239985_282546	282546	239985	-0.0421733	0.0231791	0.068842	-0.0876035	0.00325687	4	0.831771	239985_282546	Arid1b	Chr17 cM	Chr17:5044607-5397931(+)	AT-rich interaction domain 1B	Arid1b	Chr1 q11	NA	AT-rich interaction domain 1B
19651_81758	81758	19651	-0.0340086	0.0186989	0.0689503	-0.0706579	0.00264064	5	0.832233	19651_81758	Rbl2	Chr8 cM	Chr8:91796685-91850472(+)	RB transcriptional corepressor like 2	Rbl2	Chr19 p11	NA	RB transcriptional corepressor like 2
14664_116509	116509	14664	-0.116607	0.0641397	0.0690627	-0.242318	0.00910493	5	0.832745	14664_116509	Slc6a9	Chr4 cM	Chr4:117692240-117726502(+)	solute carrier family 6 (neurotransmitter transporter, glycine), member 9	Slc6a9	Chr5 q36	NA	solute carrier family 6 member 9
56480_299827	299827	56480	0.0451686	0.0248562	0.0691869	-0.00354865	0.0938859	4	0.833398	56480_299827	Tbk1	Chr10 cM	Chr10:121382360-121422692(-)	TANK-binding kinase 1	Tbk1	Chr7 q22	NA	TANK-binding kinase 1
72147_311718	311718	72147	0.0695874	0.0383131	0.0693267	-0.0055048	0.14468	4	0.834236	72147_311718	Zbtb46	Chr2 cM	Chr2:181029555-181101219(-)	zinc finger and BTB domain containing 46	Zbtb46	Chr3 q43	NA	zinc finger and BTB domain containing 46
67912_100125364	100125364	67912	0.0938101	0.0516708	0.0694419	-0.00746281	0.195083	4	0.834721	67912_100125364	1600012H06Rik	Chr17 cM	Chr17:15163446-15166201(+)	RIKEN cDNA 1600012H06 gene	LOC100125364	Chr1	NA	hypothetical protein LOC100125364
74147_171142	171142	74147	-0.107509	0.0592497	0.0695987	-0.223637	0.00861789	4	0.834721	74147_171142	Ehhadh	Chr16 cM	Chr16:21580037-21606557(-)	enoyl-Coenzyme A, hydratase/3-hydroxyacyl Coenzyme A dehydrogenase	Ehhadh	Chr11 q23	NA	enoyl-CoA hydratase and 3-hydroxyacyl CoA dehydrogenase
12328_81715	81715	12328	0.0365504	0.0201548	0.0697563	-0.00295215	0.076053	5	0.834721	12328_81715	Caml	Chr13 cM	Chr13:55770818-55780224(+)	calcium modulating ligand	Camlg	Chr17 p14	NA	calcium modulating ligand
66282_290686	290686	66282	0.0496161	0.0273602	0.0697635	-0.00400883	0.103241	4	0.834721	66282_290686	Tma16	Chr8 cM	Chr8:66928995-66939182(-)	translation machinery associated 16	Tma16	Chr16 p14	NA	translation machinery associated 16 homolog
54633_302557	302557	54633	0.030528	0.0168403	0.0698631	-0.00247833	0.0635343	5	0.834721	54633_302557	Pqbp1	ChrX cM	ChrX:7760758-7765508(-)	polyglutamine binding protein 1	Pqbp1	ChrX q12	NA	polyglutamine binding protein 1
68725_100362176	100362176	68725	0.156939	0.0865812	0.0698894	-0.0127566	0.326635	4	0.834721	68725_100362176	1110032F04Rik	Chr3 cM	Chr3:68776919-68779496(+)	RIKEN cDNA 1110032F04 gene	LOC100362176	Chr2	NA	hypothetical protein LOC100362176
16977_312707	312707	16977	-0.117547	0.0648579	0.0699269	-0.244667	0.00957172	4	0.834721	16977_312707	Lrrc23	Chr6 cM	Chr6:124746826-124756690(-)	leucine rich repeat containing 23	Lrrc23	Chr4 q42	NA	leucine rich repeat containing 23
72634_310652	310652	72634	0.0624313	0.0344473	0.0699287	-0.00508413	0.129947	4	0.834721	72634_310652	Tdrkh	Chr3 cM	Chr3:94320580-94341975(+)	tudor and KH domain containing protein	Tdrkh	Chr2 q34	NA	tudor and KH domain containing
16493_25470	25470	16493	-0.194096	0.107127	0.0700127	-0.404062	0.0158694	4	0.834886	16493_25470	Kcna5	Chr6 cM	Chr6:126509514-126512375(-)	potassium voltage-gated channel, shaker-related subfamily, member 5	Kcna5	Chr4 q42	NA	potassium voltage-gated channel subfamily A member 5
224008_498119	498119	224008	0.0798607	0.044105	0.0701883	-0.00658358	0.166305	4	0.83569	224008_498119	Spidr	Chr16 cM	Chr16:15707088-15964715(-)	scaffolding protein involved in DNA repair	Spidr	Chr11 q23	NA	scaffold protein involved in DNA repair
14420_314360	314360	14420	0.0902596	0.0498618	0.0702656	-0.00746777	0.187987	4	0.83569	14420_314360	Galc	Chr12 cM	Chr12:98168553-98225718(-)	galactosylceramidase	Galc	Chr6 q32	NA	galactosylceramidase
74347_307901	307901	74347	0.0585349	0.0323439	0.0703321	-0.00485799	0.121928	4	0.83569	74347_307901	Meak7	Chr8 cM	Chr8:120486815-120505155(-)	MTOR associated protein, eak-7 homolog	Meak7	Chr19 q12	NA	MTOR associated protein, eak-7 homolog
170952_690195	690195	170952	-0.327422	0.180974	0.0704157	-0.682124	0.0272794	4	0.83569	170952_690195	Prima1	Chr12 cM	Chr12:103163167-103208409(-)	proline rich membrane anchor 1	Prima1	Chr6 q32	NA	proline rich membrane anchor 1
101351_494219	494219	101351	-0.056892	0.0314518	0.0704724	-0.118536	0.00475242	5	0.83569	101351_494219	Eogt	Chr6 cM	Chr6:97086985-97126143(-)	EGF domain specific O-linked N-acetylglucosamine transferase	Eogt	Chr4 q34	NA	EGF domain specific O-linked N-acetylglucosamine transferase
17364_361586	361586	17364	-0.151274	0.0836471	0.0705315	-0.315219	0.012671	4	0.83569	17364_361586	Trpm1	Chr7 cM	Chr7:63803583-63919523(+)	transient receptor potential cation channel, subfamily M, member 1	Trpm1	Chr1 q22	NA	transient receptor potential cation channel, subfamily M, member 1
71592_304941	304941	71592	-0.0811328	0.0448797	0.0706399	-0.169095	0.00682972	5	0.83569	71592_304941	Pogk	Chr1 cM	Chr1:166217895-166237427(-)	pogo transposable element with KRAB domain	Pogk	Chr13 q23	NA	pogo transposable element derived with KRAB domain
78825_289277	289277	78825	0.0519715	0.028749	0.0706425	-0.00437546	0.108319	4	0.83569	78825_289277	Desi2	Chr1 cM	Chr1:178014983-178080164(+)	desumoylating isopeptidase 2	Desi2	Chr13 q25	NA	desumoylating isopeptidase 2
108151_246262	246262	108151	0.0857863	0.0474833	0.0708152	-0.00727934	0.178852	5	0.836736	108151_246262	Sema3d	Chr5 cM	Chr5:12433352-12638915(+)	sema domain, immunoglobulin domain (Ig), short basic domain, secreted, (semaphorin) 3D	Sema3d	Chr4 q12	NA	semaphorin 3D
269593_79428	79428	269593	0.0497313	0.0275336	0.0708871	-0.00423368	0.103696	5	0.836736	269593_79428	Luzp1	Chr4 cM	Chr4:136197072-136282091(+)	leucine zipper protein 1	Luzp1	Chr5 q36	NA	leucine zipper protein 1
80732_361924	361924	80732	0.0432316	0.0239398	0.070942	-0.00368949	0.0901526	5	0.836736	80732_361924	Mynn	Chr3 cM	Chr3:30656214-30674022(+)	myoneurin	Mynn	Chr2 q24	NA	myoneurin
11552_24174	24174	11552	-0.125793	0.0696882	0.0710615	-0.262379	0.0107933	5	0.837314	11552_24174	Adra2b	Chr2 cM	Chr2:127205128-127209141(+)	adrenergic receptor, alpha 2b	Adra2b	Chr3 q36	NA	adrenoceptor alpha 2B
17986_363443	363443	17986	0.0555331	0.0307784	0.0711861	-0.00479144	0.115858	4	0.837588	17986_363443	Ndp	ChrX cM	ChrX:16751760-16778013(-)	Norrie disease (pseudoglioma) (human)	Ndp	ChrX q11	NA	norrin cystine knot growth factor NDP
245828_287427	287427	245828	0.0504732	0.0279779	0.0712257	-0.00436254	0.105309	5	0.837588	245828_287427	Trappc1	Chr11 cM	Chr11:69214812-69216619(+)	trafficking protein particle complex 1	Trappc1	Chr10 q24	NA	trafficking protein particle complex subunit 1
20720_29366	29366	20720	-0.0438222	0.0243123	0.0714716	-0.0914736	0.00382907	5	0.8377	20720_29366	Serpine2	Chr1 cM	Chr1:79772038-79836382(-)	serine (or cysteine) peptidase inhibitor, clade E, member 2	Serpine2	Chr9 q34	NA	serpin family E member 2
93838_680434	680434	93838	-0.211199	0.117177	0.071484	-0.440863	0.0184641	4	0.8377	93838_680434	Dqx1	Chr6 cM	Chr6:83034825-83044299(+)	DEAQ RNA-dependent ATPase	Dqx1	Chr4 q34	NA	DEAQ box RNA-dependent ATPase 1
108037_299857	299857	108037	0.0407573	0.0226163	0.071527	-0.00356992	0.0850845	5	0.8377	108037_299857	Shmt2	Chr10 cM	Chr10:127352992-127358313(-)	serine hydroxymethyltransferase 2 (mitochondrial)	Shmt2	Chr7 q22	NA	serine hydroxymethyltransferase 2
330959_691501	691501	330959	0.0439382	0.0243825	0.0715391	-0.00385057	0.091727	5	0.8377	330959_691501	Snapc5	Chr9 cM	Chr9:64086556-64090414(+)	small nuclear RNA activating complex, polypeptide 5	Snapc5	Chr8 q24	NA	small nuclear RNA activating complex, polypeptide 5
11370_25363	25363	11370	-0.0378201	0.020991	0.0715874	-0.0789617	0.00332142	5	0.8377	11370_25363	Acadvl	Chr11 cM	Chr11:69901009-69906237(-)	acyl-Coenzyme A dehydrogenase, very long chain	Acadvl	Chr10 q24	NA	acyl-CoA dehydrogenase, very long chain
11777_302290	302290	11777	0.0482848	0.0268138	0.0717435	-0.00426934	0.100839	5	0.838196	11777_302290	Ap3s1	Chr18 cM	Chr18:46874943-46923893(+)	adaptor-related protein complex 3, sigma 1 subunit	Ap3s1	Chr18 q11	NA	adaptor related protein complex 3 subunit sigma 1
319801_502894	502894	319801	0.115333	0.0640923	0.0719424	-0.0102856	0.240952	4	0.838196	319801_502894	Tigar	Chr6 cM	Chr6:127062079-127086520(-)	Trp53 induced glycolysis regulatory phosphatase	Tigar	Chr4 q42	NA	TP53 induced glycolysis regulatory phosphatase
98878_192204	192204	98878	0.0483093	0.0268528	0.0720123	-0.00432125	0.10094	5	0.838196	98878_192204	Ehd4	Chr2 cM	Chr2:119919958-119985056(-)	EH-domain containing 4	Ehd4	Chr3 q35	NA	EH-domain containing 4
16396_311567	311567	16396	0.0370701	0.020609	0.0720607	-0.00332278	0.077463	4	0.838196	16396_311567	Itch	Chr2 cM	Chr2:154975429-155068775(+)	itchy, E3 ubiquitin protein ligase	Itch	Chr3 q41	NA	itchy E3 ubiquitin protein ligase
319638_294456	294456	319638	0.194762	0.10828	0.072067	-0.0174622	0.406986	4	0.838196	319638_294456	Nt5dc1	Chr10 cM	Chr10:34179605-34294585(-)	5'-nucleotidase domain containing 1	Nt5dc1	Chr20 q12	NA	5'-nucleotidase domain containing 1
116873_117087	117087	116873	0.0964294	0.0536128	0.0720781	-0.00864988	0.201509	5	0.838196	116873_117087	Stim2	Chr5 cM	Chr5:54155865-54278399(+)	stromal interaction molecule 2	Stim2	Chr14 q11	NA	stromal interaction molecule 2
56404_315769	315769	56404	0.0961384	0.0534596	0.0721233	-0.00864041	0.200917	5	0.838196	56404_315769	Trip4	Chr9 cM	Chr9:65736212-65816076(-)	thyroid hormone receptor interactor 4	Trip4	Chr8 q24	NA	thyroid hormone receptor interactor 4
67916_192270	192270	67916	-0.0918598	0.0511206	0.0723476	-0.192054	0.00833466	5	0.838923	67916_192270	Plpp3	Chr4 cM	Chr4:105014544-105089961(+)	phospholipid phosphatase 3	Plpp3	Chr5 q34	NA	phospholipid phosphatase 3
71279_353307	353307	71279	-0.0664069	0.0369795	0.0725302	-0.138885	0.00607161	5	0.838923	71279_353307	Slc29a3	Chr10 cM	Chr10:60547851-60588573(-)	solute carrier family 29 (nucleoside transporters), member 3	Slc29a3	Chr20 q11	NA	solute carrier family 29 member 3
215303_171358	171358	215303	0.122576	0.0682604	0.0725397	-0.0112116	0.256364	5	0.838923	215303_171358	Camk1g	Chr1 cM	Chr1:193028654-193052606(-)	calcium/calmodulin-dependent protein kinase I gamma	Camk1g	Chr13 q27	NA	calcium/calmodulin-dependent protein kinase IG
76080_296349	296349	76080	0.0315393	0.0175802	0.0728088	-0.00291719	0.0659958	5	0.838923	76080_296349	Ttpal	Chr2 cM	Chr2:163444234-163460933(+)	tocopherol (alpha) transfer protein-like	Ttpal	Chr3 q42	NA	alpha tocopherol transfer protein like
20334_58817	58817	20334	0.0651634	0.0363418	0.0729621	-0.00606533	0.136392	5	0.838923	20334_58817	Sec23a	Chr12 cM	Chr12:59005170-59058803(-)	SEC23 homolog A, COPII coat complex component	Sec23a	Chr6 q23	NA	Sec23 homolog A, COPII coat complex component
66648_361301	361301	66648	0.0396269	0.0221068	0.0730498	-0.00370167	0.0829554	4	0.838923	66648_361301	Tpgs2	Chr18 cM	Chr18:25260280-25301990(-)	tubulin polyglutamylase complex subunit 2	Tpgs2	Chr18 p12	NA	tubulin polyglutamylase complex subunit 2
76687_680782	680782	76687	0.127149	0.0709485	0.0731119	-0.0119074	0.266206	4	0.838923	76687_680782	Spcs3	Chr8 cM	Chr8:54973468-54983033(-)	signal peptidase complex subunit 3 homolog (S. cerevisiae)	Spcs3	Chr16 p11	NA	signal peptidase complex subunit 3
29877_252941	252941	29877	0.0331556	0.0185058	0.0731912	-0.00311503	0.0694263	5	0.838923	29877_252941	Hdgfl3	Chr7 cM	Chr7:81530999-81584221(-)	HDGF like 3	Hdgfl3	Chr1 q31	NA	HDGF like 3
22114_288358	288358	22114	-0.435383	0.243027	0.0732135	-0.911707	0.040942	4	0.838923	22114_288358	Tssk1	Chr16 cM	Chr16:17712067-17713517(+)	testis-specific serine kinase 1	Tssk1b	Chr11 q23	NA	testis-specific serine kinase 1B
26942_315033	315033	26942	0.0573636	0.032024	0.0732501	-0.00540228	0.120129	5	0.838923	26942_315033	Spag1	Chr15 cM	Chr15:36178245-36235767(+)	sperm associated antigen 1	Spag1	Chr7 q22	NA	sperm associated antigen 1
21353_252961	252961	21353	0.0406331	0.0226876	0.0732956	-0.00383371	0.0850999	5	0.838923	21353_252961	Tank	Chr2 cM	Chr2:61408929-61484515(+)	TRAF family member-associated Nf-kappa B activator	Tank	Chr3 q21	NA	TRAF family member-associated NFKB activator
56451_114597	114597	56451	0.0385215	0.0215206	0.0734574	-0.00365821	0.0807012	5	0.838923	56451_114597	Suclg1	Chr6 cM	Chr6:73225488-73253890(+)	succinate-CoA ligase, GDP-forming, alpha subunit	Suclg1	Chr4 q31	NA	succinate-CoA ligase GDP/ADP-forming subunit alpha
20492_681062	681062	20492	0.0772072	0.0431514	0.07358	-0.00736802	0.161782	4	0.838923	20492_681062	Slbp	Chr5 cM	Chr5:33797399-33809918(-)	stem-loop binding protein	Slbp	Chr14 q21	NA	stem-loop binding protein
214058_691517	691517	214058	0.0800851	0.0447992	0.0738332	-0.00771972	0.16789	4	0.838923	214058_691517	Megf11	Chr9 cM	Chr9:64292908-64616487(+)	multiple EGF-like-domains 11	Megf11	Chr8 q24	NA	multiple EGF-like-domains 11
55990_246245	246245	55990	0.255044	0.142771	0.0740368	-0.0247819	0.534869	4	0.838923	55990_246245	Fmo2	Chr1 cM	Chr1:162701886-162726295(-)	flavin containing monooxygenase 2	Fmo2	Chr13 q22	NA	flavin containing dimethylaniline monoxygenase 2
67384_361167	361167	67384	0.0638534	0.0357488	0.0740719	-0.00621296	0.13392	4	0.838923	67384_361167	Bag4	Chr8 cM	Chr8:26254566-26275237(-)	BCL2-associated athanogene 4	Bag4	Chr16 q12.4	NA	BAG cochaperone 4
243911_100359836	100359836	243911	-0.383226	0.214577	0.074105	-0.803789	0.0373362	4	0.838923	243911_100359836	Kirrel2	Chr7 cM	Chr7:30146959-30157115(-)	kirre like nephrin family adhesion molecule 2	Kirrel2	Chr1	NA	kirre like nephrin family adhesion molecule 2
50797_60384	60384	50797	0.0495564	0.0277559	0.0741906	-0.00484418	0.103957	4	0.838923	50797_60384	Copb2	Chr9 cM	Chr9:98445784-98470428(+)	COPI coat complex subunit beta 2	Copb2	Chr8	NA	COPI coat complex subunit beta 2
71750_362894	362894	71750	0.0416787	0.0233467	0.0742268	-0.00407985	0.0874373	5	0.838923	71750_362894	R3hdm2	Chr10 cM	Chr10:127216201-127335253(+)	R3H domain containing 2	R3hdm2	Chr7 q22	NA	R3H domain containing 2
52639_303630	303630	52639	-0.0431728	0.0241845	0.0742384	-0.0905737	0.00422801	4	0.838923	52639_303630	Wipi1	Chr11 cM	Chr11:109464347-109502215(-)	WD repeat domain, phosphoinositide interacting 1	Wipi1	Chr10 q32.1	NA	WD repeat domain, phosphoinositide interacting 1
320299_303915	303915	320299	0.0856026	0.0479695	0.0743392	-0.00841597	0.179621	4	0.838923	320299_303915	Iqcb1	Chr16 cM	Chr16:36648747-36693083(+)	IQ calmodulin-binding motif containing 1	Iqcb1	Chr11 q21	NA	IQ motif containing B1
15505_288444	288444	15505	0.0441277	0.0247306	0.0743691	-0.00434338	0.0925987	5	0.838923	15505_288444	Hsph1	Chr5 cM	Chr5:149537752-149559841(-)	heat shock 105kDa/110kDa protein 1	Hsph1	Chr12 p11	NA	heat shock protein family H (Hsp110) member 1
56698_286917	286917	56698	0.0468887	0.0262811	0.074404	-0.00462135	0.0983987	4	0.838923	56698_286917	Phax	Chr18 cM	Chr18:56695641-56720784(+)	phosphorylated adaptor for RNA export	Phax	Chr18 q12.1	NA	phosphorylated adaptor for RNA export
64213_296911	296911	64213	0.0598152	0.0335295	0.0744309	-0.00590148	0.125532	4	0.838923	64213_296911	St7	Chr6 cM	Chr6:17693579-17943022(+)	suppression of tumorigenicity 7	ST7	Chr4 q21	NA	suppression of tumorigenicity 7
270110_679357	679357	270110	-0.0485868	0.0272377	0.0744553	-0.101972	0.00479816	4	0.838923	270110_679357	Irf2bp2	Chr8 cM	Chr8:127315035-127320725(-)	interferon regulatory factor 2 binding protein 2	Irf2bp2	Chr19	NA	interferon regulatory factor 2 binding protein 2
232879_308366	308366	232879	0.0414513	0.0232416	0.0745059	-0.00410145	0.087004	5	0.838923	232879_308366	Zbtb45	Chr7 cM	Chr7:12737825-12743961(-)	zinc finger and BTB domain containing 45	Zbtb45	Chr1 q12	NA	zinc finger and BTB domain containing 45
17304_25277	25277	17304	-0.0563905	0.0316212	0.0745357	-0.118367	0.00558599	5	0.838923	17304_25277	Mfge8	Chr7 cM	Chr7:78783516-78798808(-)	milk fat globule EGF and factor V/VIII domain containing	Mfge8	Chr1 q31	NA	milk fat globule EGF and factor V/VIII domain containing
66044_362227	362227	66044	-0.0370853	0.0207985	0.0745736	-0.0778496	0.00367896	5	0.838923	66044_362227	Dtd1	Chr2 cM	Chr2:144441873-144610667(+)	D-tyrosyl-tRNA deacylase 1	Dtd1	Chr3 q41	NA	D-aminoacyl-tRNA deacylase 1
12647_290567	290567	12647	-0.288531	0.161825	0.0745886	-0.605702	0.0286394	5	0.838923	12647_290567	Chat	Chr14 cM	Chr14:32130160-32187866(-)	choline acetyltransferase	Chat	Chr16 p16	NA	choline O-acetyltransferase
321006_315987	315987	321006	0.0695685	0.039035	0.0747153	-0.00693871	0.146076	4	0.838923	321006_315987	Dcaf1	Chr9 cM	Chr9:106699073-106758191(+)	DDB1 and CUL4 associated factor 1	Dcaf1	Chr8 q32	NA	DDB1 and CUL4 associated factor 1
236848_309357	309357	236848	0.049012	0.0275031	0.0747404	-0.00489308	0.102917	4	0.838923	236848_309357	Tmem185a	ChrX cM	ChrX:69503359-69520786(-)	transmembrane protein 185A	Tmem185a	ChrX	NA	transmembrane protein 185A
14586_25136	25136	14586	0.124004	0.0695926	0.0747721	-0.0123947	0.260403	4	0.838923	14586_25136	Gfra2	Chr14 cM	Chr14:71127560-71217278(+)	glial cell line derived neurotrophic factor family receptor alpha 2	Gfra2	Chr15 p11	NA	GDNF family receptor alpha 2
66704_474154	474154	66704	-0.0505414	0.0283655	0.0747836	-0.106137	0.00505402	4	0.838923	66704_474154	Rbm4b	Chr19 cM	Chr19:4806480-4816199(+)	RNA binding motif protein 4B	Rbm4b	Chr1 q43	NA	RNA binding motif protein 4B
74123_363185	363185	74123	-0.0542923	0.0304743	0.0748184	-0.114021	0.00543625	4	0.838923	74123_363185	Foxp4	Chr17 cM	Chr17:48178058-48235557(-)	forkhead box P4	Foxp4	Chr9 q12	NA	forkhead box P4
208795_289318	289318	208795	-0.192494	0.108048	0.0748211	-0.404264	0.0192763	4	0.838923	208795_289318	Tmem63a	Chr1 cM	Chr1:180769909-180802677(+)	transmembrane protein 63a	Tmem63a	Chr13 q26	NA	transmembrane protein 63a
78751_311415	311415	78751	0.0352335	0.0197785	0.0748466	-0.00353167	0.0739988	4	0.838923	78751_311415	Zc3h6	Chr2 cM	Chr2:128809322-128860483(+)	zinc finger CCCH type containing 6	Zc3h6	Chr3 q36	NA	zinc finger CCCH type containing 6
13430_25751	25751	13430	-0.0504157	0.0283036	0.0748723	-0.10589	0.00505837	5	0.838923	13430_25751	Dnm2	Chr9 cM	Chr9:21336204-21419055(+)	dynamin 2	Dnm2	Chr8 q13	NA	dynamin 2
67842_290235	290235	67842	0.0738964	0.0414944	0.0749327	-0.00743116	0.155224	4	0.838923	67842_290235	Nop9	Chr14 cM	Chr14:55983150-55992957(+)	NOP9 nucleolar protein	Nop9	Chr15 p13	NA	NOP9 nucleolar protein
67801_64364	64364	67801	-0.126857	0.0712608	0.0750463	-0.266526	0.0128114	5	0.838923	67801_64364	Pllp	Chr8 cM	Chr8:95401523-95422870(-)	plasma membrane proteolipid	Pllp	Chr19 p13	NA	plasmolipin
80743_296159	296159	80743	0.0361912	0.0203374	0.0751523	-0.00366949	0.0760518	5	0.838923	80743_296159	Vps16	Chr2 cM	Chr2:130266259-130286189(+)	VSP16 CORVET/HOPS core subunit	Vps16	Chr3 q36	NA	VPS16 core subunit of CORVET and HOPS complexes
17172_64186	64186	17172	-0.0834429	0.0469348	0.075429	-0.175433	0.00854762	5	0.838923	17172_64186	Ascl1	Chr10 cM	Chr10:87326681-87329522(-)	achaete-scute family bHLH transcription factor 1	Ascl1	Chr7 q13	NA	achaete-scute family bHLH transcription factor 1
11629_29427	29427	11629	-0.0489026	0.0275094	0.0754582	-0.10282	0.00501482	5	0.838923	11629_29427	Aif1	Chr17 cM	Chr17:35389967-35395044(-)	allograft inflammatory factor 1	Aif1	Chr20 p12	NA	allograft inflammatory factor 1
232854_292548	292548	232854	0.0726374	0.0408643	0.0754817	-0.0074552	0.15273	4	0.838923	232854_292548	Zfp418	Chr7 cM	Chr7:7174352-7186559(+)	zinc finger protein 418	Zfp418	Chr1 q12	NA	zinc finger protein 418
58245_306165	306165	58245	0.0769669	0.0433041	0.0755096	-0.00790767	0.161841	4	0.838923	58245_306165	Gpr180	Chr14 cM	Chr14:118374570-118400673(+)	G protein-coupled receptor 180	Gpr180	Chr15 q24	NA	G protein-coupled receptor 180
14853_501582	501582	14853	0.0411592	0.0231595	0.0755343	-0.00423258	0.086551	4	0.838923	14853_501582	Gspt2	ChrX cM	ChrX:93679675-93682168(+)	G1 to S phase transition 2	Gspt2	ChrX q22	NA	G1 to S phase transition 2
233065_292780	292780	233065	0.0612873	0.0344874	0.0755533	-0.00630683	0.128881	4	0.838923	233065_292780	Alkbh6	Chr7 cM	Chr7:30008178-30013728(+)	alkB homolog 6	Alkbh6	Chr1 q21	NA	alkB homolog 6
333605_302656	302656	333605	0.0444732	0.0250264	0.0755606	-0.00457777	0.0935241	4	0.838923	333605_302656	Frmpd4	ChrX cM	ChrX:166254305-167360227(-)	FERM and PDZ domain containing 4	Frmpd4	ChrX q13	NA	FERM and PDZ domain containing 4
18619_29237	29237	18619	-0.234159	0.131781	0.0755895	-0.492446	0.0241283	5	0.838923	18619_29237	Penk	Chr4 cM	Chr4:4133536-4138815(-)	preproenkephalin	Penk	Chr5 q12	NA	proenkephalin
58178_309533	309533	58178	0.0471661	0.0265547	0.0757021	-0.00488014	0.0992124	5	0.838923	58178_309533	Sorcs1	Chr19 cM	Chr19:50131737-50667084(-)	sortilin-related VPS10 domain containing receptor 1	Sorcs1	Chr1 q55	NA	sortilin-related VPS10 domain containing receptor 1
207425_309016	309016	207425	0.0399808	0.0225169	0.075801	-0.0041516	0.0841131	4	0.838923	207425_309016	Wdr11	Chr7 cM	Chr7:129193587-129237462(+)	WD repeat domain 11	Wdr11	Chr1 q41	NA	WD repeat domain 11
74469_363493	363493	74469	-0.0784406	0.0441986	0.0759424	-0.165068	0.00818706	4	0.838923	74469_363493	Taf7l	ChrX cM	ChrX:133360867-133377239(-)	TATA-box binding protein associated factor 7 like	Taf7l	ChrX q32	NA	TATA-box binding protein associated factor 7-like
101148_500034	500034	101148	0.0464564	0.0261834	0.076018	-0.00486202	0.0977749	4	0.838923	101148_500034	Bmt2	Chr6 cM	Chr6:13625674-13677965(-)	base methyltransferase of 25S rRNA 2	Bmt2	Chr4 q21	NA	base methyltransferase of 25S rRNA 2 homolog
100040972_680319	680319	100040972	0.194467	0.109609	0.0760322	-0.0203629	0.409298	4	0.838923	100040972_680319	Tceal7	ChrX cM	ChrX:135124790-135126849(+)	transcription elongation factor A (SII)-like 7	Tceal7	ChrX q32	NA	transcription elongation factor A like 7
53902_362627	362627	53902	0.0483644	0.0272605	0.0760374	-0.00506524	0.101794	4	0.838923	53902_362627	Rcan3	Chr4 cM	Chr4:135139619-135161164(-)	regulator of calcineurin 3	Rcan3	Chr5 q36	NA	RCAN family member 3
227753_296654	296654	227753	-0.146488	0.0825891	0.0761142	-0.308359	0.0153841	5	0.838923	227753_296654	Gsn	Chr2 cM	Chr2:35146392-35197904(+)	gelsolin	Gsn	Chr3 p11	NA	gelsolin
74559_361895	361895	74559	-0.0800664	0.0451447	0.0761374	-0.168548	0.00841555	5	0.838923	74559_361895	Elovl7	Chr13 cM	Chr13:108350938-108422217(+)	ELOVL fatty acid elongase 7	Elovl7	Chr2 q14	NA	ELOVL fatty acid elongase 7
17173_24209	24209	17173	0.216454	0.122077	0.0762127	-0.0228122	0.45572	5	0.838975	17173_24209	Ascl2	Chr7 cM	Chr7:142520566-142523001(-)	achaete-scute family bHLH transcription factor 2	Ascl2	Chr1 q41	NA	achaete-scute family bHLH transcription factor 2
71904_313615	313615	71904	0.0393111	0.0221871	0.0764274	-0.00417477	0.082797	4	0.839828	71904_313615	Paqr7	Chr4 cM	Chr4:134224072-134237548(+)	progestin and adipoQ receptor family member VII	Paqr7	Chr5 q36	NA	progestin and adipoQ receptor family member 7
51885_362203	362203	51885	0.0433925	0.0244965	0.0764976	-0.00461965	0.0914047	4	0.839828	51885_362203	Tubgcp4	Chr2 cM	Chr2:121001135-121029251(+)	tubulin, gamma complex associated protein 4	Tubgcp4	Chr3 q35	NA	tubulin gamma complex component 4
57778_287746	287746	57778	0.0768712	0.0434101	0.0765914	-0.00821097	0.161953	5	0.839828	57778_287746	Fmnl1	Chr11 cM	Chr11:103061933-103089727(+)	formin-like 1	Fmnl1	Chr10 q32.1	NA	formin-like 1
66905_316130	316130	66905	-0.0865908	0.0489047	0.0766267	-0.182442	0.00926063	4	0.839828	66905_316130	Plin3	Chr17 cM	Chr17:56585962-56597511(-)	perilipin 3	Plin3	Chr9 q12	NA	perilipin 3
74720_501675	501675	74720	0.303007	0.171173	0.0766969	-0.0324856	0.6385	4	0.839828	74720_501675	Tmem114	Chr16 cM	Chr16:8227140-8243000(-)	transmembrane protein 114	Tmem114	Chr10 q12	NA	transmembrane protein 114
66071_292710	292710	66071	0.0709547	0.0400856	0.076714	-0.00761167	0.149521	5	0.839828	66071_292710	Ethe1	Chr7 cM	Chr7:24286968-24308350(+)	ethylmalonic encephalopathy 1	Ethe1	Chr1 q21	NA	ETHE1, persulfide dioxygenase
74252_294948	294948	74252	0.0932324	0.052779	0.0773175	-0.0102126	0.196677	4	0.841626	74252_294948	Armc1	Chr3 cM	Chr3:19185566-19217229(-)	armadillo repeat containing 1	Armc1	Chr2 q24	NA	armadillo repeat containing 1
245038_316023	316023	245038	0.061769	0.0349689	0.0773295	-0.00676888	0.130307	5	0.841626	245038_316023	Dclk3	Chr9 cM	Chr9:111268149-111318186(+)	doublecortin-like kinase 3	Dclk3	Chr8 q32	NA	doublecortin-like kinase 3
54170_298514	298514	54170	0.0368957	0.0208954	0.0774408	-0.00405856	0.07785	5	0.841626	54170_298514	Rragc	Chr4 cM	Chr4:123811239-123830790(+)	Ras-related GTP binding C	Rragc	Chr5 q36	NA	Ras-related GTP binding C
22068_89823	89823	22068	0.0713484	0.0404188	0.0775258	-0.00787108	0.150568	5	0.841626	22068_89823	Trpc6	Chr9 cM	Chr9:8544143-8680742(+)	transient receptor potential cation channel, subfamily C, member 6	Trpc6	Chr8 q11	NA	transient receptor potential cation channel, subfamily C, member 6
215654_301887	301887	215654	0.13621	0.0772105	0.0777083	-0.0151196	0.28754	4	0.841626	215654_301887	Cdh12	Chr15 cM	Chr15:20449351-21589619(+)	cadherin 12	Cdh12	Chr2 q21	NA	cadherin 12
321000_310775	310775	321000	0.0498014	0.0282312	0.0777226	-0.00553072	0.105134	4	0.841626	321000_310775	Lrif1	Chr3 cM	Chr3:106592303-106643893(+)	ligand dependent nuclear receptor interacting factor 1	Lrif1	Chr2	NA	ligand dependent nuclear receptor interacting factor 1
66441_690303	690303	66441	0.0707026	0.0400915	0.0778109	-0.00787526	0.14928	4	0.841626	66441_690303	Magohb	Chr6 cM	Chr6:131261351-131270207(-)	mago homolog B, exon junction complex core component	Magohb	Chr4 q42	NA	mago homolog B, exon junction complex subunit
77090_290628	290628	77090	0.0403481	0.0228816	0.0778421	-0.00449892	0.0851952	4	0.841626	77090_290628	Ocel1	Chr8 cM	Chr8:71823942-71826333(+)	occludin/ELL domain containing 1	Ocel1	Chr16 p14	NA	occludin/ELL domain containing 1
338467_304074	304074	338467	0.0405313	0.0230044	0.0780876	-0.00455653	0.0856191	5	0.841626	338467_304074	Morc3	Chr16 cM	Chr16:93629009-93672961(+)	microrchidia 3	Morc3	Chr11 q11	NA	MORC family CW-type zinc finger 3
77113_290692	290692	77113	0.040468	0.0229716	0.078128	-0.00455554	0.0854915	4	0.841626	77113_290692	Klhl2	Chr8 cM	Chr8:65192709-65302669(-)	kelch-like 2, Mayven	Klhl2	Chr16 p13	NA	kelch-like family member 2
71755_691002	691002	71755	-0.0655222	0.0372087	0.0782491	-0.13845	0.00740555	4	0.841626	71755_691002	Dhdh	Chr7 cM	Chr7:45122380-45138312(-)	dihydrodiol dehydrogenase	Dhdh	Chr1 q22	NA	dihydrodiol dehydrogenase
69957_290875	290875	69957	0.0363399	0.020639	0.0782819	-0.00411172	0.0767915	5	0.841626	69957_290875	Cdc16	Chr8 cM	Chr8:13807676-13831938(+)	CDC16 cell division cycle 16	Cdc16	Chr16 q12.5	NA	cell division cycle 16
71648_246294	246294	71648	0.0757628	0.0430303	0.0782916	-0.00857499	0.160101	5	0.841626	71648_246294	Optn	Chr2 cM	Chr2:5025453-5068862(-)	optineurin	Optn	Chr17 q12.3	NA	optineurin
66871_362988	362988	66871	0.0656602	0.0372982	0.078338	-0.00744294	0.138763	4	0.841626	66871_362988	Cpne8	Chr15 cM	Chr15:90371684-90563591(-)	copine VIII	Cpne8	Chr7 q35	NA	copine 8
18685_252962	252962	18685	0.040103	0.0227852	0.0783999	-0.00455516	0.0847612	5	0.841626	18685_252962	Phtf1	Chr3 cM	Chr3:103875426-103914806(+)	putative homeodomain transcription factor 1	Phtf1	Chr2 q34	NA	putative homeodomain transcription factor 1
69527_301371	301371	69527	0.0378269	0.0214946	0.0784362	-0.00430174	0.0799555	5	0.841626	69527_301371	Mrps9	Chr1 cM	Chr1:42890393-42944843(+)	mitochondrial ribosomal protein S9	Mrps9	Chr9 q22	NA	mitochondrial ribosomal protein S9
170472_287834	287834	170472	0.0476884	0.0271089	0.0785535	-0.00544408	0.100821	5	0.841626	170472_287834	Recql5	Chr11 cM	Chr11:115783421-115824303(-)	RecQ protein-like 5	Recql5	Chr10 q32.1	NA	RecQ like helicase 5
19211_50557	50557	19211	0.0420477	0.0239076	0.0786192	-0.00481044	0.0889058	5	0.841626	19211_50557	Pten	Chr19 cM	Chr19:32734977-32803560(+)	phosphatase and tensin homolog	Pten	Chr1 q52	NA	phosphatase and tensin homolog
214597_315617	315617	214597	-0.0384755	0.0218803	0.07867	-0.0813601	0.00440905	4	0.841626	214597_315617	Sidt2	Chr9 cM	Chr9:45849155-45866556(-)	SID1 transmembrane family, member 2	Sidt2	Chr8 q22	NA	SID1 transmembrane family, member 2
76142_171010	171010	76142	0.095811	0.0544939	0.0787137	-0.010995	0.202617	4	0.841626	76142_171010	Ppp1r14c	Chr10 cM	Chr10:3316057-3414975(+)	protein phosphatase 1, regulatory inhibitor subunit 14C	Ppp1r14c	Chr1 p11	NA	protein phosphatase 1, regulatory (inhibitor) subunit 14c
320404_54260	54260	320404	-0.0844963	0.0480604	0.0787261	-0.178693	0.00970041	4	0.841626	320404_54260	Itpkb	Chr1 cM	Chr1:180158050-180252367(+)	inositol 1,4,5-trisphosphate 3-kinase B	Itpkb	Chr13 q26	NA	inositol-trisphosphate 3-kinase B
19649_315564	315564	19649	0.305332	0.173704	0.0787873	-0.0351226	0.645786	5	0.841626	19649_315564	Robo3	Chr9 cM	Chr9:37327341-37344730(-)	roundabout guidance receptor 3	Robo3	Chr8 q21	NA	roundabout guidance receptor 3
27274_102556119	102556119	27274	0.177915	0.101218	0.0787933	-0.0204697	0.3763	4	0.841626	27274_102556119	Zfp354b	Chr11 cM	Chr11:50812650-50822460(-)	zinc finger protein 354B	Znf354b	Chr10	NA	zinc finger protein 354B
60344_295649	295649	60344	-0.581483	0.330857	0.0788316	-1.22995	0.0669847	4	0.841626	60344_295649	Fign	Chr2 cM	Chr2:63801852-63928382(-)	fidgetin	Fign	Chr3 q21	NA	fidgetin, microtubule severing factor
231329_289561	289561	231329	0.0391271	0.0222693	0.0789183	-0.00451993	0.0827742	5	0.841626	231329_289561	Polr2b	Chr5 cM	Chr5:77458331-77497175(+)	polymerase (RNA) II (DNA directed) polypeptide B	Polr2b	Chr14 p11	NA	RNA polymerase II subunit B
237988_360656	360656	237988	-0.0531404	0.0302529	0.0789965	-0.112435	0.00615422	4	0.841626	237988_360656	Cdr2l	Chr11 cM	Chr11:115272742-115286958(+)	cerebellar degeneration-related protein 2-like	Cdr2l	Chr10 q32.1	NA	cerebellar degeneration-related protein 2-like
20284_64458	64458	20284	-0.0767687	0.0437165	0.0790785	-0.162451	0.00891404	5	0.841626	20284_64458	Scrg1	Chr8 cM	Chr8:57908957-57930619(+)	scrapie responsive gene 1	Scrg1	Chr16 p11	NA	stimulator of chondrogenesis 1
15223_116557	116557	15223	-0.220344	0.12548	0.079087	-0.46628	0.0255923	4	0.841626	15223_116557	Foxj1	Chr11 cM	Chr11:116221530-116226225(-)	forkhead box J1	Foxj1	Chr10	NA	forkhead box J1
18612_360635	360635	18612	-0.0646285	0.0368079	0.0791173	-0.136771	0.00751371	5	0.841626	18612_360635	Etv4	Chr11 cM	Chr11:101660568-101676197(-)	ets variant 4	Etv4	Chr10 q32.1	NA	ETS variant transcription factor 4
67006_295457	295457	67006	0.0968495	0.0551889	0.0792813	-0.0113188	0.205018	4	0.841626	67006_295457	Cisd2	Chr3 cM	Chr3:135112173-135129194(-)	CDGSH iron sulfur domain 2	Cisd2	Chr2 q43	NA	CDGSH iron sulfur domain 2
23992_311130	311130	23992	0.0448704	0.0255704	0.0792977	-0.00524676	0.0949875	5	0.841626	23992_311130	Prkra	Chr2 cM	Chr2:76460242-76478359(-)	protein kinase, interferon inducible double stranded RNA dependent activator	Prkra	Chr3 q24	NA	protein activator of interferon induced protein kinase EIF2AK2
67223_360895	360895	67223	0.0496245	0.0282858	0.0793627	-0.00581467	0.105064	4	0.841626	67223_360895	Rrp15	Chr1 cM	Chr1:186453283-186481555(-)	ribosomal RNA processing 15 homolog	Rrp15	Chr13 q26	NA	ribosomal RNA processing 15 homolog
66395_191572	191572	66395	-0.0885877	0.0505016	0.0794034	-0.187569	0.0103935	5	0.841626	66395_191572	Ahnak	Chr19 cM	Chr19:8966648-9054278(+)	AHNAK nucleoprotein	Ahnak	Chr1 q43	NA	AHNAK nucleoprotein
66506_100361517	100361517	66506	0.0570283	0.0325139	0.0794364	-0.00669781	0.120754	4	0.841626	66506_100361517	Psmg3	Chr5 cM	Chr5:139809368-139812649(-)	proteasome (prosome, macropain) assembly chaperone 3	Psmg3	Chr12	NA	proteasome assembly chaperone 3
68050_595134	595134	68050	0.0423234	0.0241304	0.0794405	-0.00497141	0.0896182	4	0.841626	68050_595134	Akirin1	Chr4 cM	Chr4:123628988-123644092(-)	akirin 1	Akirin1	Chr5 q36	NA	akirin 1
11790_363256	363256	11790	-0.0782278	0.0446335	0.0796591	-0.165708	0.00925238	5	0.841626	11790_363256	Speg	Chr1 cM	Chr1:75351941-75408964(+)	SPEG complex locus	Speg	Chr9 q33	NA	striated muscle enriched protein kinase
93687_113927	113927	93687	0.0351664	0.0200656	0.0796763	-0.00416154	0.0744943	5	0.841626	93687_113927	Csnk1a1	Chr18 cM	Chr18:61688345-61723132(+)	casein kinase 1, alpha 1	Csnk1a1	Chr18 q12.1	NA	casein kinase 1, alpha 1
192678_362886	362886	192678	0.094377	0.0538607	0.0797319	-0.0111879	0.199942	4	0.841626	192678_362886	Rassf3	Chr10 cM	Chr10:121246255-121312155(-)	Ras association (RalGDS/AF-6) domain family member 3	Rassf3	Chr7 q22	NA	Ras association domain family member 3
14281_314322	314322	14281	-0.239048	0.136427	0.0797387	-0.50644	0.028344	5	0.841626	14281_314322	Fos	Chr12 cM	Chr12:85520664-85524047(+)	FBJ osteosarcoma oncogene	Fos	Chr6 q31	NA	Fos proto-oncogene, AP-1 transcription factor subunit
234309_359725	359725	234309	-0.0424392	0.0242208	0.0797431	-0.089911	0.00503272	4	0.841626	234309_359725	Cbr4	Chr8 cM	Chr8:61940768-61956534(+)	carbonyl reductase 4	Cbr4	Chr16 p12	NA	carbonyl reductase 4
56386_65196	65196	56386	0.0398247	0.0227327	0.0797963	-0.00473056	0.0843799	4	0.841626	56386_65196	B4galt6	Chr18 cM	Chr18:20817656-20879461(-)	UDP-Gal:betaGlcNAc beta 1,4-galactosyltransferase, polypeptide 6	B4galt6	Chr18 p12	NA	beta-1,4-galactosyltransferase 6
22169_314004	314004	22169	0.0430886	0.0246128	0.0800052	-0.00515167	0.0913288	5	0.841626	22169_314004	Cmpk2	Chr12 cM	Chr12:26519203-26529836(+)	cytidine/uridine monophosphate kinase 2	Cmpk2	Chr6 q16	NA	cytidine/uridine monophosphate kinase 2
22417_84426	84426	22417	0.0881726	0.0503716	0.080042	-0.0105539	0.186899	5	0.841626	22417_84426	Wnt4	Chr4 cM	Chr4:137004946-137026812(+)	wingless-type MMTV integration site family, member 4	Wnt4	Chr5 q36	NA	Wnt family member 4
67920_306526	306526	67920	0.0637784	0.036436	0.0800449	-0.00763474	0.135192	4	0.841626	67920_306526	Mak16	Chr8 cM	Chr8:31649496-31658752(-)	MAK16 homolog	Mak16	Chr16 q12.3	NA	MAK16 homolog
66522_290648	290648	66522	0.0543266	0.0310452	0.0801316	-0.00652076	0.115174	5	0.841626	66522_290648	Pgpep1	Chr8 cM	Chr8:71099085-71113038(-)	pyroglutamyl-peptidase I	Pgpep1	Chr16 p14	NA	pyroglutamyl-peptidase I
103098_282712	282712	103098	0.0526877	0.0301089	0.0801346	-0.00632463	0.1117	5	0.841626	103098_282712	Slc6a15	Chr10 cM	Chr10:103203644-103255238(+)	solute carrier family 6 (neurotransmitter transporter), member 15	Slc6a15	Chr7 q21	NA	solute carrier family 6 member 15
23965_306451	306451	23965	-0.24797	0.141742	0.0802144	-0.52578	0.0298397	5	0.841631	23965_306451	Tenm3	Chr8 cM	Chr8:48680717-49296986(-)	teneurin transmembrane protein 3	Tenm3	Chr16 q11	NA	teneurin transmembrane protein 3
18142_308387	308387	18142	0.127998	0.0732181	0.080434	-0.0155069	0.271503	5	0.841631	18142_308387	Npas1	Chr7 cM	Chr7:16189643-16210741(-)	neuronal PAS domain protein 1	Npas1	Chr1 q21	NA	neuronal PAS domain protein 1
105988_315330	315330	105988	-0.184246	0.105424	0.080521	-0.390873	0.0223807	4	0.841631	105988_315330	Espl1	Chr15 cM	Chr15:102204701-102232792(+)	extra spindle pole bodies 1, separase	Espl1	Chr7 q36	NA	extra spindle pole bodies like 1, separase
213575_298767	298767	213575	0.0766496	0.0438618	0.0805461	-0.0093179	0.162617	5	0.841631	213575_298767	Dync2li1	Chr17 cM	Chr17:84933924-84963016(+)	dynein cytoplasmic 2 light intermediate chain 1	Dync2li1	Chr6 q12	NA	dynein cytoplasmic 2 light intermediate chain 1
117197_364183	364183	117197	0.0510945	0.0292438	0.0806046	-0.00622235	0.108411	4	0.841631	117197_364183	Bloc1s4	Chr5 cM	Chr5:36904722-36905994(-)	biogenesis of lysosomal organelles complex-1, subunit 4, cappuccino	Bloc1s4	Chr14 q21	NA	biogenesis of lysosomal organelles complex 1 subunit 4
234395_290629	290629	234395	0.281969	0.161406	0.0806441	-0.0343799	0.598318	5	0.841631	234395_290629	Ushbp1	Chr8 cM	Chr8:71836916-71848446(-)	USH1 protein network component harmonin binding protein 1	Ushbp1	Chr16 p14	NA	USH1 protein network component harmonin binding protein 1
77480_116478	116478	77480	-0.0468596	0.0268307	0.0807251	-0.0994468	0.00572753	5	0.841631	77480_116478	Kidins220	Chr12 cM	Chr12:25024924-25113151(+)	kinase D-interacting substrate 220	Kidins220	Chr6 q16	NA	kinase D-interacting substrate 220
75718_313653	313653	75718	0.325682	0.18652	0.0807939	-0.0398902	0.691254	4	0.841631	75718_313653	Vwa5b1	Chr4 cM	Chr4:138292671-138363195(-)	von Willebrand factor A domain containing 5B1	Vwa5b1	Chr5 q36	NA	von Willebrand factor A domain containing 5B1
93760_297867	297867	93760	-0.0458797	0.0262806	0.0808523	-0.0973888	0.00562936	4	0.841631	93760_297867	Arid1a	Chr4 cM	Chr4:133406319-133484080(-)	AT-rich interaction domain 1A	Arid1a	Chr5 q36	NA	AT-rich interaction domain 1A
545085_294783	294783	545085	0.0403686	0.023133	0.0809734	-0.00497124	0.0857084	4	0.841631	545085_294783	Wdr70	Chr15 cM	Chr15:7902536-8128693(-)	WD repeat domain 70	Wdr70	Chr2 q16	NA	WD repeat domain 70
12857_29445	29445	12857	-0.0529888	0.0303735	0.0810592	-0.11252	0.00654218	4	0.841631	12857_29445	Cox4i1	Chr8 cM	Chr8:121394964-121400948(+)	cytochrome c oxidase subunit 4I1	Cox4i1	Chr19 q12	NA	cytochrome c oxidase subunit 4i1
56523_171414	171414	56523	0.42934	0.246118	0.0810805	-0.0530415	0.911722	4	0.841631	56523_171414	Pmfbp1	Chr8 cM	Chr8:110220659-110269272(+)	polyamine modulated factor 1 binding protein 1	Pmfbp1	Chr19 q12	NA	polyamine modulated factor 1 binding protein 1
217082_690286	690286	217082	0.0987724	0.0566477	0.0812245	-0.0122551	0.2098	4	0.841631	217082_690286	Hlf	Chr11 cM	Chr11:90227362-90281721(-)	hepatic leukemia factor	Hlf	Chr10 q26	NA	HLF transcription factor, PAR bZIP family member
23831_791259	791259	23831	-0.113802	0.0652824	0.0812934	-0.241753	0.0141489	4	0.841631	23831_791259	Car14	Chr3 cM	Chr3:95805080-95812003(-)	carbonic anhydrase 14	Car14	Chr2	NA	carbonic anhydrase 14
76612_499281	499281	76612	0.0580993	0.0333305	0.0813113	-0.00722725	0.123426	4	0.841631	76612_499281	Lrrc27	Chr7 cM	Chr7:138792904-138822895(+)	leucine rich repeat containing 27	Lrrc27	Chr1 q41	NA	leucine rich repeat containing 27
52592_299053	299053	52592	0.0537015	0.0308093	0.0813292	-0.00668373	0.114087	5	0.841631	52592_299053	Brms1l	Chr12 cM	Chr12:55883109-55916521(+)	breast cancer metastasis-suppressor 1-like	Brms1l	Chr6 q23	NA	BRMS1 like transcriptional repressor
64176_117556	117556	64176	0.0842617	0.0483437	0.0813385	-0.0104902	0.179014	5	0.841631	64176_117556	Sv2b	Chr7 cM	Chr7:74764642-74959010(-)	synaptic vesicle glycoprotein 2b	Sv2b	Chr1 q31	NA	synaptic vesicle glycoprotein 2b
54383_313038	313038	54383	-0.0487324	0.0279675	0.0814271	-0.103548	0.0060829	5	0.841814	54383_313038	Phc2	Chr4 cM	Chr4:128548495-128646674(+)	polyhomeotic 2	Phc2	Chr5 q36	NA	polyhomeotic homolog 2
75422_502632	502632	75422	0.0533576	0.0306628	0.0818341	-0.00674035	0.113456	4	0.843328	75422_502632	Mettl5	Chr2 cM	Chr2:69701542-69715959(-)	methyltransferase 5, N6-adenosine	Mettl5	Chr3 q21	NA	methyltransferase 5, N6-adenosine
73467_316406	316406	73467	0.0893995	0.0513755	0.0818378	-0.0112946	0.190094	4	0.843328	73467_316406	1700066M21Rik	Chr1 cM	Chr1:57416779-57424582(+)	RIKEN cDNA 1700066M21 gene	RGD1306941	Chr9 q31	NA	similar to CG31122-PA
66497_288176	288176	66497	0.0550924	0.0316928	0.0821538	-0.00702441	0.117209	4	0.843328	66497_288176	Cmss1	Chr16 cM	Chr16:57122363-57427227(-)	cms small ribosomal subunit 1	Cmss1	Chr11 q12	NA	cms1 ribosomal small subunit homolog
20930_64463	64463	20930	-0.038608	0.0222235	0.082341	-0.0821653	0.00494922	4	0.843328	20930_64463	Surf1	Chr2 cM	Chr2:26803393-26806542(-)	surfeit gene 1	Surf1	Chr3 p13	NA	SURF1, cytochrome c oxidase assembly factor
223433_310190	310190	223433	0.118101	0.0679982	0.0824191	-0.0151734	0.251375	4	0.843328	223433_310190	Otulinl	Chr15 cM	Chr15:27655155-27681665(-)	OTU deubiquitinase with linear linkage specificity like	Otulinl	Chr2 q22	NA	OTU deubiquitinase with linear linkage specificity like
14319_25319	25319	14319	-0.137158	0.0789917	0.0825007	-0.291979	0.0176631	5	0.843328	14319_25319	Fth1	Chr19 cM	Chr19:9957962-9962462(+)	ferritin heavy polypeptide 1	Fth1	Chr1 q43	NA	ferritin heavy chain 1
14661_24399	24399	14661	-0.0741792	0.0427292	0.0825584	-0.157927	0.00956848	5	0.843328	14661_24399	Glud1	Chr14 cM	Chr14:34032684-34066990(+)	glutamate dehydrogenase 1	Glud1	Chr16 p15	NA	glutamate dehydrogenase 1
104082_66031	66031	104082	0.0422505	0.0243396	0.082586	-0.00545424	0.0899552	4	0.843328	104082_66031	Wdr7	Chr18 cM	Chr18:63841756-64122847(+)	WD repeat domain 7	Wdr7	Chr18 q12.1	NA	WD repeat domain 7
66810_307410	307410	66810	0.0416523	0.0239971	0.0826134	-0.00538121	0.0886858	5	0.843328	66810_307410	Rbm22	Chr18 cM	Chr18:60693858-60705801(+)	RNA binding motif protein 22	Rbm22	Chr18 q12.1	NA	RNA binding motif protein 22
14163_363460	363460	14163	0.048286	0.0278214	0.0826401	-0.00624299	0.102815	4	0.843328	14163_363460	Fgd1	ChrX cM	ChrX:149829146-149872517(+)	FYVE, RhoGEF and PH domain containing 1	Fgd1	ChrX q12	NA	FYVE, RhoGEF and PH domain containing 1
226527_289138	289138	226527	-0.277015	0.159629	0.0826759	-0.589882	0.0358522	4	0.843328	226527_289138	Cryzl2	Chr1 cM	Chr1:157286147-157320208(+)	crystallin zeta like 2	Cryzl2	Chr13 q22	NA	crystallin zeta like 2
56445_84026	84026	56445	0.0575926	0.0331896	0.0826944	-0.00745776	0.122643	4	0.843328	56445_84026	Dnaja2	Chr8 cM	Chr8:86264262-86281973(-)	DnaJ heat shock protein family (Hsp40) member A2	Dnaja2	Chr19 p11	NA	DnaJ heat shock protein family (Hsp40) member A2
16579_289168	289168	16579	0.0518011	0.0298539	0.0827138	-0.00671151	0.110314	5	0.843328	16579_289168	Kifap3	Chr1 cM	Chr1:163607152-163744678(+)	kinesin-associated protein 3	Kifap3	Chr13 q22	NA	kinesin-associated protein 3
23997_365388	365388	23997	0.0358188	0.0206438	0.0827245	-0.0046422	0.0762798	5	0.843328	23997_365388	Psmd13	Chr7 cM	Chr7:140462307-140478555(+)	proteasome (prosome, macropain) 26S subunit, non-ATPase, 13	Psmd13	Chr1 q41	NA	proteasome 26S subunit, non-ATPase 13
229534_310644	310644	229534	-0.0541268	0.0312002	0.0827724	-0.115278	0.0070245	5	0.843328	229534_310644	Pbxip1	Chr3 cM	Chr3:89344013-89358259(+)	pre B cell leukemia transcription factor interacting protein 1	Pbxip1	Chr2 q34	NA	PBX homeobox interacting protein 1
319552_691138	691138	319552	0.0696737	0.0401624	0.0827766	-0.00904322	0.148391	4	0.843328	319552_691138	Spx	Chr6 cM	Chr6:142359167-142365456(+)	spexin hormone	Spx	Chr4 q44	NA	spexin hormone
21337_25007	25007	21337	-0.125179	0.0721723	0.0828397	-0.266634	0.0162764	5	0.843328	21337_25007	Tacr2	Chr10 cM	Chr10:62088217-62101769(+)	tachykinin receptor 2	Tacr2	Chr20	NA	tachykinin receptor 2
21452_64365	64365	21452	-0.0673443	0.0388334	0.0828856	-0.143456	0.00876785	5	0.843328	21452_64365	Tcn2	Chr11 cM	Chr11:3867192-3882159(-)	transcobalamin 2	Tcn2	Chr14 q21	NA	transcobalamin 2
83453_363455	363455	83453	0.068327	0.0394047	0.0829212	-0.00890473	0.145559	5	0.843328	83453_363455	Chrdl1	ChrX cM	ChrX:142068670-142177258(-)	chordin-like 1	Chrdl1	ChrX q33	NA	chordin-like 1
319804_304445	304445	319804	0.0912723	0.0526688	0.0831052	-0.0119568	0.194501	4	0.844477	319804_304445	Glt1d1	Chr5 cM	Chr5:127709326-127786438(+)	glycosyltransferase 1 domain containing 1	Glt1d1	Chr12 q14	NA	glycosyltransferase 1 domain containing 1
22192_361509	361509	22192	-0.0402914	0.0232612	0.0832498	-0.0858825	0.0052996	5	0.845142	22192_361509	Ube2m	Chr7 cM	Chr7:12769047-12772202(-)	ubiquitin-conjugating enzyme E2M	Ube2m	Chr1 q12	NA	ubiquitin-conjugating enzyme E2M
20394_25719	25719	20394	0.0336246	0.0194173	0.0833295	-0.00443253	0.0716817	4	0.845142	20394_25719	Scg5	Chr2 cM	Chr2:113606707-113659466(-)	secretogranin V	Scg5	Chr3 q35	NA	secretogranin V
110304_114516	114516	110304	0.084683	0.0489107	0.083384	-0.0111802	0.180546	4	0.845142	110304_114516	Glra3	Chr8 cM	Chr8:56393495-56583105(+)	glycine receptor, alpha 3 subunit	Glra3	Chr16 p11	NA	glycine receptor, alpha 3
26430_83507	83507	26430	0.0304192	0.0175745	0.083475	-0.00402622	0.0648647	5	0.845344	26430_83507	Parg	Chr14 cM	Chr14:31923906-32019507(+)	poly (ADP-ribose) glycohydrolase	Parg	Chr16 p16	NA	poly (ADP-ribose) glycohydrolase
268930_287101	287101	268930	0.10578	0.0611626	0.0837217	-0.0140965	0.225657	5	0.847086	268930_287101	Pkmyt1	Chr17 cM	Chr17:23945310-23955709(+)	protein kinase, membrane associated tyrosine/threonine 1	Pkmyt1	Chr10 q12	NA	protein kinase, membrane associated tyrosine/threonine 1
329165_286928	286928	329165	0.0344649	0.01994	0.0839106	-0.00461671	0.0735465	4	0.847086	329165_286928	Abi2	Chr1 cM	Chr1:60448778-60520317(+)	abl interactor 2	Abi2	Chr9 q32	NA	abl-interactor 2
319478_83824	83824	319478	0.0481095	0.0278401	0.0839764	-0.00645606	0.102675	5	0.847086	319478_83824	Cxxc4	Chr3 cM	Chr3:133942245-133967922(+)	CXXC finger 4	Cxxc4	Chr2 q43	NA	CXXC finger protein 4
54122_691172	691172	54122	0.045915	0.0265702	0.0839765	-0.00616158	0.0979916	4	0.847086	54122_691172	Uevld	Chr7 cM	Chr7:46572964-46608275(-)	UEV and lactate/malate dehyrogenase domains	Uevld	Chr1 q22	NA	UEV and lactate/malate dehyrogenase domains
11797_60371	60371	11797	0.036233	0.0209692	0.0840032	-0.00486585	0.0773319	5	0.847086	11797_60371	Birc2	Chr9 cM	Chr9:7818228-7837065(-)	baculoviral IAP repeat-containing 2	Birc2	Chr8 q11	NA	baculoviral IAP repeat-containing 2
26397_303200	303200	26397	0.0500706	0.0289856	0.0840897	-0.00674001	0.106881	5	0.84724	26397_303200	Map2k3	Chr11 cM	Chr11:60822880-60843637(+)	mitogen-activated protein kinase kinase 3	Map2k3	Chr10 q22	NA	mitogen activated protein kinase kinase 3
69721_305751	305751	69721	0.0408108	0.0236366	0.0842413	-0.00551617	0.0871377	5	0.848048	69721_305751	Nkiras1	Chr14 cM	Chr14:4185693-4198560(-)	NFKB inhibitor interacting Ras-like protein 1	Nkiras1	Chr15 p16	NA	NFKB inhibitor interacting Ras-like 1
78752_297554	297554	78752	0.0402912	0.0233532	0.0844733	-0.00548013	0.0860626	4	0.849664	78752_297554	Csgalnact2	Chr6 cM	Chr6:118084413-118116101(-)	chondroitin sulfate N-acetylgalactosaminyltransferase 2	Csgalnact2	Chr4 q42	NA	chondroitin sulfate N-acetylgalactosaminyltransferase 2
12404_498922	498922	12404	-0.132615	0.0768905	0.0845783	-0.283317	0.0180882	4	0.850001	12404_498922	Cbln1	Chr8 cM	Chr8:88195481-88199220(-)	cerebellin 1 precursor protein	Cbln1	Chr19 p11	NA	cerebellin 1 precursor
280621_499113	499113	280621	-0.0736577	0.0427568	0.0849407	-0.157459	0.0101442	4	0.852765	280621_499113	Selenov	Chr7 cM	Chr7:27984077-27990611(-)	selenoprotein V	Selenov	Chr1 q21	NA	selenoprotein V
67991_296583	296583	67991	-0.125395	0.0728026	0.0849968	-0.268086	0.0172951	4	0.852765	67991_296583	Nacc2	Chr2 cM	Chr2:25945547-26012823(-)	nucleus accumbens associated 2, BEN and BTB (POZ) domain containing	Nacc2	Chr3 p13	NA	NACC family member 2
16351_298439	298439	16351	0.0619685	0.0359864	0.0850702	-0.0085636	0.132501	5	0.852782	16351_298439	Ipp	Chr4 cM	Chr4:116364746-116395440(+)	IAP promoted placental gene	Ipp	Chr5 q35	NA	intracisternal A particle-promoted polypeptide
19655_302855	302855	19655	-0.0493982	0.0287011	0.0852283	-0.105651	0.00685496	4	0.853442	19655_302855	Rbmx	ChrX cM	ChrX:56428890-56438396(-)	RNA binding motif protein, X chromosome	Rbmx	ChrX q37	NA	RNA binding motif protein, X-linked
192191_497914	497914	192191	0.0481645	0.0279981	0.0853819	-0.00671074	0.10304	4	0.853442	192191_497914	Med9	Chr11 cM	Chr11:59839032-59853031(+)	mediator complex subunit 9	Med9	Chr10 q22	NA	mediator complex subunit 9
14789_297595	297595	14789	-0.059614	0.0346578	0.0854192	-0.127542	0.00831411	4	0.853442	14789_297595	P3h3	Chr6 cM	Chr6:124818052-124834680(-)	prolyl 3-hydroxylase 3	P3h3	Chr4 q42	NA	prolyl 3-hydroxylase 3
231605_304571	304571	231605	0.153179	0.0890605	0.0854429	-0.0213765	0.327734	5	0.853442	231605_304571	Galnt9	Chr5 cM	Chr5:110692221-110769246(+)	polypeptide N-acetylgalactosaminyltransferase 9	Galnt9	Chr12 q16	NA	polypeptide N-acetylgalactosaminyltransferase 9
217410_313974	313974	217410	0.144599	0.0840893	0.0855081	-0.0202134	0.309411	4	0.853442	217410_313974	Trib2	Chr12 cM	Chr12:15841728-15866923(-)	tribbles pseudokinase 2	Trib2	Chr6 q16	NA	tribbles pseudokinase 2
227197_301458	301458	227197	0.0477133	0.0277522	0.0855667	-0.00668002	0.102107	4	0.853442	227197_301458	Ndufs1	Chr1 cM	Chr1:63182751-63215981(-)	NADH:ubiquinone oxidoreductase core subunit S1	Ndufs1	Chr9 q32	NA	NADH:ubiquinone oxidoreductase core subunit S1
11514_29241	29241	11514	-0.085445	0.0497371	0.0858092	-0.182928	0.012038	5	0.854112	11514_29241	Adcy8	Chr15 cM	Chr15:64570884-64794145(-)	adenylate cyclase 8	Adcy8	Chr7 q33	NA	adenylate cyclase 8
414872_362559	362559	414872	0.0452695	0.0263595	0.0859088	-0.00639426	0.0969332	4	0.854112	414872_362559	Zyg11b	Chr4 cM	Chr4:108086921-108158293(-)	zyg-ll family member B, cell cycle regulator	Zyg11b	Chr5 q34	NA	zyg-11 family member B, cell cycle regulator
227157_58808	58808	227157	0.198106	0.115391	0.0860127	-0.0280571	0.424268	5	0.854112	227157_58808	Mpp4	Chr1 cM	Chr1:59160094-59202548(-)	membrane protein, palmitoylated 4 (MAGUK p55 subfamily member 4)	Mpp4	Chr9 q31	NA	MAGUK p55 scaffold protein 4
12229_367901	367901	12229	0.0707135	0.0412059	0.0861436	-0.0100486	0.151476	5	0.854112	12229_367901	Btk	ChrX cM	ChrX:133443085-133484319(-)	Bruton agammaglobulinemia tyrosine kinase	Btk	ChrX q32	NA	Bruton tyrosine kinase
73288_312083	312083	73288	0.0812198	0.0473371	0.0862031	-0.0115592	0.173999	4	0.854112	73288_312083	Vps50	Chr6 cM	Chr6:3498393-3603531(+)	VPS50 EARP/GARPII complex subunit	Vps50	Chr4 q13	NA	VPS50 subunit of EARP/GARPII complex
224794_301261	301261	224794	-0.0548552	0.0319773	0.086264	-0.11753	0.00781912	5	0.854112	224794_301261	Enpp4	Chr17 cM	Chr17:44407199-44416700(-)	ectonucleotide pyrophosphatase/phosphodiesterase 4	Enpp4	Chr9 q13	NA	ectonucleotide pyrophosphatase/phosphodiesterase 4
59028_309301	309301	59028	0.0497792	0.0290191	0.0862724	-0.0070971	0.106656	5	0.854112	59028_309301	Rcl1	Chr19 cM	Chr19:29078761-29121251(+)	RNA terminal phosphate cyclase-like 1	Rcl1	Chr1 q52	NA	RNA terminal phosphate cyclase-like 1
66979_362385	362385	66979	0.0460706	0.0268571	0.0862729	-0.00656844	0.0987096	5	0.854112	66979_362385	Pole4	Chr6 cM	Chr6:82593513-82629985(-)	polymerase (DNA-directed), epsilon 4 (p12 subunit)	Pole4	Chr4 q34	NA	DNA polymerase epsilon 4, accessory subunit
20779_83805	83805	20779	0.0370302	0.0215914	0.0863373	-0.00528818	0.0793485	5	0.854112	20779_83805	Src	Chr2 cM	Chr2:157265790-157313758(+)	Rous sarcoma oncogene	Src	Chr3 q42	NA	SRC proto-oncogene, non-receptor tyrosine kinase
18798_25031	25031	18798	0.115334	0.0672519	0.0863523	-0.0164769	0.247146	5	0.854112	18798_25031	Plcb4	Chr2 cM	Chr2:135500931-135856513(+)	phospholipase C, beta 4	Plcb4	Chr3 q36	NA	phospholipase C, beta 4
382073_689046	689046	382073	-0.0665002	0.0387933	0.0864885	-0.142534	0.00953325	4	0.854748	382073_689046	Cenatac	Chr9 cM	Chr9:44321456-44329390(-)	centrosomal AT-AC splicing factor	Cenatac	Chr8 q22	NA	centrosomal AT-AC splicing factor
21749_297758	297758	21749	0.0923008	0.0538691	0.0866335	-0.0132806	0.197882	5	0.855233	21749_297758	Terf1	Chr1 cM	Chr1:15875870-15914276(+)	telomeric repeat binding factor 1	Terf1	Chr5 q11	NA	telomeric repeat binding factor 1
234847_353231	353231	234847	-0.0463994	0.0270839	0.0866815	-0.0994829	0.00668418	5	0.855233	234847_353231	Spg7	Chr8 cM	Chr8:123792247-123824499(+)	SPG7, paraplegin matrix AAA peptidase subunit	Spg7	Chr19 q12	NA	SPG7 matrix AAA peptidase subunit, paraplegin
12934_25416	25416	12934	-0.0427245	0.0249491	0.0868102	-0.0916238	0.00617476	4	0.855793	12934_25416	Dpysl2	Chr14 cM	Chr14:67040313-67106137(-)	dihydropyrimidinase-like 2	Dpysl2	Chr15 p12	NA	dihydropyrimidinase-like 2
108153_315879	315879	108153	-0.209175	0.122234	0.0870319	-0.448749	0.0303993	4	0.855794	108153_315879	Adamts7	Chr9 cM	Chr9:90041420-90082155(+)	ADAM metallopeptidase with thrombospondin type 1 motif 7	Adamts7	Chr8 q31	NA	ADAM metallopeptidase with thrombospondin type 1 motif, 7
214425_315761	315761	214425	0.386277	0.22575	0.0870662	-0.0561855	0.82874	4	0.855794	214425_315761	Cilp	Chr9 cM	Chr9:65172462-65187887(+)	cartilage intermediate layer protein, nucleotide pyrophosphohydrolase	Cilp	Chr8 q24	NA	cartilage intermediate layer protein
50779_54295	54295	50779	0.0876719	0.0512433	0.0871008	-0.0127632	0.188107	4	0.855794	50779_54295	Rgs6	Chr12 cM	Chr12:82663325-83208835(+)	regulator of G-protein signaling 6	Rgs6	Chr6 q24	NA	regulator of G-protein signaling 6
56212_308875	308875	56212	-0.161571	0.0944968	0.0873019	-0.346781	0.0236392	5	0.855794	56212_308875	Rhog	Chr7 cM	Chr7:101888330-101899325(-)	ras homolog family member G	Rhog	Chr1	NA	ras homolog family member G
14705_361722	361722	14705	0.0423601	0.0247758	0.0873153	-0.00619968	0.0909199	5	0.855794	14705_361722	Bscl2	Chr19 cM	Chr19:8814831-8826047(+)	BSCL2 lipid droplet biogenesis associated, seipin	Bscl2	Chr1 q43	NA	BSCL2 lipid droplet biogenesis associated, seipin
99890_295384	295384	99890	-0.0492121	0.0287908	0.0873951	-0.105641	0.00721676	5	0.855794	99890_295384	Prmt6	Chr3 cM	Chr3:110153425-110158314(-)	protein arginine N-methyltransferase 6	Prmt6	Chr2 q41	NA	protein arginine methyltransferase 6
252875_362324	362324	252875	0.0525345	0.0307404	0.087456	-0.00771557	0.112785	4	0.855794	252875_362324	Mios	Chr6 cM	Chr6:8209222-8236274(+)	meiosis regulator for oocyte development	Mios	Chr4 q21	NA	meiosis regulator for oocyte development
232536_297727	297727	232536	0.0492452	0.0288292	0.0876048	-0.00725902	0.105749	5	0.855794	232536_297727	Mrps35	Chr6 cM	Chr6:146944231-146972402(+)	mitochondrial ribosomal protein S35	Mrps35	Chr4 q44	NA	mitochondrial ribosomal protein S35
226182_294018	294018	226182	0.0478212	0.0280001	0.0876565	-0.00705806	0.1027	5	0.855794	226182_294018	Taf5	Chr19 cM	Chr19:47056187-47071918(+)	TATA-box binding protein associated factor 5	Taf5	Chr1 q54	NA	TATA-box binding protein associated factor 5
56736_619577	619577	56736	0.0421576	0.0246888	0.0877177	-0.00623151	0.0905467	4	0.855794	56736_619577	Rnf14	Chr18 cM	Chr18:38417590-38450902(+)	ring finger protein 14	Rnf14	Chr18 p11	NA	ring finger protein 14
12562_307618	307618	12562	-0.0667427	0.039111	0.0879165	-0.143399	0.00991356	5	0.855794	12562_307618	Cdh5	Chr8 cM	Chr8:104828257-104871143(+)	cadherin 5	Cdh5	Chr19 p14	NA	cadherin 5
80891_310694	310694	80891	0.0723645	0.0424057	0.0879185	-0.0107491	0.155478	5	0.855794	80891_310694	Fcrl2	Chr3 cM	Chr3:87158065-87171045(-)	Fc receptor like 2	Fcrl2	Chr2 q34	NA	Fc receptor-like 2
11566_289276	289276	11566	0.0602075	0.0352903	0.0879962	-0.00896021	0.129375	5	0.855794	11566_289276	Adss2	Chr1 cM	Chr1:177590742-177624275(-)	adenylosuccinate synthase 2	Adss	Chr13 q25	NA	adenylosuccinate synthase
11989_29485	29485	11989	0.179078	0.104967	0.0880018	-0.0266544	0.38481	5	0.855794	11989_29485	Slc7a3	ChrX cM	ChrX:100122816-100129626(-)	solute carrier family 7 (cationic amino acid transporter, y+ system), member 3	Slc7a3	ChrX q22	NA	solute carrier family 7 member 3
76117_295635	295635	76117	0.0963363	0.0564693	0.0880089	-0.0143414	0.207014	4	0.855794	76117_295635	Arhgap15	Chr2 cM	Chr2:43638836-44285965(+)	Rho GTPase activating protein 15	Arhgap15	Chr3 q12	NA	Rho GTPase activating protein 15
55991_315435	315435	55991	0.041809	0.024514	0.0880983	-0.00623754	0.0898555	5	0.855794	55991_315435	Panx1	Chr9 cM	Chr9:14917081-14956774(-)	pannexin 1	Panx1	Chr8 q12	NA	Pannexin 1
72371_294603	294603	72371	0.0732285	0.0429551	0.088238	-0.010962	0.157419	4	0.855794	72371_294603	2210408I21Rik	Chr13 cM	Chr13:77283636-77761798(+)	RIKEN cDNA 2210408I21 gene	RGD1560883	Chr2 q11	NA	similar to KIAA0825 protein
68927_310025	310025	68927	0.0396484	0.0232647	0.0883391	-0.00594971	0.0852464	4	0.855794	68927_310025	Ptcd2	Chr13 cM	Chr13:99456157-99481215(-)	pentatricopeptide repeat domain 2	Ptcd2	Chr2 q12	NA	pentatricopeptide repeat domain 2
105501_364380	364380	105501	-0.0835591	0.0490495	0.0884617	-0.179694	0.012576	5	0.855794	105501_364380	Abhd4	Chr14 cM	Chr14:54491586-54506626(+)	abhydrolase domain containing 4	Abhd4	Chr15 p13	NA	abhydrolase domain containing 4, N-acyl phospholipase B
216850_363630	363630	216850	-0.185535	0.108917	0.0884843	-0.399009	0.0279391	5	0.855794	216850_363630	Kdm6b	Chr11 cM	Chr11:69289334-69304501(-)	KDM1 lysine (K)-specific demethylase 6B	Kdm6b	Chr10 q24	NA	lysine demethylase 6B
56228_297961	297961	56228	0.0430288	0.0252681	0.088588	-0.00649567	0.0925533	5	0.855794	56228_297961	Ube2j1	Chr4 cM	Chr4:33031416-33052363(+)	ubiquitin-conjugating enzyme E2J 1	Ube2j1	Chr5 q21	NA	ubiquitin-conjugating enzyme E2, J1
27377_114217	114217	27377	0.0335615	0.0197118	0.0886404	-0.00507283	0.0721958	5	0.855794	27377_114217	Yme1l1	Chr2 cM	Chr2:23046517-23089272(+)	YME1-like 1 (S. cerevisiae)	Yme1l1	Chr17 q12.3	NA	YME1-like 1 ATPase
21929_683206	683206	21929	0.157906	0.092799	0.0888325	-0.023977	0.339788	4	0.855794	21929_683206	Tnfaip3	Chr10 cM	Chr10:18876658-18891158(-)	tumor necrosis factor, alpha-induced protein 3	Tnfaip3	Chr1	NA	TNF alpha induced protein 3
108657_684035	684035	108657	-0.0766729	0.0450714	0.0889161	-0.165011	0.0116654	4	0.855794	108657_684035	Rnpepl1	Chr1 cM	Chr1:92837697-92848307(+)	arginyl aminopeptidase (aminopeptidase B)-like 1	Rnpepl1	Chr9	NA	arginyl aminopeptidase like 1
217039_360584	360584	217039	0.0292866	0.0172211	0.089013	-0.00446606	0.0630393	5	0.855794	217039_360584	Ggnbp2	Chr11 cM	Chr11:84723187-84761643(-)	gametogenetin binding protein 2	Ggnbp2	Chr10 q26	NA	gametogenetin binding protein 2
27096_362599	362599	27096	0.0343406	0.0201948	0.0890431	-0.00524048	0.0739217	5	0.855794	27096_362599	Trappc3	Chr4 cM	Chr4:126156198-126169676(+)	trafficking protein particle complex 3	Trappc3	Chr5 q36	NA	trafficking protein particle complex subunit 3
19012_64369	64369	19012	0.0752175	0.044242	0.0891049	-0.0114952	0.16193	5	0.855794	19012_64369	Plpp1	Chr13 cM	Chr13:112937326-113004428(+)	phospholipid phosphatase 1	Plpp1	Chr2 q14	NA	phospholipid phosphatase 1
230899_24602	24602	230899	-0.131203	0.0772073	0.0892501	-0.282527	0.02012	5	0.855794	230899_24602	Nppa	Chr4 cM	Chr4:148085179-148086531(+)	natriuretic peptide type A	Nppa	Chr5 q36	NA	natriuretic peptide A
78232_299075	299075	78232	0.0354638	0.0208729	0.0893122	-0.0054463	0.0763739	5	0.855794	78232_299075	Trappc6b	Chr12 cM	Chr12:59089878-59108258(-)	trafficking protein particle complex 6B	Trappc6b	Chr6 q23	NA	trafficking protein particle complex subunit 6B
107435_296501	296501	107435	0.0720572	0.0424282	0.089445	-0.0111005	0.155215	5	0.855794	107435_296501	Hat1	Chr2 cM	Chr2:71219604-71271966(+)	histone aminotransferase 1	Hat1	Chr3 q23	NA	histone acetyltransferase 1
109232_305021	305021	109232	0.0924328	0.0544366	0.0895093	-0.0142609	0.199126	5	0.855794	109232_305021	Sccpdh	Chr1 cM	Chr1:179495775-179514754(+)	saccharopine dehydrogenase (putative)	Sccpdh	Chr13 q26	NA	saccharopine dehydrogenase (putative)
68041_404280	404280	68041	-0.0890421	0.0524405	0.0895146	-0.191824	0.0137394	5	0.855794	68041_404280	Mid1ip1	ChrX cM	ChrX:10583604-10585941(+)	Mid1 interacting protein 1 (gastrulation specific G12-like (zebrafish))	Mid1ip1	ChrX q12	NA	MID1 interacting protein 1
71145_305974	305974	71145	0.539835	0.317942	0.0895265	-0.0833211	1.16299	4	0.855794	71145_305974	Scara5	Chr14 cM	Chr14:65903852-66002275(+)	scavenger receptor class A, member 5	Scara5	Chr15 p11	NA	scavenger receptor class A, member 5
320678_362437	362437	320678	-0.040532	0.0238803	0.0896396	-0.0873365	0.00627245	4	0.855794	320678_362437	Iffo1	Chr6 cM	Chr6:125122204-125138745(+)	intermediate filament family orphan 1	Iffo1	Chr4 q42	NA	intermediate filament family orphan 1
21892_678743	678743	21892	-0.2638	0.155434	0.0896625	-0.568445	0.0408454	4	0.855794	21892_678743	Tll1	Chr8 cM	Chr8:64467965-64659305(-)	tolloid-like	Tll1	Chr16 p13	NA	tolloid-like 1
244654_307845	307845	244654	-0.0466305	0.0274922	0.0898607	-0.100514	0.00725331	4	0.855794	244654_307845	Mtss2	Chr8 cM	Chr8:111448108-111468032(+)	MTSS I-BAR domain containing 2	Mtss2	Chr19 q12	NA	MTSS I-BAR domain containing 2
242747_691280	691280	242747	0.0704762	0.041556	0.0898981	-0.010972	0.151924	4	0.855794	242747_691280	Zfp933	Chr4 cM	Chr4:147907443-147932823(-)	zinc finger protein 933	Zfp933	Chr5 q36	NA	zinc finger protein 933
23797_29414	29414	23797	0.060594	0.0357354	0.0899555	-0.00944597	0.130634	4	0.855794	23797_29414	Akt3	Chr1 cM	Chr1:176847639-177085769(-)	thymoma viral proto-oncogene 3	Akt3	Chr13 q25	NA	AKT serine/threonine kinase 3
242274_117284	117284	242274	-0.0411236	0.0242543	0.0899778	-0.0886612	0.00641404	5	0.855794	242274_117284	Lrrc7	Chr3 cM	Chr3:157788528-158267858(-)	leucine rich repeat containing 7	Lrrc7	Chr2 q45	NA	leucine rich repeat containing 7
68083_361232	361232	68083	0.0311423	0.0183684	0.089994	-0.00485907	0.0671436	4	0.855794	68083_361232	Pak1ip1	Chr13 cM	Chr13:41154499-41166491(+)	PAK1 interacting protein 1	Pak1ip1	Chr17 p13	NA	PAK1 interacting protein 1
75758_314992	314992	75758	0.117739	0.0694882	0.0901955	-0.0184558	0.253933	4	0.855794	75758_314992	9130401M01Rik	Chr15 cM	Chr15:57885666-57897690(-)	RIKEN cDNA 9130401M01 gene	RGD1310852	Chr7 q33	NA	similar to RIKEN cDNA 9130401M01
79554_313771	313771	79554	0.062454	0.0368673	0.0902613	-0.00980462	0.134713	4	0.855794	79554_313771	Cptp	Chr4 cM	Chr4:155949180-155953897(-)	ceramide-1-phosphate transfer protein	Cptp	Chr5 q36	NA	ceramide-1-phosphate transfer protein
21374_117526	117526	21374	0.0425672	0.0251356	0.0903601	-0.0066977	0.0918321	5	0.855794	21374_117526	Tbp	Chr17 cM	Chr17:15720150-15737689(+)	TATA box binding protein	Tbp	Chr1 q12	NA	TATA box binding protein
57814_367302	367302	57814	0.214994	0.126964	0.0903881	-0.0338498	0.463839	4	0.855794	57814_367302	Kcne4	Chr1 cM	Chr1:78794628-78797749(+)	potassium voltage-gated channel, Isk-related subfamily, gene 4	Kcne4	Chr9 q34	NA	potassium voltage-gated channel subfamily E regulatory subunit 4
233335_308709	308709	233335	0.0489156	0.0288962	0.0904925	-0.00771986	0.105551	5	0.855794	233335_308709	Synm	Chr7 cM	Chr7:67379909-67409490(-)	synemin, intermediate filament protein	Synm	Chr1 q22	NA	synemin
668303_314473	314473	668303	-0.0647333	0.038243	0.0905159	-0.139688	0.0102216	5	0.855794	668303_314473	Kif26a	Chr12 cM	Chr12:112112642-112148181(+)	kinesin family member 26A	Kif26a	Chr6 q32	NA	kinesin family member 26A
78303_303175	303175	78303	-0.0785402	0.0464036	0.0905419	-0.16949	0.0124092	4	0.855794	78303_303175	H2bc27	Chr11 cM	Chr11:58839737-58840198(+)	H2B clustered histone 27	Hist3h2ba	Chr10 q22	NA	histone cluster 3, H2ba
104445_315121	315121	104445	-0.150661	0.0890346	0.090616	-0.325165	0.0238441	5	0.855794	104445_315121	Cdc42ep1	Chr15 cM	Chr15:78726847-78735102(+)	CDC42 effector protein 1	Cdc42ep1	Chr7 q34	NA	CDC42 effector protein 1
218506_361883	361883	218506	0.0390488	0.0230807	0.0906774	-0.00618861	0.0842861	5	0.855794	218506_361883	Mrps27	Chr13 cM	Chr13:99481294-99552070(+)	mitochondrial ribosomal protein S27	Mrps27	Chr2 q12	NA	mitochondrial ribosomal protein S27
18173_316519	316519	18173	0.0640962	0.0379136	0.0909155	-0.010213	0.138405	5	0.855794	18173_316519	Slc11a1	Chr1 cM	Chr1:74414354-74425221(+)	solute carrier family 11 (proton-coupled divalent metal ion transporters), member 1	Slc11a1	Chr9 q33	NA	solute carrier family 11 member 1
117150_140607	140607	117150	0.114075	0.0674923	0.09099	-0.0182071	0.246358	5	0.855794	117150_140607	Pip4k2c	Chr10 cM	Chr10:127032936-127047454(-)	phosphatidylinositol-5-phosphate 4-kinase, type II, gamma	Pip4k2c	Chr7 q22	NA	phosphatidylinositol-5-phosphate 4-kinase type 2 gamma
106931_291772	291772	106931	0.0537474	0.0318016	0.0910115	-0.00858255	0.116077	4	0.855794	106931_291772	Kctd1	Chr18 cM	Chr18:15101742-15284503(-)	potassium channel tetramerisation domain containing 1	Kctd1	Chr18 p13	NA	potassium channel tetramerization domain containing 1
54189_54190	54190	54189	0.0277458	0.016418	0.091035	-0.00443286	0.0599244	4	0.855794	54189_54190	Rabep1	Chr11 cM	Chr11:70735604-70833931(+)	rabaptin, RAB GTPase binding effector protein 1	Rabep1	Chr10 q24	NA	rabaptin, RAB GTPase binding effector protein 1
66714_291925	291925	66714	0.0552366	0.0326954	0.0911371	-0.00884523	0.119318	4	0.855794	66714_291925	4921524J17Rik	Chr8 cM	Chr8:86135388-86159462(-)	RIKEN cDNA 4921524J17 gene	RGD1308706	Chr19 p11	NA	similar to RIKEN cDNA 4921524J17
226414_116483	116483	226414	0.0440554	0.0260877	0.0912688	-0.00707554	0.0951864	5	0.855794	226414_116483	Dars1	Chr1 cM	Chr1:128291444-128345105(-)	aspartyl-tRNA synthetase 1	Dars1	Chr13 q13	NA	aspartyl-tRNA synthetase 1
11423_83817	83817	11423	-0.0456524	0.0270394	0.0913411	-0.0986487	0.00734386	5	0.855794	11423_83817	Ache	Chr5 cM	Chr5:137286516-137292728(+)	acetylcholinesterase	Ache	Chr12	NA	acetylcholinesterase
105504_60627	60627	105504	0.0898577	0.0532456	0.0914865	-0.0145018	0.194217	4	0.855794	105504_60627	Exoc5	Chr14 cM	Chr14:49249379-49304124(-)	exocyst complex component 5	Exoc5	Chr15 p14	NA	exocyst complex component 5
75565_293488	293488	75565	0.0445532	0.0264015	0.0915027	-0.00719284	0.0962992	4	0.855794	75565_293488	Sgf29	Chr7 cM	Chr7:126248481-126272097(+)	SAGA complex associated factor 29	Sgf29	Chr1 q36	NA	SAGA complex associated factor 29
66336_679342	679342	66336	0.0725833	0.0430139	0.0915188	-0.0117223	0.156889	4	0.855794	66336_679342	Cenpp	Chr13 cM	Chr13:49617499-49806261(-)	centromere protein P	Cenpp	Chr17	NA	centromere protein P
56207_360853	360853	56207	0.0398232	0.0236008	0.0915324	-0.00643345	0.0860799	5	0.855794	56207_360853	Uchl5	Chr1 cM	Chr1:143653010-143683204(+)	ubiquitin carboxyl-terminal esterase L5	Uchl5	Chr13 q21	NA	ubiquitin C-terminal hydrolase L5
100503085_498697	498697	100503085	0.136929	0.0811581	0.091568	-0.0221383	0.295996	4	0.855794	100503085_498697	Klhl3	Chr13 cM	Chr13:58148042-58261406(-)	kelch-like 3	Klhl3	Chr17 p14	NA	kelch-like family member 3
16832_24534	24534	16832	-0.0421061	0.0249584	0.0915941	-0.0910237	0.00681155	5	0.855794	16832_24534	Ldhb	Chr6 cM	Chr6:142435975-142453683(-)	lactate dehydrogenase B	Ldhb	Chr4 q44	NA	lactate dehydrogenase B
622675_291940	291940	622675	-0.0640553	0.0379712	0.0916137	-0.138477	0.0103668	4	0.855794	622675_291940	Zfp827	Chr8 cM	Chr8:79755066-79920395(+)	zinc finger protein 827	Zfp827	Chr19 q11	NA	zinc finger protein 827
105439_361087	361087	105439	-0.10522	0.0623931	0.0917179	-0.227508	0.0170682	4	0.855794	105439_361087	Slain1	Chr14 cM	Chr14:103887664-103942343(+)	SLAIN motif family, member 1	Slain1	Chr15 q21	NA	SLAIN motif family, member 1
259097_365323	365323	259097	0.723326	0.428941	0.0917367	-0.117383	1.56403	4	0.855794	259097_365323	Or51e1	Chr7 cM	Chr7:102351530-102361261(+)	olfactory receptor family 51 subfamily E member 1	Or51e1	Chr1 q32	NA	olfactory receptor family 51 subfamily E member 1
234094_306618	306618	234094	-0.0689956	0.0409372	0.091911	-0.149231	0.0112398	4	0.855794	234094_306618	Arhgef10	Chr8 cM	Chr8:14961663-15051085(+)	Rho guanine nucleotide exchange factor 10	Arhgef10	Chr16 q12.5	NA	Rho guanine nucleotide exchange factor 10
67017_296408	296408	67017	-0.0721626	0.0428164	0.0919124	-0.156081	0.0117561	5	0.855794	67017_296408	Fam210b	Chr2 cM	Chr2:172187485-172197669(+)	family with sequence similarity 210, member B	Fam210b	Chr3 q42	NA	family with sequence similarity 210, member B
21425_316214	316214	21425	-0.0870767	0.0516861	0.0920421	-0.18838	0.0142262	5	0.855794	21425_316214	Tfeb	Chr17 cM	Chr17:48047962-48103341(+)	transcription factor EB	Tfeb	Chr9 q12	NA	transcription factor EB
223649_680451	680451	223649	-0.0622397	0.0369456	0.09206	-0.134652	0.0101724	4	0.855794	223649_680451	Nrbp2	Chr15 cM	Chr15:75957367-75963476(-)	nuclear receptor binding protein 2	Nrbp2	Chr7 q34	NA	nuclear receptor binding protein 2
216438_679272	679272	216438	0.0397254	0.0235874	0.0921464	-0.00650496	0.0859558	4	0.855794	216438_679272	Marchf9	Chr10 cM	Chr10:126891919-126896053(-)	membrane associated ring-CH-type finger 9	Marchf9	Chr7	NA	membrane associated ring-CH-type finger 9
22218_301442	301442	22218	0.10203	0.0606164	0.0923359	-0.0167763	0.220836	4	0.855794	22218_301442	Sumo1	Chr1 cM	Chr1:59678593-59709993(-)	small ubiquitin-like modifier 1	Sumo1	Chr9 q31	NA	small ubiquitin-like modifier 1
238055_54225	54225	238055	-0.341603	0.202989	0.0924017	-0.739454	0.0562485	4	0.855794	238055_54225	Apob	Chr12 cM	Chr12:8027648-8066835(+)	apolipoprotein B	Apob	Chr6 q14	NA	apolipoprotein B
233545_361607	361607	233545	0.0278622	0.016559	0.0924522	-0.00459284	0.0603172	4	0.855794	233545_361607	Emsy	Chr7 cM	Chr7:98236344-98305990(-)	EMSY, BRCA2-interacting transcriptional repressor	Emsy	Chr1 q32	NA	EMSY transcriptional repressor, BRCA2 interacting
83965_316249	316249	83965	0.0336677	0.0200112	0.0924832	-0.00555356	0.072889	5	0.855794	83965_316249	Enpp5	Chr17 cM	Chr17:44389704-44397458(+)	ectonucleotide pyrophosphatase/phosphodiesterase 5	Enpp5	Chr9 q13	NA	ectonucleotide pyrophosphatase/phosphodiesterase family member 5
227377_316639	316639	227377	0.042506	0.025267	0.0925162	-0.00701646	0.0920284	5	0.855794	227377_316639	Farp2	Chr1 cM	Chr1:93439826-93549698(+)	FERM, RhoGEF and pleckstrin domain protein 2	Farp2	Chr9 q36	NA	FERM, ARH/RhoGEF and pleckstrin domain protein 2
67685_363096	363096	67685	0.0991443	0.058968	0.0927002	-0.0164309	0.21472	4	0.855794	67685_363096	Dnaaf4	Chr9 cM	Chr9:72866067-72880346(+)	dynein axonemal assembly factor 4	Dnaaf4	Chr8 q24	NA	dynein axonemal assembly factor 4
74319_287918	287918	74319	-0.0463116	0.0275509	0.0927735	-0.10031	0.00768721	5	0.855794	74319_287918	Mettl23	Chr11 cM	Chr11:116734341-116740566(+)	methyltransferase like 23	Mettl23	Chr10 q32.2	NA	methyltransferase 23, arginine
11911_79255	79255	11911	0.0390334	0.0232224	0.0927916	-0.00648164	0.0845484	5	0.855794	11911_79255	Atf4	Chr15 cM	Chr15:80139385-80141742(+)	activating transcription factor 4	Atf4	Chr7 q34	NA	activating transcription factor 4
319468_314897	314897	319468	0.088959	0.0529335	0.0928448	-0.0147888	0.192707	5	0.855794	319468_314897	Ppm1h	Chr10 cM	Chr10:122514667-122781700(+)	protein phosphatase 1H (PP2C domain containing)	Ppm1h	Chr7 q22	NA	protein phosphatase, Mg2+/Mn2+ dependent, 1H
78405_25730	25730	78405	0.656635	0.390813	0.0929224	-0.109343	1.42261	4	0.855794	78405_25730	Ntf5	Chr7 cM	Chr7:45063119-45066603(+)	neurotrophin 5	Ntf4	Chr1 q22	NA	neurotrophin 4
109093_297969	297969	109093	0.0441703	0.026299	0.0930461	-0.00737477	0.0957155	5	0.855794	109093_297969	Rars2	Chr4 cM	Chr4:34614957-34660167(+)	arginyl-tRNA synthetase 2, mitochondrial	Rars2	Chr5 q21	NA	arginyl-tRNA synthetase 2, mitochondrial
330953_59266	59266	330953	-0.151606	0.0902673	0.0930494	-0.328527	0.0253143	4	0.855794	330953_59266	Hcn4	Chr9 cM	Chr9:58730695-58770458(+)	hyperpolarization-activated, cyclic nucleotide-gated K+ 4	Hcn4	Chr8 q24	NA	hyperpolarization activated cyclic nucleotide-gated potassium channel 4
114713_25597	25597	114713	-0.0440404	0.0262281	0.0931269	-0.0954466	0.00736578	5	0.855794	114713_25597	Rasa2	Chr9 cM	Chr9:96421353-96513665(-)	RAS p21 protein activator 2	Rasa2	Chr8 q31	NA	RAS p21 protein activator 2
66244_100322884	100322884	66244	0.0379383	0.0225986	0.0931929	-0.00635413	0.0822308	5	0.855794	66244_100322884	Nemf	Chr12 cM	Chr12:69358315-69403975(-)	nuclear export mediator factor	Nemf	Chr6	NA	nuclear export mediator factor
18004_290705	290705	18004	0.0452828	0.0269797	0.0932683	-0.00759641	0.098162	5	0.855794	18004_290705	Nek1	Chr8 cM	Chr8:61446229-61584380(+)	NIMA (never in mitosis gene a)-related expressed kinase 1	Nek1	Chr16 p12	NA	NIMA-related kinase 1
69094_292654	292654	69094	0.0474812	0.0282896	0.0932698	-0.00796545	0.102928	4	0.855794	69094_292654	Tmem160	Chr7 cM	Chr7:16186704-16189419(+)	transmembrane protein 160	Tmem160	Chr1 q21	NA	transmembrane protein 160
52575_304012	304012	52575	0.0446546	0.0266369	0.0936563	-0.00755278	0.096862	4	0.855794	52575_304012	Trmt10c	Chr16 cM	Chr16:55854083-55858149(-)	tRNA methyltransferase 10C, mitochondrial RNase P subunit	Trmt10c	Chr11 q12	NA	tRNA methyltransferase 10C, mitochondrial RNase P subunit
320204_316976	316976	320204	-0.0497288	0.0296709	0.0937354	-0.107883	0.00842505	4	0.855794	320204_316976	Etfbkmt	Chr6 cM	Chr6:149042980-149052669(+)	electron transfer flavoprotein beta subunit lysine methyltransferase	Etfbkmt	Chr4 q44	NA	electron transfer flavoprotein subunit beta lysine methyltransferase
665270_192259	192259	665270	0.0780405	0.046581	0.0938612	-0.0132566	0.169338	4	0.855794	665270_192259	Plb1	Chr5 cM	Chr5:32390035-32521700(+)	phospholipase B1	Plb1	Chr6 q14	NA	phospholipase B1
16649_361959	361959	16649	0.0400581	0.0239112	0.0938786	-0.00680707	0.0869233	4	0.855794	16649_361959	Kpna4	Chr3 cM	Chr3:68979554-69034425(-)	karyopherin subunit alpha 4	Kpna4	Chr2 q32	NA	karyopherin subunit alpha 4
67285_361887	361887	67285	0.0448749	0.0267889	0.0939082	-0.0076303	0.0973801	5	0.855794	67285_361887	Cwc27	Chr13 cM	Chr13:104767648-104953649(-)	CWC27 spliceosome-associated protein	Cwc27	Chr2 q12	NA	CWC27 spliceosome associated cyclophilin
381077_302996	302996	381077	0.0791122	0.0472477	0.094049	-0.0134915	0.171716	4	0.855794	381077_302996	Ccdc78	Chr17 cM	Chr17:26005554-26009487(+)	coiled-coil domain containing 78	Ccdc78	Chr10 q12	NA	coiled-coil domain containing 78
242594_500514	500514	242594	0.0843394	0.0503893	0.0941789	-0.0144219	0.183101	4	0.855794	242594_500514	Fyb2	Chr4 cM	Chr4:104770653-104874060(+)	FYN binding protein 2	Fyb2	Chr5 q34	NA	FYN binding protein 2
217517_362734	362734	217517	0.16526	0.098753	0.0942343	-0.0282919	0.358813	4	0.855794	217517_362734	Stxbp6	Chr12 cM	Chr12:44899267-45121492(-)	syntaxin binding protein 6 (amisyn)	Stxbp6	Chr6 q21	NA	syntaxin binding protein 6
214133_310859	310859	214133	-0.056961	0.0340477	0.094332	-0.123693	0.00977129	4	0.855794	214133_310859	Tet2	Chr3 cM	Chr3:133169438-133250882(-)	tet methylcytosine dioxygenase 2	Tet2	Chr2 q43	NA	tet methylcytosine dioxygenase 2
93893_307486	307486	93893	0.0530373	0.031708	0.094391	-0.00910932	0.115184	4	0.855794	93893_307486	Pcdhb22	Chr18 cM	Chr18:37651406-37654472(+)	protocadherin beta 22	Pcdhb22	Chr18 p11	NA	protocadherin beta 22
19352_25533	25533	19352	0.0394287	0.0235904	0.0946442	-0.00680751	0.085665	5	0.855794	19352_25533	Rabggtb	Chr3 cM	Chr3:153612926-153618603(-)	Rab geranylgeranyl transferase, b subunit	Rabggtb	Chr2 q45	NA	Rab geranylgeranyltransferase subunit beta
20250_83792	83792	20250	-0.0628964	0.037632	0.0946518	-0.136654	0.010861	4	0.855794	20250_83792	Scd2	Chr19 cM	Chr19:44282115-44295303(+)	stearoyl-Coenzyme A desaturase 2	Scd2	Chr1 q54	NA	stearoyl-Coenzyme A desaturase 2
11736_303292	303292	11736	-0.0563845	0.0337597	0.0948855	-0.122552	0.00978333	4	0.855794	11736_303292	Ankfy1	Chr11 cM	Chr11:72580832-72662972(+)	ankyrin repeat and FYVE domain containing 1	Ankfy1	Chr10 q24	NA	ankyrin repeat and FYVE domain containing 1
225207_307579	307579	225207	-0.0646946	0.0387643	0.0951328	-0.140671	0.011282	5	0.855794	225207_307579	Zfp521	Chr18 cM	Chr18:13820070-14105812(-)	zinc finger protein 521	Zfp521	Chr18 p13	NA	zinc finger protein 521
74493_309512	309512	74493	0.0339366	0.0203372	0.0951787	-0.00592369	0.0737968	5	0.855794	74493_309512	Tnks2	Chr19 cM	Chr19:36811632-36870877(+)	tankyrase, TRF1-interacting ankyrin-related ADP-ribose polymerase 2	Tnks2	Chr1	NA	tankyrase 2
69638_100912292	100912292	69638	-0.0727963	0.043632	0.0952336	-0.158314	0.0127209	4	0.855794	69638_100912292	Enho	Chr4 cM	Chr4:41638144-41640302(-)	energy homeostasis associated	Enho	Chr5	NA	energy homeostasis associated
17872_171071	171071	17872	-0.0484346	0.029031	0.0952413	-0.105334	0.00846512	5	0.855794	17872_171071	Ppp1r15a	Chr7 cM	Chr7:45172341-45175692(-)	protein phosphatase 1, regulatory subunit 15A	Ppp1r15a	Chr1 q22	NA	protein phosphatase 1, regulatory subunit 15A
68875_305095	305095	68875	-0.0612516	0.03672	0.0953012	-0.133222	0.0107182	4	0.855794	68875_305095	Tmcc2	Chr1 cM	Chr1:132284053-132319019(-)	transmembrane and coiled-coil domains 2	Tmcc2	Chr13 q13	NA	transmembrane and coiled-coil domain family 2
209176_681319	681319	209176	0.0668533	0.0400798	0.095315	-0.0117017	0.145408	4	0.855794	209176_681319	Ido2	Chr8 cM	Chr8:25021908-25066349(-)	indoleamine 2,3-dioxygenase 2	Ido2	Chr16 q12.5	NA	indoleamine 2,3-dioxygenase 2
11792_79116	79116	11792	-0.0385465	0.0231094	0.095315	-0.08384	0.00674702	5	0.855794	11792_79116	Apex1	Chr14 cM	Chr14:51162425-51164596(+)	apurinic/apyrimidinic endonuclease 1	Apex1	Chr15 p14	NA	apurinic/apyrimidinic endodeoxyribonuclease 1
52502_260416	260416	52502	-0.139112	0.0834372	0.0954606	-0.302646	0.0244215	5	0.855794	52502_260416	Carhsp1	Chr16 cM	Chr16:8476444-8490017(-)	calcium regulated heat stable protein 1	Carhsp1	Chr10 q12	NA	calcium regulated heat stable protein 1
242819_688590	688590	242819	0.0446936	0.0268098	0.0955014	-0.00785253	0.0972398	4	0.855794	242819_688590	Rundc3b	Chr5 cM	Chr5:8540334-8672952(-)	RUN domain containing 3B	Rundc3b	Chr4 q12	NA	RUN domain containing 3B
66223_297334	297334	66223	0.0542943	0.0325749	0.0955635	-0.00955131	0.11814	4	0.855794	66223_297334	Mrpl35	Chr6 cM	Chr6:71789981-71800768(-)	mitochondrial ribosomal protein L35	Mrpl35	Chr4 q31	NA	mitochondrial ribosomal protein L35
17135_246760	246760	17135	-0.0558878	0.0335425	0.0956779	-0.12163	0.00985429	5	0.855794	17135_246760	Mafk	Chr5 cM	Chr5:139777291-139788409(+)	v-maf musculoaponeurotic fibrosarcoma oncogene family, protein K (avian)	Mafk	Chr12 q11	NA	MAF bZIP transcription factor K
110198_171445	171445	110198	-0.0528728	0.0317386	0.0957369	-0.115079	0.00933374	4	0.855794	110198_171445	Akr7a5	Chr4 cM	Chr4:139038055-139045737(+)	aldo-keto reductase family 7, member A5	Akr7a2	Chr5 q36	NA	aldo-keto reductase family 7, member A2
56392_309548	309548	56392	0.0403778	0.0242463	0.0958497	-0.00714412	0.0878996	5	0.855794	56392_309548	Shoc2	Chr19 cM	Chr19:53932737-54021564(+)	Shoc2, leucine rich repeat scaffold protein	Shoc2	Chr1 q55	NA	SHOC2 leucine-rich repeat scaffold protein
20202_94195	94195	20202	-0.43561	0.261803	0.096136	-0.948735	0.0775152	4	0.855794	20202_94195	S100a9	Chr3 cM	Chr3:90599939-90603028(-)	S100 calcium binding protein A9 (calgranulin B)	S100a9	Chr2 q34	NA	S100 calcium binding protein A9
382111_301039	301039	382111	0.0857363	0.0515379	0.0962007	-0.0152761	0.186749	4	0.855794	382111_301039	Susd5	Chr9 cM	Chr9:113886422-113927801(+)	sushi domain containing 5	Susd5	Chr8 q32	NA	sushi domain containing 5
215653_311437	311437	215653	-0.0874783	0.0526154	0.096393	-0.190603	0.0156461	5	0.855794	215653_311437	Rassf2	Chr2 cM	Chr2:131834770-131872336(-)	Ras association (RalGDS/AF-6) domain family member 2	Rassf2	Chr3 q36	NA	Ras association domain family member 2
67847_307309	307309	67847	-0.139589	0.0839871	0.0965063	-0.304201	0.0250224	5	0.855794	67847_307309	Sncaip	Chr18 cM	Chr18:52900883-53049007(+)	synuclein, alpha interacting protein (synphilin)	Sncaip	Chr18 q11	NA	synuclein, alpha interacting protein
56453_89842	89842	56453	-0.0383177	0.0230572	0.0965413	-0.0835089	0.00687349	5	0.855794	56453_89842	Mbtps1	Chr8 cM	Chr8:120234895-120285474(-)	membrane-bound transcription factor peptidase, site 1	Mbtps1	Chr19 q12	NA	membrane-bound transcription factor peptidase, site 1
18387_29335	29335	18387	-0.16119	0.0970189	0.0966275	-0.351344	0.0289636	4	0.855794	18387_29335	Oprk1	Chr1 cM	Chr1:5658689-5676354(+)	opioid receptor, kappa 1	Oprk1	Chr5 q12	NA	opioid receptor, kappa 1
56217_314259	314259	56217	0.0448604	0.027002	0.0966389	-0.0080626	0.0977833	5	0.855794	56217_314259	Pals1	Chr12 cM	Chr12:78795681-78887488(+)	protein associated with LIN7 1, MAGUK family member	Pals1	Chr6 q24	NA	protein associated with LIN7 1, MAGUK p55 family member
19727_306353	306353	19727	0.125811	0.075733	0.0966636	-0.0226227	0.274245	5	0.855794	19727_306353	Rfxank	Chr8 cM	Chr8:70583444-70591804(-)	regulatory factor X-associated ankyrin-containing protein	Rfxank	Chr16 p14	NA	regulatory factor X-associated ankyrin-containing protein
66052_289217	289217	66052	-0.050096	0.0301636	0.0967511	-0.109216	0.00902348	4	0.855794	66052_289217	Sdhc	Chr1 cM	Chr1:170956726-170978209(-)	succinate dehydrogenase complex, subunit C, integral membrane protein	Sdhc	Chr13 q24	NA	succinate dehydrogenase complex subunit C
16871_170671	170671	16871	-0.434095	0.261378	0.0967548	-0.946387	0.0781965	4	0.855794	16871_170671	Lhx3	Chr2 cM	Chr2:26090224-26098261(-)	LIM homeobox protein 3	Lhx3	Chr3 p13	NA	LIM homeobox 3
110391_64192	64192	110391	-0.101152	0.0609087	0.0967706	-0.220531	0.0182268	5	0.855794	110391_64192	Qdpr	Chr5 cM	Chr5:45591374-45607571(-)	quinoid dihydropteridine reductase	Qdpr	Chr14 q11	NA	quinoid dihydropteridine reductase
74018_363235	363235	74018	0.0428379	0.0257982	0.096814	-0.00772566	0.0934015	4	0.855794	74018_363235	Als2	Chr1 cM	Chr1:59202085-59276390(-)	alsin Rho guanine nucleotide exchange factor	Als2	Chr9 q31	NA	alsin Rho guanine nucleotide exchange factor ALS2
16795_361368	361368	16795	0.0688984	0.0415399	0.0971946	-0.0125183	0.150315	5	0.855794	16795_361368	Large1	Chr8 cM	Chr8:73541227-74080168(-)	LARGE xylosyl- and glucuronyltransferase 1	Large1	Chr19 p12-p11	NA	LARGE xylosyl- and glucuronyltransferase 1
230099_313495	313495	230099	-0.379595	0.228908	0.0972601	-0.828247	0.069057	4	0.855794	230099_313495	Car9	Chr4 cM	Chr4:43507026-43513729(+)	carbonic anhydrase 9	Car9	Chr5 q22	NA	carbonic anhydrase 9
15118_266805	266805	15118	-0.120228	0.0725023	0.0972638	-0.26233	0.0218738	4	0.855794	15118_266805	Has3	Chr8 cM	Chr8:107596874-107609534(+)	hyaluronan synthase 3	Has3	Chr19 q12	NA	hyaluronan synthase 3
19070_171050	171050	19070	0.135434	0.0817096	0.0974182	-0.0247141	0.295582	4	0.855794	19070_171050	Mob4	Chr1 cM	Chr1:55170404-55194058(+)	MOB family member 4, phocein	Mob4	Chr9 q31	NA	MOB family member 4, phocein
13982_24890	24890	13982	0.113615	0.0685595	0.097485	-0.0207593	0.247989	5	0.855794	13982_24890	Esr1	Chr10 cM	Chr10:4561989-4955633(+)	estrogen receptor 1 (alpha)	Esr1	Chr1 q11	NA	estrogen receptor 1
13655_25148	25148	13655	0.125396	0.0756763	0.0975179	-0.0229266	0.273719	5	0.855794	13655_25148	Egr3	Chr14 cM	Chr14:70314766-70320062(+)	early growth response 3	Egr3	Chr15 p11	NA	early growth response 3
54375_58961	58961	54375	0.104241	0.0629299	0.0976284	-0.0190994	0.227581	4	0.855794	54375_58961	Azin1	Chr15 cM	Chr15:38487671-38519510(-)	antizyme inhibitor 1	Azin1	Chr7 q22	NA	antizyme inhibitor 1
19735_84583	84583	19735	0.0845196	0.0510301	0.0976673	-0.0154976	0.184537	4	0.855794	19735_84583	Rgs2	Chr1 cM	Chr1:143875076-143879887(-)	regulator of G-protein signaling 2	Rgs2	Chr13 q21	NA	regulator of G-protein signaling 2
67157_362483	362483	67157	0.0381962	0.0230719	0.0978174	-0.00702392	0.0834163	4	0.855794	67157_362483	Cfap418	Chr4 cM	Chr4:10874498-10899425(+)	cilia and flagella associated protein 418	Cfap418	Chr5 q13	NA	cilia and flagella associated protein 418
78255_304887	304887	78255	0.0412671	0.0249357	0.0979362	-0.00760593	0.0901401	4	0.855794	78255_304887	Ralgps2	Chr1 cM	Chr1:156631736-156767196(-)	Ral GEF with PH domain and SH3 binding motif 2	Ralgps2	Chr13 q22	NA	Ral GEF with PH domain and SH3 binding motif 2
16593_171041	171041	16593	0.0343119	0.0207396	0.0980442	-0.00633708	0.0749608	5	0.855794	16593_171041	Klc1	Chr12 cM	Chr12:111725283-111774278(+)	kinesin light chain 1	Klc1	Chr6 q32	NA	kinesin light chain 1
76479_287768	287768	76479	0.0627069	0.037906	0.0980717	-0.0115875	0.137001	5	0.855794	76479_287768	Smndc1	Chr19 cM	Chr19:53367821-53379009(-)	survival motor neuron domain containing 1	Smndc1	Chr1 q55	NA	survival motor neuron domain containing 1
320632_296126	296126	320632	-0.042165	0.0254969	0.0981824	-0.092138	0.00780802	4	0.855794	320632_296126	Snrnp200	Chr2 cM	Chr2:127050306-127082371(+)	small nuclear ribonucleoprotein 200 (U5)	Snrnp200	Chr3 q36	NA	small nuclear ribonucleoprotein U5 subunit 200
20024_192269	192269	20024	0.0989641	0.0598685	0.0983258	-0.018376	0.216304	5	0.855794	20024_192269	Sub1	Chr15 cM	Chr15:11981422-11996124(-)	SUB1 homolog, transcriptional regulator	Sub1	Chr2 q16	NA	SUB1 regulator of transcription
16201_84472	84472	16201	-0.0487533	0.0294938	0.0983308	-0.10656	0.00905353	4	0.855794	16201_84472	Ilf3	Chr9 cM	Chr9:21279167-21316657(+)	interleukin enhancer binding factor 3	Ilf3	Chr8 q13	NA	interleukin enhancer binding factor 3
330914_315530	315530	330914	0.0427462	0.0258645	0.0983921	-0.00794724	0.0934396	4	0.855794	330914_315530	Arhgap32	Chr9 cM	Chr9:32027432-32179742(+)	Rho GTPase activating protein 32	Arhgap32	Chr8 q21	NA	Rho GTPase activating protein 32
277360_311647	311647	277360	-0.0374263	0.0226494	0.0984495	-0.0818184	0.00696576	4	0.855794	277360_311647	Prex1	Chr2 cM	Chr2:166408265-166555752(-)	phosphatidylinositol-3,4,5-trisphosphate-dependent Rac exchange factor 1	Prex1	Chr3 q42	NA	phosphatidylinositol-3,4,5-trisphosphate-dependent Rac exchange factor 1
67759_293888	293888	67759	0.0411599	0.0249109	0.0984768	-0.00766461	0.0899844	4	0.855794	67759_293888	Plgrkt	Chr19 cM	Chr19:29326004-29339340(-)	plasminogen receptor, C-terminal lysine transmembrane protein	Plgrkt	Chr1 q52	NA	plasminogen receptor with a C-terminal lysine
17345_291234	291234	17345	-0.280744	0.169929	0.0985082	-0.613798	0.0523099	4	0.855794	17345_291234	Mki67	Chr7 cM	Chr7:135291513-135318090(-)	antigen identified by monoclonal antibody Ki 67	Mki67	Chr1 q41	NA	marker of proliferation Ki-67
20365_502503	502503	20365	0.0471611	0.0285817	0.0989335	-0.00885797	0.10318	4	0.855794	20365_502503	Serf1	Chr13 cM	Chr13:100244527-100250741(+)	small EDRK-rich factor 1	Serf1	Chr2 q12	NA	small EDRK-rich factor 1
216152_314614	314614	216152	-0.13251	0.0803345	0.0990501	-0.289963	0.0249429	4	0.855794	216152_314614	Plppr3	Chr10 cM	Chr10:79696309-79710468(-)	phospholipid phosphatase related 3	Plppr3	Chr7 q11	NA	phospholipid phosphatase related 3
242384_313156	313156	242384	0.075931	0.0460603	0.0992478	-0.0143456	0.166208	5	0.855794	242384_313156	Lingo2	Chr4 cM	Chr4:35706647-36951747(-)	leucine rich repeat and Ig domain containing 2	Lingo2	Chr5 q21	NA	leucine rich repeat and Ig domain containing 2
14166_170632	170632	14166	-0.181967	0.110408	0.0993273	-0.398363	0.0344298	4	0.855794	14166_170632	Fgf11	Chr11 cM	Chr11:69686894-69692683(-)	fibroblast growth factor 11	Fgf11	Chr10 q24	NA	fibroblast growth factor 11
72750_363236	363236	72750	0.0374222	0.0227065	0.0993363	-0.00708181	0.0819262	4	0.855794	72750_363236	Fam117b	Chr1 cM	Chr1:59952165-60024505(+)	family with sequence similarity 117, member B	Fam117b	Chr9 q31	NA	family with sequence similarity 117, member B
268973_298784	298784	268973	-0.230669	0.140028	0.0994951	-0.50512	0.0437809	4	0.855794	268973_298784	Nlrc4	Chr17 cM	Chr17:74733254-74766140(-)	NLR family, CARD domain containing 4	Nlrc4	Chr6 q13	NA	NLR family, CARD domain containing 4
17423_114002	114002	17423	0.0427701	0.0259668	0.0995365	-0.00812395	0.0936641	5	0.855794	17423_114002	Ndst2	Chr14 cM	Chr14:20773798-20784630(-)	N-deacetylase/N-sulfotransferase (heparan glucosaminyl) 2	Ndst2	Chr15 p16	NA	N-deacetylase and N-sulfotransferase 2
20544_24782	24782	20544	-0.0379911	0.0230717	0.0996287	-0.0832108	0.00722853	5	0.855794	20544_24782	Slc9a1	Chr4 cM	Chr4:133097022-133151013(+)	solute carrier family 9 (sodium/hydrogen exchanger), member 1	Slc9a1	Chr5 q36	NA	solute carrier family 9 member A1
215690_685707	685707	215690	-0.10109	0.0614004	0.0996818	-0.221432	0.0192531	4	0.855794	215690_685707	Nav1	Chr1 cM	Chr1:135362318-135615843(-)	neuron navigator 1	Nav1	Chr13 q13	NA	neuron navigator 1
17973_300955	300955	17973	0.128258	0.0779543	0.0999071	-0.0245291	0.281046	5	0.855794	17973_300955	Nck1	Chr9 cM	Chr9:100376047-100428187(-)	non-catalytic region of tyrosine kinase adaptor protein 1	Nck1	Chr8 q31	NA	NCK adaptor protein 1
217232_360643	360643	217232	0.0327064	0.0198795	0.0999211	-0.00625663	0.0716695	4	0.855794	217232_360643	Cdc27	Chr11 cM	Chr11:104393571-104441446(-)	cell division cycle 27	Cdc27	Chr10 q32.1	NA	cell division cycle 27
225432_361317	361317	225432	0.0395971	0.0240793	0.100084	-0.00759751	0.0867918	5	0.855794	225432_361317	Rbm27	Chr18 cM	Chr18:42408418-42474607(+)	RNA binding motif protein 27	Rbm27	Chr18 p11	NA	RNA binding motif protein 27
68394_298442	298442	68394	-0.0593389	0.0360977	0.10021	-0.130089	0.0114114	4	0.855794	68394_298442	Ccdc163	Chr4 cM	Chr4:116565537-116572881(+)	coiled-coil domain containing 163	Ccdc163	Chr5 q35	NA	coiled-coil domain containing 163
67839_246254	246254	67839	-0.0660163	0.0401664	0.100265	-0.144741	0.0127084	5	0.855794	67839_246254	Gpsm1	Chr2 cM	Chr2:26205527-26238249(+)	G-protein signalling modulator 1 (AGS3-like, C. elegans)	Gpsm1	Chr3 p13	NA	G-protein signaling modulator 1
57746_306011	306011	57746	0.240933	0.146592	0.100267	-0.0463821	0.528247	4	0.855794	57746_306011	Piwil2	Chr14 cM	Chr14:70609926-70666832(-)	piwi-like RNA-mediated gene silencing 2	Piwil2	Chr15 p11	NA	piwi-like RNA-mediated gene silencing 2
70546_246326	246326	70546	0.1673	0.101838	0.100423	-0.0322986	0.366899	4	0.855794	70546_246326	Zdhhc2	Chr8 cM	Chr8:40876526-40946178(+)	zinc finger, DHHC domain containing 2	Zdhhc2	Chr16 q12.1	NA	zinc finger DHHC-type palmitoyltransferase 2
66964_362460	362460	66964	0.0368322	0.0224278	0.100538	-0.00712556	0.0807899	5	0.855794	66964_362460	Golt1b	Chr6 cM	Chr6:142332947-142349584(+)	golgi transport 1B	Golt1b	Chr4 q44	NA	golgi transport 1B
28035_297336	297336	28035	0.0307484	0.0187248	0.100564	-0.00595147	0.0674483	5	0.855794	28035_297336	Usp39	Chr6 cM	Chr6:72295661-72322167(-)	ubiquitin specific peptidase 39	Usp39	Chr4 q31	NA	ubiquitin specific peptidase 39
333182_654441	654441	333182	-0.368164	0.224299	0.100714	-0.807782	0.0714532	4	0.855794	333182_654441	Cox6b2	Chr7 cM	Chr7:4754791-4756093(-)	cytochrome c oxidase subunit 6B2	Cox6b2	Chr1 q12	NA	cytochrome c oxidase subunit 6B2
330941_100125362	100125362	330941	0.0880522	0.0536564	0.10079	-0.0171125	0.193217	4	0.855794	330941_100125362	AI593442	Chr9 cM	Chr9:52584342-52591080(-)	expressed sequence AI593442	LOC100125362	Chr8	NA	hypothetical protein LOC100125362
327900_287178	287178	327900	0.0920462	0.0560911	0.100795	-0.0178903	0.201983	4	0.855794	327900_287178	Ubtd2	Chr11 cM	Chr11:32405370-32466687(+)	ubiquitin domain containing 2	Ubtd2	Chr10 q12	NA	ubiquitin domain containing 2
14958_24437	24437	14958	-0.0963447	0.0587314	0.100916	-0.211456	0.0187666	4	0.855794	14958_24437	H1f0	Chr15 cM	Chr15:78912650-78914704(+)	H1.0 linker histone	H1f0	Chr7 q34	NA	H1.0 linker histone
102657_315716	315716	102657	-0.0862375	0.052575	0.100948	-0.189283	0.0168076	4	0.855794	102657_315716	Cd276	Chr9 cM	Chr9:58431583-58462316(-)	CD276 antigen	Cd276	Chr8 q24	NA	Cd276 molecule
12550_83502	83502	12550	-0.340124	0.207358	0.100948	-0.746538	0.0662901	4	0.855794	12550_83502	Cdh1	Chr8 cM	Chr8:107329983-107396878(+)	cadherin 1	Cdh1	Chr19 q12	NA	cadherin 1
99730_310784	310784	99730	0.099641	0.0607697	0.101078	-0.0194654	0.218747	5	0.855794	99730_310784	Taf13	Chr3 cM	Chr3:108479015-108489384(+)	TATA-box binding protein associated factor 13	Taf13	Chr2 q34	NA	TATA-box binding protein associated factor 13
234356_306375	306375	234356	0.0814846	0.0496994	0.101099	-0.0159243	0.178894	5	0.855794	234356_306375	Csgalnact1	Chr8 cM	Chr8:68809433-69187798(-)	chondroitin sulfate N-acetylgalactosaminyltransferase 1	Csgalnact1	Chr16 p14	NA	chondroitin sulfate N-acetylgalactosaminyltransferase 1
57815_361935	361935	57815	0.0377453	0.0230266	0.10117	-0.00738594	0.0828766	5	0.855794	57815_361935	Afg2a	Chr3 cM	Chr3:37474052-37633245(+)	AFG2 AAA ATPase homolog A	Afg2a	Chr2 q25	NA	AFG2 AAA ATPase homolog A
268663_291002	291002	268663	-0.0632851	0.0386105	0.101199	-0.13896	0.01239	4	0.855794	268663_291002	Cdhr2	Chr13 cM	Chr13:54849276-54884475(+)	cadherin-related family member 2	Cdhr2	Chr17 p14	NA	cadherin-related family member 2
19419_29434	29434	19419	0.110179	0.0672314	0.101255	-0.0215922	0.24195	5	0.855794	19419_29434	Rasgrp1	Chr2 cM	Chr2:117110464-117173358(-)	RAS guanyl releasing protein 1	Rasgrp1	Chr3 q35	NA	RAS guanyl releasing protein 1
14232_290652	290652	14232	-0.050221	0.0306576	0.101396	-0.110309	0.00986682	4	0.855794	14232_290652	Fkbp8	Chr8 cM	Chr8:70980374-70987978(+)	FK506 binding protein 8	Fkbp8	Chr16 p14	NA	FKBP prolyl isomerase 8
12902_289395	289395	12902	-0.0837206	0.0511358	0.101584	-0.183945	0.0165037	4	0.855794	12902_289395	Cr2	Chr1 cM	Chr1:194819119-194859024(-)	complement receptor 2	Cr2	Chr13 q27	NA	complement C3d receptor 2
381038_287979	287979	381038	0.0646873	0.0395166	0.101638	-0.0127639	0.142138	4	0.855794	381038_287979	Parl	Chr16 cM	Chr16:20098568-20121137(-)	presenilin associated, rhomboid-like	Parl	Chr11 q23	NA	presenilin associated, rhomboid-like
15284_364069	364069	15284	0.314998	0.192465	0.101703	-0.0622265	0.692222	4	0.855794	15284_364069	Hlx	Chr1 cM	Chr1:184459340-184464690(-)	H2.0-like homeobox	Hlx	Chr13 q26	NA	H2.0-like homeobox
216527_305505	305505	216527	-0.0424998	0.0259723	0.101766	-0.0934046	0.008405	4	0.855794	216527_305505	Ccm2	Chr11 cM	Chr11:6496887-6546744(+)	cerebral cavernous malformation 2	Ccm2	Chr14 q21	NA	CCM2 scaffold protein
319211_307553	307553	319211	0.090127	0.055098	0.101891	-0.0178632	0.198117	5	0.855794	319211_307553	Nol4	Chr18 cM	Chr18:22826238-23174710(-)	nucleolar protein 4	Nol4	Chr18 p12	NA	nucleolar protein 4
22166_116484	116484	22166	0.0449696	0.0274956	0.10194	-0.00892084	0.0988601	5	0.855794	22166_116484	Txn1	Chr4 cM	Chr4:57943373-57956411(-)	thioredoxin 1	Txn1	Chr5 q24	NA	thioredoxin 1
72320_606294	606294	72320	0.0434447	0.0265649	0.101961	-0.0086215	0.0955109	4	0.855794	72320_606294	Kifbp	Chr10 cM	Chr10:62394249-62414846(-)	kinesin family binding protein	Kifbp	Chr20 q11	NA	kinesin family binding protein
19073_56782	56782	19073	0.0592038	0.0362055	0.102004	-0.0117578	0.130165	5	0.855794	19073_56782	Srgn	Chr10 cM	Chr10:62329612-62363224(-)	serglycin	Srgn	Chr20 q11	NA	serglycin
407786_171152	171152	407786	0.0420081	0.0256905	0.102016	-0.00834439	0.0923606	5	0.855794	407786_171152	Taf9b	ChrX cM	ChrX:105250489-105264764(-)	TATA-box binding protein associated factor 9B	Taf9b	ChrX q22	NA	TATA-box binding protein associated factor 9b
101401_312566	312566	101401	-0.158673	0.097098	0.102227	-0.348982	0.0316356	5	0.855794	101401_312566	Adamts9	Chr6 cM	Chr6:92749680-92920473(-)	ADAM metallopeptidase with thrombospondin type 1 motif 9	Adamts9	Chr4 q34	NA	ADAM metallopeptidase with thrombospondin type 1 motif, 9
66822_364637	364637	66822	0.0358398	0.0219337	0.102258	-0.00714949	0.078829	5	0.855794	66822_364637	Fbxo25	Chr8 cM	Chr8:13957803-13990522(+)	F-box protein 25	Fbxo25	Chr16 q12.5	NA	F-box protein 25
382019_291802	291802	382019	0.0452491	0.027702	0.10238	-0.00904579	0.0995439	4	0.855794	382019_291802	Zfp882	Chr8 cM	Chr8:72662452-72670198(+)	zinc finger protein 882	Zfp136	Chr18 p13	NA	zinc finger protein 136
211499_366170	366170	211499	0.0539729	0.0330482	0.102436	-0.0108005	0.118746	4	0.855794	211499_366170	Tmem87a	Chr2 cM	Chr2:120185793-120234594(-)	transmembrane protein 87A	Tmem87a	Chr3 q35	NA	transmembrane protein 87A
18457_317630	317630	18457	0.0430954	0.0263879	0.102437	-0.00862384	0.0948147	5	0.855794	18457_317630	Bloc1s6	Chr2 cM	Chr2:122580423-122591395(+)	biogenesis of lysosomal organelles complex-1, subunit 6, pallidin	Bloc1s6	Chr3 q35	NA	biogenesis of lysosomal organelles complex 1 subunit 6
232236_297458	297458	232236	0.0393903	0.0241197	0.102444	-0.00788337	0.0866639	4	0.855794	232236_297458	Ccdc174	Chr6 cM	Chr6:91855034-91876824(+)	coiled-coil domain containing 174	Ccdc174	Chr4 q34	NA	coiled-coil domain containing 174
22758_266716	266716	22758	0.0543773	0.0332981	0.10246	-0.0108858	0.11964	4	0.855794	22758_266716	Zscan12	Chr13 cM	Chr13:21546990-21556459(+)	zinc finger and SCAN domain containing 12	Zscan12	Chr17 p11	NA	zinc finger and SCAN domain containing 12
14593_291211	291211	14593	0.0345861	0.0211834	0.102533	-0.00693263	0.0761048	5	0.855794	14593_291211	Ggps1	Chr13 cM	Chr13:14225244-14238073(-)	geranylgeranyl diphosphate synthase 1	Ggps1	Chr17 q12.1	NA	geranylgeranyl diphosphate synthase 1
237860_303342	303342	237860	-0.0496764	0.0304282	0.102558	-0.109314	0.00996173	5	0.855794	237860_303342	Ssh2	Chr11 cM	Chr11:77107113-77351046(+)	slingshot protein phosphatase 2	Ssh2	Chr10 q24	NA	slingshot protein phosphatase 2
17150_313662	313662	17150	-0.494876	0.30316	0.102597	-1.08906	0.0993066	4	0.855794	17150_313662	Mfap2	Chr4 cM	Chr4:140737735-140743286(+)	microfibrillar-associated protein 2	Mfap2	Chr5 q36	NA	microfibril associated protein 2
218820_305687	305687	218820	-0.209423	0.128305	0.102631	-0.460895	0.0420497	4	0.855794	218820_305687	Zfp503	Chr14 cM	Chr14:22034030-22039669(-)	zinc finger protein 503	Zfp503	Chr15 p16	NA	zinc finger protein 503
18769_266709	266709	18769	-0.0891987	0.0546488	0.102634	-0.196308	0.0179109	5	0.855794	18769_266709	Pkig	Chr2 cM	Chr2:163500306-163568078(+)	protein kinase inhibitor, gamma	Pkig	Chr3 q42	NA	cAMP-dependent protein kinase inhibitor gamma
668661_308568	308568	668661	-0.0343797	0.0210635	0.102638	-0.0756633	0.00690391	4	0.855794	668661_308568	2410002F23Rik	Chr7 cM	Chr7:43896146-43901743(+)	RIKEN cDNA 2410002F23 gene	Fv1	Chr1 q22	NA	Friend virus susceptibility 1
105859_266600	266600	105859	-0.161821	0.099191	0.102805	-0.356232	0.0325901	5	0.855794	105859_266600	Csdc2	Chr15 cM	Chr15:81820960-81835142(+)	cold shock domain containing C2, RNA binding	Csdc2	Chr7 q34	NA	cold shock domain containing C2
239606_171147	171147	239606	0.0686203	0.0420794	0.102946	-0.0138537	0.151094	4	0.855794	239606_171147	Slc2a13	Chr15 cM	Chr15:91151899-91457464(-)	solute carrier family 2 (facilitated glucose transporter), member 13	Slc2a13	Chr7 q35	NA	solute carrier family 2 member 13
14677_25686	25686	14677	0.0354552	0.0217449	0.102995	-0.00716407	0.0780745	5	0.855794	14677_25686	Gnai1	Chr5 cM	Chr5:18470133-18565353(-)	G protein subunit alpha i1	Gnai1	Chr4 q11	NA	G protein subunit alpha i1
72621_302422	302422	72621	0.0395192	0.0242465	0.103123	-0.00800296	0.0870414	4	0.855794	72621_302422	Pdzd11	ChrX cM	ChrX:99666489-99670174(-)	PDZ domain containing 11	Pdzd11	ChrX q22	NA	PDZ domain containing 11
15163_288077	288077	15163	-0.0497813	0.0305434	0.103132	-0.109645	0.0100826	5	0.855794	15163_288077	Hcls1	Chr16 cM	Chr16:36755345-36783574(+)	hematopoietic cell specific Lyn substrate 1	Hcls1	Chr11 q21	NA	hematopoietic cell specific Lyn substrate 1
54447_114104	114104	54447	0.2148	0.131798	0.103151	-0.0435193	0.473118	4	0.855794	54447_114104	Asah2	Chr19 cM	Chr19:31962046-32080540(-)	N-acylsphingosine amidohydrolase 2	Asah2	Chr1 q52	NA	N-acylsphingosine amidohydrolase 2
72117_288108	288108	72117	0.159163	0.0977035	0.103304	-0.0323324	0.350658	5	0.855794	72117_288108	Naa50	Chr16 cM	Chr16:43960193-43983729(+)	N(alpha)-acetyltransferase 50, NatE catalytic subunit	Naa50	Chr11 q21	NA	N(alpha)-acetyltransferase 50, NatE catalytic subunit
16337_24954	24954	16337	-0.0393025	0.0241334	0.103407	-0.0866031	0.00799803	4	0.855794	16337_24954	Insr	Chr8 cM	Chr8:3200922-3329649(-)	insulin receptor	Insr	Chr12 p12	NA	insulin receptor
15368_24451	24451	15368	0.0670128	0.0411684	0.103573	-0.0136757	0.147701	5	0.855794	15368_24451	Hmox1	Chr8 cM	Chr8:75820249-75827217(+)	heme oxygenase 1	Hmox1	Chr19 p11	NA	heme oxygenase 1
26447_291526	291526	26447	0.0463615	0.0284846	0.10361	-0.00946732	0.10219	4	0.855794	26447_291526	Poli	Chr18 cM	Chr18:70641751-70663691(-)	polymerase (DNA directed), iota	Poli	Chr18 q12.1	NA	DNA polymerase iota
17131_81516	81516	17131	-0.061898	0.038045	0.103744	-0.136465	0.0126689	5	0.855794	17131_81516	Smad7	Chr18 cM	Chr18:75500600-75529006(+)	SMAD family member 7	Smad7	Chr18 q12.2	NA	SMAD family member 7
241520_499821	499821	241520	0.0361379	0.0222163	0.103814	-0.00740531	0.079681	4	0.855794	241520_499821	Fam171b	Chr2 cM	Chr2:83642980-83713830(+)	family with sequence similarity 171, member B	Fam171b	Chr3 q24	NA	family with sequence similarity 171, member B
108664_297797	297797	108664	0.0637916	0.0392261	0.103896	-0.0130901	0.140673	4	0.855794	108664_297797	Atp6v1h	Chr1 cM	Chr1:5153201-5233438(+)	ATPase, H+ transporting, lysosomal V1 subunit H	Atp6v1h	Chr5 q12	NA	ATPase H+ transporting V1 subunit H
20475_308406	308406	20475	0.0660628	0.0406241	0.103908	-0.013559	0.145685	5	0.855794	20475_308406	Six5	Chr7 cM	Chr7:18828519-18832474(+)	sine oculis-related homeobox 5	Six5	Chr1 q21	NA	SIX homeobox 5
67434_310200	310200	67434	0.0738188	0.0453951	0.10392	-0.015154	0.162792	4	0.855794	67434_310200	Ankrd33b	Chr15 cM	Chr15:31291624-31367872(-)	ankyrin repeat domain 33B	Ankrd33b	Chr2 q22	NA	ankyrin repeat domain 33B
68017_304323	304323	68017	0.0527989	0.0324696	0.103928	-0.0108403	0.116438	5	0.855794	68017_304323	Mrm2	Chr5 cM	Chr5:140313429-140317653(-)	mitochondrial rRNA methyltransferase 2	Mrm2	Chr12 q11	NA	mitochondrial rRNA methyltransferase 2
19362_689055	689055	19362	0.0742853	0.0457144	0.104166	-0.0153134	0.163884	4	0.855794	19362_689055	Rad51ap1	Chr6 cM	Chr6:126900378-126916664(-)	RAD51 associated protein 1	Rad51ap1	Chr4 q42	NA	RAD51 associated protein 1
240057_192117	192117	240057	-0.0504246	0.0310376	0.104242	-0.111257	0.010408	4	0.855794	240057_192117	Syngap1	Chr17 cM	Chr17:27160227-27191408(+)	synaptic Ras GTPase activating protein 1 homolog (rat)	Syngap1	Chr20 p12	NA	synaptic Ras GTPase activating protein 1
109685_300993	300993	109685	0.186699	0.114918	0.104242	-0.0385363	0.411934	4	0.855794	109685_300993	Hyal3	Chr9 cM	Chr9:107458495-107464558(+)	hyaluronoglucosaminidase 3	Hyal3	Chr8 q32	NA	hyaluronidase 3
233726_308939	308939	233726	0.0680217	0.0418882	0.1044	-0.0140776	0.150121	5	0.855794	233726_308939	Ipo7	Chr7 cM	Chr7:109617522-109655816(+)	importin 7	Ipo7	Chr1 q33	NA	importin 7
56030_316335	316335	56030	0.0295751	0.0182128	0.104406	-0.0061214	0.0652716	4	0.855794	56030_316335	Tmem131	Chr1 cM	Chr1:36831270-36978714(-)	transmembrane protein 131	Tmem131	Chr9 q21	NA	transmembrane protein 131
14348_84597	84597	14348	0.140683	0.086639	0.104421	-0.0291259	0.310493	5	0.855794	14348_84597	Fut9	Chr4 cM	Chr4:25609333-25800003(-)	fucosyltransferase 9	Fut9	Chr5 q21	NA	fucosyltransferase 9
67011_290564	290564	67011	0.0498619	0.0307131	0.104488	-0.0103346	0.110058	5	0.855794	67011_290564	Mettl6	Chr14 cM	Chr14:31195535-31216997(-)	methyltransferase 6, methylcytidine	Mettl6	Chr16 p16	NA	methyltransferase 6, tRNA N3-cytidine
21823_25085	25085	21823	-0.187683	0.115606	0.104489	-0.414266	0.0389006	5	0.855794	21823_25085	Th	Chr7 cM	Chr7:142446516-142453732(-)	tyrosine hydroxylase	Th	Chr1 q41	NA	tyrosine hydroxylase
13008_29317	29317	13008	0.150839	0.0929298	0.104558	-0.0313004	0.332978	5	0.855794	13008_29317	Csrp2	Chr10 cM	Chr10:110756037-110775375(+)	cysteine and glycine-rich protein 2	Csrp2	Chr7 q22	NA	cysteine and glycine-rich protein 2
243274_288750	288750	243274	0.0617789	0.0380657	0.104599	-0.0128285	0.136386	5	0.855794	243274_288750	Tmem132d	Chr5 cM	Chr5:127860555-128510141(-)	transmembrane protein 132D	Tmem132d	Chr12 q13-q14	NA	transmembrane protein 132D
23879_287433	287433	23879	-0.0549663	0.03387	0.104619	-0.12135	0.0114176	4	0.855794	23879_287433	Fxr2	Chr11 cM	Chr11:69523816-69544123(+)	FMR1 autosomal homolog 2	Fxr2	Chr10 q24	NA	FMR1 autosomal homolog 2
331026_363145	363145	331026	0.0532552	0.0328287	0.104757	-0.0110879	0.117598	4	0.855794	331026_363145	Gmppb	Chr9 cM	Chr9:107926438-107929120(+)	GDP-mannose pyrophosphorylase B	Gmppb	Chr8 q32	NA	GDP-mannose pyrophosphorylase B
77411_307810	307810	77411	-0.567714	0.35003	0.104825	-1.25376	0.118333	4	0.855794	77411_307810	Esrp2	Chr8 cM	Chr8:106856951-106863606(-)	epithelial splicing regulatory protein 2	Esrp2	Chr19 q12	NA	epithelial splicing regulatory protein 2
223691_300069	300069	223691	0.0268372	0.0165526	0.104947	-0.00560527	0.0592797	5	0.855794	223691_300069	Eif3l	Chr15 cM	Chr15:78959423-78978600(+)	eukaryotic translation initiation factor 3, subunit L	Eif3l	Chr7 q34	NA	eukaryotic translation initiation factor 3, subunit L
16211_24917	24917	16211	0.0317493	0.0195831	0.104962	-0.00663286	0.0701314	5	0.855794	16211_24917	Kpnb1	Chr11 cM	Chr11:97050540-97078707(-)	karyopherin subunit beta 1	Kpnb1	Chr10 q31	NA	karyopherin subunit beta 1
100494_360772	360772	100494	0.0284627	0.0175576	0.104996	-0.00594966	0.062875	4	0.855794	100494_360772	Zfand2a	Chr5 cM	Chr5:139456971-139470246(-)	zinc finger, AN1-type domain 2A	Zfand2a	Chr12 q11	NA	zinc finger AN1-type containing 2A
66631_306687	306687	66631	0.0272812	0.0168368	0.105161	-0.00571832	0.0602806	5	0.855794	66631_306687	Mfsd14b	Chr13 cM	Chr13:65212844-65260813(-)	major facilitator superfamily domain containing 14B	Mfsd14b	Chr17 p14	NA	major facilitator superfamily domain containing 14B
243574_500262	500262	243574	0.122737	0.0757539	0.105187	-0.0257376	0.271212	4	0.855794	243574_500262	Kbtbd8	Chr6 cM	Chr6:95094861-95106774(+)	kelch repeat and BTB (POZ) domain containing 8	Kbtbd8	Chr4 q34	NA	kelch repeat and BTB domain containing 8
13667_117019	117019	13667	0.0368958	0.0227772	0.105263	-0.00774673	0.0815382	5	0.855794	13667_117019	Eif2b4	Chr5 cM	Chr5:31344902-31350483(-)	eukaryotic translation initiation factor 2B, subunit 4 delta	Eif2b4	Chr6 q14	NA	eukaryotic translation initiation factor 2B subunit delta
269623_296840	296840	269623	0.0620755	0.0383233	0.105279	-0.0130368	0.137188	4	0.855794	269623_296840	Rbm48	Chr5 cM	Chr5:3633978-3646585(-)	RNA binding motif protein 48	Rbm48	Chr4 q13	NA	RNA binding motif protein 48
72040_171554	171554	72040	-0.164588	0.101658	0.10544	-0.363834	0.0346584	4	0.855794	72040_171554	Cdhr5	Chr7 cM	Chr7:140848996-140856699(-)	cadherin-related family member 5	Cdhr5	Chr1 q41	NA	cadherin-related family member 5
66980_361771	361771	66980	0.0412695	0.0254907	0.105447	-0.00869144	0.0912304	5	0.855794	66980_361771	Zdhhc6	Chr19 cM	Chr19:55286648-55304468(-)	zinc finger, DHHC domain containing 6	Zdhhc6	Chr1 q55	NA	zinc finger DHHC-type palmitoyltransferase 6
14585_25454	25454	14585	-0.079815	0.0493087	0.105516	-0.176458	0.0168282	5	0.855794	14585_25454	Gfra1	Chr19 cM	Chr19:58224036-58444341(-)	glial cell line derived neurotrophic factor family receptor alpha 1	Gfra1	Chr1 q55	NA	GDNF family receptor alpha 1
70355_287805	287805	70355	-0.0773489	0.0477892	0.105546	-0.171014	0.0163163	5	0.855794	70355_287805	Gprc5c	Chr11 cM	Chr11:114741978-114763443(+)	G protein-coupled receptor, family C, group 5, member C	Gprc5c	Chr10 q32.1	NA	G protein-coupled receptor, class C, group 5, member C
100434_85254	85254	100434	-0.106259	0.0656678	0.105634	-0.234966	0.0224474	5	0.855794	100434_85254	Slc44a1	Chr4 cM	Chr4:53440413-53622478(+)	solute carrier family 44, member 1	Slc44a1	Chr5 q24	NA	solute carrier family 44 member 1
68045_302247	302247	68045	0.0449888	0.0278039	0.105647	-0.00950595	0.0994835	4	0.855794	68045_302247	Rtraf	Chr14 cM	Chr14:19861470-19873891(-)	RNA transcription, translation and transport factor	Rtraf	Chr15 p16	NA	RNA transcription, translation and transport factor
229593_310669	310669	229593	0.0829035	0.0512592	0.105805	-0.0175627	0.18337	5	0.855794	229593_310669	Golph3l	Chr3 cM	Chr3:95496245-95526558(+)	golgi phosphoprotein 3-like	Golph3l	Chr2 q34	NA	golgi phosphoprotein 3-like
108937_685009	685009	108937	0.0368831	0.0228147	0.105957	-0.00783293	0.081599	4	0.855794	108937_685009	Rnf169	Chr7 cM	Chr7:99569461-99629655(-)	ring finger protein 169	Rnf169	Chr1 q32	NA	ring finger protein 169
21379_360977	360977	21379	-0.0375913	0.0232548	0.105987	-0.0831697	0.00798722	5	0.855794	21379_360977	Tbrg4	Chr11 cM	Chr11:6565598-6576067(-)	transforming growth factor beta regulated gene 4	Tbrg4	Chr14 q21	NA	transforming growth factor beta regulator 4
12815_294279	294279	12815	-0.0635727	0.0393286	0.105997	-0.140655	0.0135099	5	0.855794	12815_294279	Col11a2	Chr17 cM	Chr17:34258411-34285659(+)	collagen, type XI, alpha 2	Col11a2	Chr20	NA	collagen type XI alpha 2 chain
20410_282843	282843	20410	-0.0922974	0.0570991	0.105999	-0.20421	0.0196148	5	0.855794	20410_282843	Sorbs3	Chr14 cM	Chr14:70417917-70449438(-)	sorbin and SH3 domain containing 3	Sorbs3	Chr15 p11	NA	sorbin and SH3 domain containing 3
14678_81664	81664	14678	-0.0538606	0.033322	0.106015	-0.119171	0.0114494	5	0.855794	14678_81664	Gnai2	Chr9 cM	Chr9:107491324-107512566(-)	G protein subunit alpha i2	Gnai2	Chr8 q32	NA	G protein subunit alpha i2
22230_84478	84478	22230	0.026447	0.0163635	0.106048	-0.00562494	0.058519	5	0.855794	22230_84478	Ufd1	Chr16 cM	Chr16:18630529-18654011(+)	ubiquitin recognition factor in ER-associated degradation 1	Ufd1	Chr11 q23	NA	ubiquitin recognition factor in ER associated degradation 1
12307_83839	83839	12307	0.0484122	0.0299574	0.106087	-0.0103033	0.107128	4	0.855794	12307_83839	Calb1	Chr4 cM	Chr4:15881264-15906709(+)	calbindin 1	Calb1	Chr5 q13	NA	calbindin 1
71769_500832	500832	71769	0.0527415	0.0326456	0.106185	-0.0112427	0.116726	4	0.855794	71769_500832	Bbs10	Chr10 cM	Chr10:111134540-111137588(+)	Bardet-Biedl syndrome 10	Bbs10	Chr7 q22	NA	Bardet-Biedl syndrome 10
72157_24645	24645	72157	-0.0345713	0.0214082	0.106341	-0.0765306	0.00738805	5	0.855794	72157_24645	Pgm1	Chr4 cM	Chr4:99786648-99844491(+)	phosphoglucomutase 1	Pgm1	Chr5 q33	NA	phosphoglucomutase 1
70423_679462	679462	70423	-0.1394	0.0863477	0.106441	-0.308638	0.0298388	4	0.855794	70423_679462	Tspan15	Chr10 cM	Chr10:62021175-62067030(-)	tetraspanin 15	Tspan15	Chr20	NA	tetraspanin 15
71354_298096	298096	71354	0.0437827	0.0271213	0.106456	-0.00937406	0.0969395	5	0.855794	71354_298096	Wdr31	Chr4 cM	Chr4:62366890-62389133(-)	WD repeat domain 31	Wdr31	Chr5 q24	NA	WD repeat domain 31
98682_301388	301388	98682	0.0699128	0.0433077	0.106457	-0.0149688	0.154794	4	0.855794	98682_301388	Mfsd6	Chr1 cM	Chr1:52695445-52766517(-)	major facilitator superfamily domain containing 6	Mfsd6	Chr9 q22	NA	major facilitator superfamily domain containing 6
11472_291245	291245	11472	-0.0724448	0.0448914	0.106575	-0.16043	0.0155407	5	0.855794	11472_291245	Actn2	Chr13 cM	Chr13:12284312-12355613(-)	actinin alpha 2	Actn2	Chr17 q12.1	NA	actinin alpha 2
76568_300675	300675	76568	0.0430835	0.0267049	0.106676	-0.00925718	0.0954241	4	0.855794	76568_300675	Ift46	Chr9 cM	Chr9:44683074-44704011(+)	intraflagellar transport 46	Ift46	Chr8 q22	NA	intraflagellar transport 46
22088_292925	292925	22088	0.0362142	0.0224507	0.106733	-0.0077884	0.0802168	4	0.855794	22088_292925	Tsg101	Chr7 cM	Chr7:46538697-46569717(-)	tumor susceptibility gene 101	Tsg101	Chr1 q22	NA	tumor susceptibility 101
15212_294673	294673	15212	-0.0364886	0.0226254	0.106804	-0.0808336	0.00785642	5	0.855794	15212_294673	Hexb	Chr13 cM	Chr13:97312839-97334865(-)	hexosaminidase B	Hexb	Chr2 q12	NA	hexosaminidase subunit beta
99633_171447	171447	99633	0.149974	0.0929994	0.106823	-0.0323011	0.33225	5	0.855794	99633_171447	Adgrl2	Chr3 cM	Chr3:148521222-148695808(-)	adhesion G protein-coupled receptor L2	Adgrl2	Chr2 q45	NA	adhesion G protein-coupled receptor L2
68556_499956	499956	68556	-0.0362089	0.0224544	0.106842	-0.0802187	0.00780096	4	0.855794	68556_499956	Uckl1	Chr2 cM	Chr2:181210942-181223820(-)	uridine-cytidine kinase 1-like 1	Uckl1	Chr3 q43	NA	uridine-cytidine kinase 1-like 1
72056_309145	309145	72056	0.0579503	0.0359397	0.106867	-0.0124901	0.128391	5	0.855794	72056_309145	1810055G02Rik	Chr19 cM	Chr19:3758293-3767881(+)	RIKEN cDNA 1810055G02 gene	RGD1311946	Chr1 q43	NA	similar to RIKEN cDNA 1810055G02
30940_304150	304150	30940	0.0835011	0.0517963	0.106939	-0.0180178	0.18502	4	0.855794	30940_304150	Usp25	Chr16 cM	Chr16:76810594-76913668(+)	ubiquitin specific peptidase 25	Usp25	Chr11 p11	NA	ubiquitin specific peptidase 25
67187_311791	311791	67187	0.0416002	0.0258058	0.106951	-0.00897825	0.0921786	5	0.855794	67187_311791	Zmynd19	Chr2 cM	Chr2:24839789-24850882(+)	zinc finger, MYND domain containing 19	Zmynd19	Chr3 p13	NA	zinc finger, MYND-type containing 19
99031_311129	311129	99031	0.0360685	0.0223755	0.10697	-0.00778671	0.0799238	4	0.855794	99031_311129	Osbpl6	Chr2 cM	Chr2:76236852-76430991(+)	oxysterol binding protein-like 6	Osbpl6	Chr3 q24	NA	oxysterol binding protein-like 6
12443_58919	58919	12443	0.0479538	0.0297636	0.107146	-0.0103818	0.106289	5	0.855794	12443_58919	Ccnd1	Chr7 cM	Chr7:144483668-144493568(-)	cyclin D1	Ccnd1	Chr1 q42	NA	cyclin D1
104252_309175	309175	104252	-0.0567855	0.0352497	0.107191	-0.125874	0.0123026	5	0.855794	104252_309175	Cdc42ep2	Chr19 cM	Chr19:5967584-5974844(-)	CDC42 effector protein 2	Cdc42ep2	Chr1 q43	NA	CDC42 effector protein 2
23966_308831	308831	23966	-0.0503629	0.031265	0.107215	-0.111641	0.0109154	5	0.855794	23966_308831	Tenm4	Chr7 cM	Chr7:95820453-96560300(+)	teneurin transmembrane protein 4	Tenm4	Chr1 q32	NA	teneurin transmembrane protein 4
13549_308468	308468	13549	-0.0565823	0.0351287	0.107243	-0.125433	0.0122688	5	0.855794	13549_308468	Dyrk1b	Chr7 cM	Chr7:27878894-27886719(+)	dual-specificity tyrosine phosphorylation regulated kinase 1b	Dyrk1b	Chr1 q21	NA	dual specificity tyrosine phosphorylation regulated kinase 1B
18577_25638	25638	18577	0.0444949	0.0276253	0.107255	-0.00964973	0.0986395	5	0.855794	18577_25638	Pde4a	Chr9 cM	Chr9:21077010-21124544(+)	phosphodiesterase 4A, cAMP specific	Pde4a	Chr8 q13	NA	phosphodiesterase 4A
68294_305449	305449	68294	-0.0886198	0.0550279	0.107299	-0.196473	0.019233	5	0.855794	68294_305449	Mfsd10	Chr5 cM	Chr5:34790988-34794558(-)	major facilitator superfamily domain containing 10	Mfsd10	Chr14 q21	NA	major facilitator superfamily domain containing 10
20201_116547	116547	20201	-0.517559	0.321435	0.107365	-1.14756	0.112443	4	0.855794	20201_116547	S100a8	Chr3 cM	Chr3:90576378-90577341(+)	S100 calcium binding protein A8 (calgranulin A)	S100a8	Chr2 q34	NA	S100 calcium binding protein A8
74596_81925	81925	74596	0.0604456	0.0375445	0.107403	-0.0131402	0.134031	5	0.855794	74596_81925	Cds1	Chr5 cM	Chr5:101912996-101971724(+)	CDP-diacylglycerol synthase 1	Cds1	Chr14 p22	NA	CDP-diacylglycerol synthase 1
56095_303608	303608	56095	0.0451025	0.0280241	0.107525	-0.00982373	0.100029	5	0.855794	56095_303608	Ftsj3	Chr11 cM	Chr11:106139968-106146905(-)	FtsJ RNA 2'-O-methyltransferase 3	Ftsj3	Chr10 q32.1	NA	FtsJ RNA 2'-O-methyltransferase 3
66948_367196	367196	66948	-0.0355709	0.0221049	0.107575	-0.0788957	0.00775381	4	0.855794	66948_367196	Acad8	Chr9 cM	Chr9:26885431-26910862(-)	acyl-Coenzyme A dehydrogenase family, member 8	Acad8	Chr8	NA	acyl-CoA dehydrogenase family, member 8
27993_316317	316317	27993	0.0398097	0.0247489	0.107716	-0.00869727	0.0883167	5	0.855794	27993_316317	Imp4	Chr1 cM	Chr1:34478558-34484828(+)	IMP4, U3 small nucleolar ribonucleoprotein	Imp4	Chr9 q21	NA	IMP U3 small nucleolar ribonucleoprotein 4
14813_24411	24411	14813	-0.0667752	0.0415131	0.107718	-0.148139	0.0145889	4	0.855794	14813_24411	Grin2c	Chr11 cM	Chr11:115139995-115158069(-)	glutamate receptor, ionotropic, NMDA2C (epsilon 3)	Grin2c	Chr10 q32.1	NA	glutamate ionotropic receptor NMDA type subunit 2C
208846_314212	314212	208846	-0.0332646	0.0206803	0.107721	-0.0737972	0.00726794	5	0.855794	208846_314212	Daam1	Chr12 cM	Chr12:71877852-72039107(+)	dishevelled associated activator of morphogenesis 1	Daam1	Chr6 q24	NA	dishevelled associated activator of morphogenesis 1
103135_408200	408200	103135	-0.0526156	0.0327154	0.107773	-0.116737	0.0115054	4	0.855794	103135_408200	Pan2	Chr10 cM	Chr10:128139204-128157227(+)	PAN2 poly(A) specific ribonuclease subunit	Pan2	Chr7 q11	NA	poly(A) specific ribonuclease subunit PAN2
56224_362048	362048	56224	0.0441024	0.0274267	0.107833	-0.00965296	0.0978578	5	0.855794	56224_362048	Tspan5	Chr3 cM	Chr3:138447609-138610194(+)	tetraspanin 5	Tspan5	Chr2 q44	NA	tetraspanin 5
20348_296787	296787	20348	0.137066	0.0852482	0.107868	-0.030017	0.30415	4	0.855794	20348_296787	Sema3c	Chr5 cM	Chr5:17779814-17935266(+)	sema domain, immunoglobulin domain (Ig), short basic domain, secreted, (semaphorin) 3C	Sema3c	Chr4 q11	NA	semaphorin 3C
12696_81825	81825	12696	-0.0559563	0.0348035	0.107883	-0.12417	0.0122572	5	0.855794	12696_81825	Cirbp	Chr10 cM	Chr10:80001824-80008620(+)	cold inducible RNA binding protein	Cirbp	Chr7 q11	NA	cold inducible RNA binding protein
16363_290749	290749	16363	0.0478009	0.0297447	0.108046	-0.0104977	0.1061	4	0.855794	16363_290749	Irf2	Chr8 cM	Chr8:47192767-47300493(+)	interferon regulatory factor 2	Irf2	Chr16 q11	NA	interferon regulatory factor 2
52551_64667	64667	52551	-0.0300697	0.0187126	0.108071	-0.0667458	0.00660629	4	0.855794	52551_64667	Sgta	Chr10 cM	Chr10:80879909-80896015(-)	small glutamine-rich tetratricopeptide repeat (TPR)-containing, alpha	Sgta	Chr7 q11	NA	small glutamine rich tetratricopeptide repeat co-chaperone alpha
14696_294962	294962	14696	-0.158435	0.098643	0.108243	-0.351771	0.0349021	5	0.855794	14696_294962	Gnb4	Chr3 cM	Chr3:32634481-32670734(-)	guanine nucleotide binding protein (G protein), beta 4	Gnb4	Chr2 q24	NA	G protein subunit beta 4
100929_304423	304423	100929	0.050167	0.0312362	0.108262	-0.0110548	0.111389	5	0.855794	100929_304423	Tyw1	Chr5 cM	Chr5:130284460-130370404(+)	tRNA-yW synthesizing protein 1 homolog (S. cerevisiae)	Tyw1	Chr12 q12	NA	tRNA-yW synthesizing protein 1 homolog
170749_287607	287607	170749	0.0319733	0.0199107	0.108309	-0.00705084	0.0709975	5	0.855794	170749_287607	Mtmr4	Chr11 cM	Chr11:87482988-87507128(+)	myotubularin related protein 4	Mtmr4	Chr10 q26	NA	myotubularin related protein 4
449521_287094	287094	449521	0.0453248	0.0282588	0.108732	-0.0100614	0.100711	5	0.855794	449521_287094	Zfp213	Chr17 cM	Chr17:23775741-23783200(-)	zinc finger protein 213	Zfp213	Chr10 q12	NA	zinc finger protein 213
69714_85423	85423	69714	0.0420779	0.0262472	0.108904	-0.00936564	0.0935215	5	0.855794	69714_85423	Tfpt	Chr7 cM	Chr7:3623323-3632928(-)	TCF3 (E2A) fusion partner	Tfpt	Chr1 q12	NA	TCF3 fusion partner
67684_360602	360602	67684	-0.0727623	0.0454055	0.109045	-0.161755	0.0162308	5	0.855794	67684_360602	Luc7l3	Chr11 cM	Chr11:94181899-94213196(-)	LUC7-like 3 (S. cerevisiae)	Luc7l3	Chr10 q26	NA	LUC7-like 3 pre-mRNA splicing factor
381269_501162	501162	381269	0.131151	0.0818772	0.109199	-0.0293251	0.291628	4	0.855794	381269_501162	Mreg	Chr1 cM	Chr1:72198601-72251466(-)	melanoregulin	Mreg	Chr9 q33	NA	melanoregulin
20638_171365	171365	20638	-0.0338873	0.0211597	0.109266	-0.0753597	0.00758498	4	0.855794	20638_171365	Snrpb	Chr2 cM	Chr2:130013555-130021323(-)	small nuclear ribonucleoprotein B	Snrpb	Chr3 q36	NA	small nuclear ribonucleoprotein polypeptides B and B1
56700_295231	295231	56700	0.047555	0.0297065	0.109415	-0.0106687	0.105779	4	0.855794	56700_295231	Glmp	Chr3 cM	Chr3:88232330-88235938(+)	glycosylated lysosomal membrane protein	Glmp	Chr2 q34	NA	glycosylated lysosomal membrane protein
58184_301513	301513	58184	0.0301065	0.0188179	0.109624	-0.00677596	0.066989	4	0.855794	58184_301513	Cnot9	Chr1 cM	Chr1:74545217-74570001(+)	CCR4-NOT transcription complex, subunit 9	Cnot9	Chr9 q33	NA	CCR4-NOT transcription complex subunit 9
69802_103693419	103693419	69802	0.0436731	0.0273025	0.109687	-0.00983883	0.097185	5	0.855794	69802_103693419	Cox11	Chr11 cM	Chr11:90528999-90535757(+)	cytochrome c oxidase assembly protein 11, copper chaperone	Cox11	Chr10	NA	cytochrome c oxidase copper chaperone COX11
77794_311827	311827	77794	0.0910039	0.0569045	0.109768	-0.020527	0.202535	4	0.855794	77794_311827	Adamtsl2	Chr2 cM	Chr2:26969391-26998993(+)	ADAMTS-like 2	Adamtsl2	Chr3 p12	NA	ADAMTS-like 2
210106_306672	306672	210106	0.0317091	0.0198297	0.109805	-0.0071564	0.0705746	5	0.855794	210106_306672	Tent4a	Chr13 cM	Chr13:69646071-69682710(-)	terminal nucleotidyltransferase 4A	Tent4a	Chr1	NA	terminal nucleotidyltransferase 4A
12780_25303	25303	12780	0.236909	0.148199	0.109913	-0.0535558	0.527373	4	0.855794	12780_25303	Abcc2	Chr19 cM	Chr19:43770747-43826771(+)	ATP-binding cassette, sub-family member 2	Abcc2	Chr1 q54	NA	ATP binding cassette subfamily C member 2
74116_294312	294312	74116	-0.105775	0.0661886	0.110025	-0.235502	0.0239525	4	0.855794	74116_294312	Pi16	Chr17 cM	Chr17:29537770-29547876(+)	peptidase inhibitor 16	Pi16	Chr20 p12	NA	peptidase inhibitor 16
22341_114111	114111	22341	0.0679294	0.0425082	0.110036	-0.015385	0.151244	5	0.855794	22341_114111	Vegfc	Chr8 cM	Chr8:54530567-54639489(+)	vascular endothelial growth factor C	Vegfc	Chr16 p11	NA	vascular endothelial growth factor C
81896_312651	312651	81896	0.0368464	0.0230614	0.110098	-0.00835307	0.0820459	4	0.855794	81896_312651	Ift122	Chr6 cM	Chr6:115830431-115903660(+)	intraflagellar transport 122	Ift122	Chr4 q42	NA	intraflagellar transport 122
100182_362530	362530	100182	-0.0912757	0.0571287	0.110105	-0.203246	0.0206945	4	0.855794	100182_362530	Akna	Chr4 cM	Chr4:63285362-63321591(-)	AT-hook transcription factor	Akna	Chr5 q24	NA	AT-hook transcription factor
71777_312154	312154	71777	0.049848	0.0312148	0.110281	-0.0113319	0.111028	5	0.855794	71777_312154	Ing3	Chr6 cM	Chr6:21949570-21976037(+)	inhibitor of growth family, member 3	Ing3	Chr4 q22	NA	inhibitor of growth family, member 3
67228_296550	296550	67228	-0.0356284	0.0223118	0.110301	-0.0793588	0.00810196	4	0.855794	67228_296550	Dph7	Chr2 cM	Chr2:24852412-24862175(+)	diphthamine biosynethesis 7	Dph7	Chr3 p13	NA	diphthamide biosynthesis 7
28114_361191	361191	28114	0.0301871	0.0189083	0.110376	-0.00687236	0.0672466	4	0.855794	28114_361191	Nsun2	Chr13 cM	Chr13:69760135-69783899(+)	NOL1/NOP2/Sun domain family member 2	Nsun2	Chr1	NA	NOP2/Sun RNA methyltransferase 2
13010_25307	25307	13010	-0.0841321	0.0527012	0.1104	-0.187425	0.0191603	5	0.855794	13010_25307	Cst3	Chr2 cM	Chr2:148713642-148717432(-)	cystatin C	Cst3	Chr3 q41	NA	cystatin C
58226_114862	114862	58226	-0.0443007	0.027755	0.110459	-0.0986996	0.0100981	5	0.855794	58226_114862	Cacna1h	Chr17 cM	Chr17:25593259-25652757(-)	calcium channel, voltage-dependent, T type, alpha 1H subunit	Cacna1h	Chr10 q12	NA	calcium voltage-gated channel subunit alpha1 H
73724_293829	293829	73724	0.0690389	0.0432686	0.11058	-0.0157659	0.153844	5	0.855794	73724_293829	Mcee	Chr7 cM	Chr7:64042370-64061869(+)	methylmalonyl CoA epimerase	Mcee	Chr1 q22	NA	methylmalonyl CoA epimerase
12521_83628	83628	12521	-0.161016	0.100919	0.110602	-0.358814	0.0367821	5	0.855794	12521_83628	Cd82	Chr2 cM	Chr2:93249447-93293295(-)	CD82 antigen	Cd82	Chr3 q31	NA	Cd82 molecule
72701_313253	313253	72701	-0.122516	0.0768051	0.110678	-0.273051	0.0280195	4	0.855794	72701_313253	Zfp618	Chr4 cM	Chr4:62883810-63057945(+)	zinc finger protein 618	Zfp618	Chr5 q24	NA	zinc finger protein 618
66257_619581	619581	66257	0.0555924	0.0348536	0.110706	-0.0127194	0.123904	4	0.855794	66257_619581	Nicn1	Chr9 cM	Chr9:108167642-108173697(+)	nicolin 1	Nicn1	Chr8	NA	nicolin 1, tubulin polyglutamylase complex subunit
208748_293935	293935	208748	0.0817938	0.0512858	0.110743	-0.0187244	0.182312	4	0.855794	208748_293935	Prrg3	ChrX cM	ChrX:71006230-71016328(+)	proline rich Gla (G-carboxyglutamic acid) 3 (transmembrane)	Prrg3	ChrX	NA	proline rich and Gla domain 3
74868_500874	500874	74868	0.136387	0.0855168	0.110746	-0.0312234	0.303996	4	0.855794	74868_500874	Tmem65	Chr15 cM	Chr15:58654118-58695487(-)	transmembrane protein 65	Tmem65	Chr7 q33	NA	transmembrane protein 65
103551_691153	691153	103551	0.0767155	0.0481114	0.110815	-0.0175811	0.171012	4	0.855794	103551_691153	Epop	Chr11 cM	Chr11:97518215-97520528(-)	elongin BC and polycomb repressive complex 2 associated protein	Epop	Chr10 q31	NA	elongin BC and polycomb repressive complex 2 associated protein
13990_312398	312398	13990	0.0384054	0.0241065	0.111126	-0.00884253	0.0856533	4	0.855794	13990_312398	Smarcad1	Chr6 cM	Chr6:65019575-65093045(+)	SWI/SNF-related, matrix-associated actin-dependent regulator of chromatin, subfamily a, containing DEAD/H box 1	Smarcad1	Chr4 q31	NA	SWI/SNF-related, matrix-associated actin-dependent regulator of chromatin, subfamily a, containing DEAD/H box 1`
331487_317237	317237	331487	0.0498266	0.0312902	0.111295	-0.0115011	0.111154	4	0.855794	331487_317237	Uprt	ChrX cM	ChrX:103526424-103551096(+)	uracil phosphoribosyltransferase	Uprt	ChrX q22	NA	uracil phosphoribosyltransferase homolog
72017_304805	304805	72017	0.0369979	0.0232354	0.111316	-0.00854264	0.0825384	5	0.855794	72017_304805	Cyb5r1	Chr1 cM	Chr1:134333519-134339476(+)	cytochrome b5 reductase 1	Cyb5r1	Chr13 q13	NA	cytochrome b5 reductase 1
17436_24552	24552	17436	0.0656955	0.0412689	0.11141	-0.0151902	0.146581	5	0.855794	17436_24552	Me1	Chr9 cM	Chr9:86463416-86577967(-)	malic enzyme 1, NADP(+)-dependent, cytosolic	Me1	Chr8 q31	NA	malic enzyme 1
170823_289437	289437	170823	0.0429236	0.0269674	0.111456	-0.00993154	0.0957786	4	0.855794	170823_289437	Glmn	Chr5 cM	Chr5:107696833-107745754(-)	glomulin, FKBP associated protein	Glmn	Chr14 p22	NA	glomulin, FKBP associated protein
243538_297444	297444	243538	-0.0760472	0.0477813	0.111482	-0.169697	0.0176025	4	0.855794	243538_297444	Cfap100	Chr6 cM	Chr6:90380461-90405779(-)	cilia and flagella associated protein 100	Cfap100	Chr4 q34	NA	cilia and flagella associated protein 100
19736_29480	29480	19736	0.0557985	0.0350592	0.111486	-0.0129163	0.124513	5	0.855794	19736_29480	Rgs4	Chr1 cM	Chr1:169569046-169575211(-)	regulator of G-protein signaling 4	Rgs4	Chr13 q24	NA	regulator of G-protein signaling 4
78088_289501	289501	78088	0.204736	0.128647	0.111508	-0.0474077	0.456879	4	0.855794	78088_289501	Sowahb	Chr5 cM	Chr5:93188982-93192881(-)	sosondowah ankyrin repeat domain family member B	Sowahb	Chr14 p22	NA	sosondowah ankyrin repeat domain family member B
20689_364910	364910	20689	-0.149179	0.0937395	0.111516	-0.332905	0.0345475	5	0.855794	20689_364910	Sall3	Chr18 cM	Chr18:81010204-81030236(-)	spalt like transcription factor 3	Sall3	Chr18 q12.3	NA	spalt-like transcription factor 3
50770_306600	306600	50770	-0.0587072	0.0368934	0.111549	-0.131017	0.0136024	5	0.855794	50770_306600	Atp11a	Chr8 cM	Chr8:12807016-12918728(+)	ATPase, class VI, type 11A	Atp11a	Chr16 q12.5	NA	ATPase phospholipid transporting 11A
108058_24246	24246	108058	-0.0811331	0.0510047	0.111677	-0.1811	0.0188342	5	0.855794	108058_24246	Camk2d	Chr3 cM	Chr3:126389951-126639975(+)	calcium/calmodulin-dependent protein kinase II, delta	Camk2d	Chr2 q42	NA	calcium/calmodulin-dependent protein kinase II delta
12593_361237	361237	12593	0.087393	0.0549622	0.111822	-0.0203308	0.195117	4	0.855794	12593_361237	Cdyl	Chr13 cM	Chr13:35843816-36058046(+)	chromodomain protein, Y chromosome-like	Cdyl	Chr17 p12	NA	chromodomain Y-like
226144_293939	293939	226144	0.0380699	0.0239582	0.112058	-0.0088874	0.0850272	4	0.855794	226144_293939	Erlin1	Chr19 cM	Chr19:44023383-44058224(-)	ER lipid raft associated 1	Erlin1	Chr1 q54	NA	ER lipid raft associated 1
12396_296293	296293	12396	0.0460264	0.0289826	0.11227	-0.0107784	0.102831	4	0.855794	12396_296293	Cbfa2t2	Chr2 cM	Chr2:154278401-154381276(+)	CBFA2/RUNX1 translocation partner 2	Cbfa2t2	Chr3 q41	NA	CBFA2/RUNX1 partner transcriptional co-repressor 2
268291_292188	292188	268291	0.0490936	0.0309157	0.112289	-0.0114999	0.109687	5	0.855794	268291_292188	Rnf217	Chr10 cM	Chr10:31377883-31485721(-)	ring finger protein 217	Rnf217	Chr1 p11	NA	ring finger protein 217
271639_59320	59320	271639	0.242614	0.152805	0.112346	-0.056878	0.542105	4	0.855794	271639_59320	Adcy10	Chr1 cM	Chr1:165312752-165404343(+)	adenylate cyclase 10	Adcy10	Chr13 q23	NA	adenylate cyclase 10
66205_295629	295629	66205	0.0732956	0.0461859	0.11252	-0.0172271	0.163818	5	0.855794	66205_295629	Cd302	Chr2 cM	Chr2:60082337-60114828(-)	CD302 antigen	Cd302	Chr3 q21	NA	CD302 molecule
69908_81755	81755	69908	-0.0649516	0.0409345	0.112576	-0.145182	0.0152785	5	0.855794	69908_81755	Rab3b	Chr4 cM	Chr4:108736267-108800521(+)	RAB3B, member RAS oncogene family	Rab3b	Chr5 q34	NA	RAB3B, member RAS oncogene family
12705_64466	64466	12705	0.0671904	0.0423513	0.112625	-0.0158165	0.150197	5	0.855794	12705_64466	Cited1	ChrX cM	ChrX:101290987-101295787(-)	Cbp/p300-interacting transactivator with Glu/Asp-rich carboxy-terminal domain 1	Cited1	ChrX q22	NA	Cbp/p300-interacting transactivator with Glu/Asp-rich carboxy-terminal domain 1
58799_297498	297498	58799	0.0350055	0.022068	0.112681	-0.00824692	0.0782579	4	0.855794	58799_297498	Crbn	Chr6 cM	Chr6:106757162-106777038(-)	cereblon	Crbn	Chr4 q41	NA	cereblon
68991_298681	298681	68991	0.0338808	0.0213657	0.112794	-0.00799517	0.0757568	4	0.855794	68991_298681	Ssu72	Chr4 cM	Chr4:155789272-155818336(+)	Ssu72 RNA polymerase II CTD phosphatase homolog (yeast)	Ssu72	Chr5 q36	NA	SSU72 homolog, RNA polymerase II CTD phosphatase
78038_361884	361884	78038	-0.0453894	0.0286278	0.112852	-0.101499	0.0107199	5	0.855794	78038_361884	Mccc2	Chr13 cM	Chr13:100085040-100152147(-)	methylcrotonoyl-Coenzyme A carboxylase 2 (beta)	Mccc2	Chr2 q12	NA	methylcrotonyl-CoA carboxylase subunit 2
319259_681370	681370	319259	0.362483	0.228635	0.11287	-0.0856334	0.8106	4	0.855794	319259_681370	Bricd5	Chr17 cM	Chr17:24692858-24694443(+)	BRICHOS domain containing 5	Bricd5	Chr10 q12	NA	BRICHOS domain containing 5
11652_25233	25233	11652	-0.044278	0.0279397	0.113018	-0.0990387	0.0104827	5	0.855794	11652_25233	Akt2	Chr7 cM	Chr7:27290977-27340251(+)	thymoma viral proto-oncogene 2	Akt2	Chr1 q21	NA	AKT serine/threonine kinase 2
108903_100361417	100361417	108903	-0.0383105	0.0241751	0.113033	-0.0856929	0.00907191	5	0.855794	108903_100361417	Tbcd	Chr11 cM	Chr11:121342817-121507996(+)	tubulin-specific chaperone d	Tbcd	Chr10	NA	tubulin folding cofactor D
12351_29242	29242	12351	0.0599836	0.0378679	0.113189	-0.0142362	0.134203	5	0.855794	12351_29242	Car4	Chr11 cM	Chr11:84848612-84856870(+)	carbonic anhydrase 4	Car4	Chr10 q26	NA	carbonic anhydrase 4
17207_117020	117020	17207	0.0375641	0.0237146	0.113193	-0.00891577	0.0840439	5	0.855794	17207_117020	Mcf2l	Chr8 cM	Chr8:12923806-13070502(+)	mcf.2 transforming sequence-like	Mcf2l	Chr16	NA	MCF.2 cell line derived transforming sequence-like
26757_25417	25417	26757	0.0566562	0.0357699	0.113215	-0.0134515	0.126764	5	0.855794	26757_25417	Dpysl4	Chr7 cM	Chr7:138665917-138681711(+)	dihydropyrimidinase-like 4	Dpysl4	Chr1 q41	NA	dihydropyrimidinase-like 4
107589_288057	288057	107589	0.032098	0.0202685	0.113275	-0.00762745	0.0718235	5	0.855794	107589_288057	Mylk	Chr16 cM	Chr16:34565580-34822790(+)	myosin, light polypeptide kinase	Mylk	Chr11 q22	NA	myosin light chain kinase
69202_83801	83801	69202	-0.0807262	0.0509969	0.11343	-0.180678	0.0192258	5	0.855794	69202_83801	Ptms	Chr6 cM	Chr6:124890638-124894909(-)	parathymosin	Ptms	Chr4 q42	NA	parathymosin
27368_686610	686610	27368	0.0345677	0.0218403	0.113479	-0.00823856	0.077374	4	0.855794	27368_686610	Tbl2	Chr5 cM	Chr5:135178288-135192727(+)	transducin (beta)-like 2	Tbl2	Chr12	NA	transducin (beta)-like 2
14936_690987	690987	14936	-0.0414985	0.0262237	0.11354	-0.092896	0.00989905	5	0.855794	14936_690987	Gys1	Chr7 cM	Chr7:45084268-45106043(+)	glycogen synthase 1, muscle	Gys1	Chr1 q22	NA	glycogen synthase 1
22031_362788	362788	22031	0.0722757	0.0456758	0.113567	-0.0172473	0.161799	5	0.855794	22031_362788	Traf3	Chr12 cM	Chr12:111132804-111233587(+)	TNF receptor-associated factor 3	Traf3	Chr6 q32	NA	Tnf receptor-associated factor 3
54561_170914	170914	54561	0.0672722	0.0425166	0.113591	-0.0160589	0.150603	5	0.855794	54561_170914	Nap1l3	ChrX cM	ChrX:121304257-121307082(-)	nucleosome assembly protein 1-like 3	Nap1l3	ChrX q31	NA	nucleosome assembly protein 1-like 3
20817_296753	296753	20817	0.0348565	0.0220349	0.113678	-0.00833113	0.078044	5	0.855794	20817_296753	Srpk2	Chr5 cM	Chr5:23708354-23889639(-)	serine/arginine-rich protein specific kinase 2	Srpk2	Chr4 q11	NA	SRSF protein kinase 2
192786_303141	303141	192786	-0.162113	0.102487	0.113699	-0.362984	0.0387586	4	0.855794	192786_303141	Rapgef6	Chr11 cM	Chr11:54413673-54590111(+)	Rap guanine nucleotide exchange factor (GEF) 6	Rapgef6	Chr10 q22	NA	Rap guanine nucleotide exchange factor 6
22694_307547	307547	22694	0.0673486	0.0425786	0.113707	-0.0161039	0.150801	4	0.855794	22694_307547	Zfp35	Chr18 cM	Chr18:24122689-24138433(+)	zinc finger protein 35	Zfp35	Chr18 p12	NA	zinc finger protein 35
66358_287406	287406	66358	0.0334583	0.0211537	0.113724	-0.0080022	0.0749188	5	0.855794	66358_287406	Adprm	Chr11 cM	Chr11:66928731-66943420(-)	ADP-ribose/CDP-alcohol diphosphatase, manganese dependent	Adprm	Chr10 q24	NA	ADP-ribose/CDP-alcohol diphosphatase, manganese-dependent
21371_366995	366995	21371	0.036135	0.0228502	0.11379	-0.00865058	0.0809206	4	0.855794	21371_366995	Tbca	Chr13 cM	Chr13:94925428-94979431(+)	tubulin cofactor A	Tbca	Chr2	NA	tubulin folding cofactor A
16911_362051	362051	16911	0.0894422	0.0565644	0.113822	-0.0214219	0.200306	5	0.855794	16911_362051	Lmo4	Chr3 cM	Chr3:143894291-143910981(-)	LIM domain only 4	Lmo4	Chr2 q44	NA	LIM domain only 4
11815_25239	25239	11815	-0.193756	0.122555	0.113884	-0.433958	0.0464467	5	0.855794	11815_25239	Apod	Chr16 cM	Chr16:31115010-31133626(-)	apolipoprotein D	Apod	Chr11 q22	NA	apolipoprotein D
56406_116464	116464	56406	0.0324373	0.0205173	0.113885	-0.00777592	0.0726505	5	0.855794	56406_116464	Ncoa6	Chr2 cM	Chr2:155232576-155315814(-)	nuclear receptor coactivator 6	Ncoa6	Chr3 q41-q42	NA	nuclear receptor coactivator 6
384214_289440	289440	384214	0.0850391	0.0538111	0.114032	-0.0204287	0.190507	4	0.855794	384214_289440	Ephx4	Chr5 cM	Chr5:107551379-107577901(+)	epoxide hydrolase 4	Ephx4	Chr14 p22	NA	epoxide hydrolase 4
16524_116560	116560	16524	0.084755	0.0536348	0.114055	-0.0203672	0.189877	5	0.855794	16524_116560	Kcnj9	Chr1 cM	Chr1:172148075-172156889(-)	potassium inwardly-rectifying channel, subfamily J, member 9	Kcnj9	Chr13 q24	NA	potassium inwardly-rectifying channel, subfamily J, member 9
12916_25620	25620	12916	0.0531772	0.0336557	0.114098	-0.0127867	0.119141	5	0.855794	12916_25620	Crem	Chr18 cM	Chr18:3266048-3337748(-)	cAMP responsive element modulator	Crem	Chr17 q12.1	NA	cAMP responsive element modulator
107272_293820	293820	107272	-0.0971212	0.0614734	0.114132	-0.217607	0.0233645	5	0.855794	107272_293820	Psat1	Chr19 cM	Chr19:15882487-15902423(-)	phosphoserine aminotransferase 1	Psat1	Chr1 q43	NA	phosphoserine aminotransferase 1
12367_25402	25402	12367	-0.08005	0.0506687	0.114136	-0.179359	0.0192588	4	0.855794	12367_25402	Casp3	Chr8 cM	Chr8:47070326-47092724(+)	caspase 3	Casp3	Chr16 q11	NA	caspase 3
54196_116697	116697	54196	-0.0545993	0.0345661	0.114208	-0.122348	0.0131491	5	0.855794	54196_116697	Pabpn1	Chr14 cM	Chr14:55131600-55136384(+)	poly(A) binding protein, nuclear 1	Pabpn1	Chr15 p13	NA	poly(A) binding protein, nuclear 1
75735_294088	294088	75735	0.0588167	0.0372372	0.114218	-0.0141668	0.1318	5	0.855794	75735_294088	Pank1	Chr19 cM	Chr19:34784340-34856855(-)	pantothenate kinase 1	Pank1	Chr1 q53	NA	pantothenate kinase 1
66317_363064	363064	66317	0.0421736	0.0267093	0.114339	-0.0101756	0.0945228	4	0.855794	66317_363064	Skic8	Chr9 cM	Chr9:54624437-54641833(-)	SKI8 subunit of superkiller complex	Skic8	Chr8 q24	NA	SKI8 subunit of superkiller complex
231293_305307	305307	231293	-0.0869533	0.0550756	0.114382	-0.1949	0.0209929	5	0.855794	231293_305307	Cwh43	Chr5 cM	Chr5:73563418-73610778(+)	cell wall biogenesis 43 C-terminal homolog	Cwh43	Chr14 p11	NA	cell wall biogenesis 43 C-terminal homolog
237362_64107	64107	237362	0.183667	0.116358	0.114458	-0.0443901	0.411724	4	0.855794	237362_64107	Npffr1	Chr10 cM	Chr10:61431271-61464344(+)	neuropeptide FF receptor 1	Npffr1	Chr20 q11	NA	neuropeptide FF receptor 1
330998_300889	300889	330998	0.0778738	0.0493563	0.114614	-0.0188628	0.17461	4	0.855794	330998_300889	Ankrd34c	Chr9 cM	Chr9:89607298-89620528(-)	ankyrin repeat domain 34C	Ankrd34c	Chr8 q31	NA	ankyrin repeat domain 34C
223499_362902	362902	223499	0.0423325	0.0268337	0.114661	-0.0102606	0.0949256	4	0.855794	223499_362902	Dcaf13	Chr15 cM	Chr15:38976260-39010251(+)	DDB1 and CUL4 associated factor 13	Dcaf13	Chr7 q31	NA	DDB1 and CUL4 associated factor 13
208659_303635	303635	208659	0.113359	0.0718629	0.114695	-0.0274894	0.254208	4	0.855794	208659_303635	Fam20a	Chr11 cM	Chr11:109563752-109613989(-)	FAM20A, golgi associated secretory pathway pseudokinase	Fam20a	Chr10 q32.1	NA	FAM20A, golgi associated secretory pathway pseudokinase
192198_641521	641521	192198	0.0382484	0.0242486	0.114716	-0.0092779	0.0857748	4	0.855794	192198_641521	Lrrc4	Chr6 cM	Chr6:28828125-28831746(-)	leucine rich repeat containing 4	Lrrc4	Chr4 q22	NA	leucine rich repeat containing 4
210789_306117	306117	210789	0.114612	0.0726767	0.114793	-0.0278318	0.257055	4	0.855794	210789_306117	Tbc1d4	Chr14 cM	Chr14:101679796-101846627(-)	TBC1 domain family, member 4	Tbc1d4	Chr15 q21	NA	TBC1 domain family, member 4
22376_317371	317371	22376	-0.0599774	0.0380327	0.114797	-0.13452	0.0145653	4	0.855794	22376_317371	Was	ChrX cM	ChrX:7947705-7956730(-)	Wiskott-Aldrich syndrome	Was	ChrX q12	NA	WASP actin nucleation promoting factor
12064_24225	24225	12064	0.146215	0.0927244	0.114823	-0.0355211	0.327952	5	0.855794	12064_24225	Bdnf	Chr2 cM	Chr2:109505045-109557352(+)	brain derived neurotrophic factor	Bdnf	Chr3 q34	NA	brain-derived neurotrophic factor
26381_360896	360896	26381	0.0614166	0.0389684	0.115012	-0.0149601	0.137793	4	0.855794	26381_360896	Esrrg	Chr1 cM	Chr1:187340988-187947082(+)	estrogen-related receptor gamma	Esrrg	Chr13 q26	NA	estrogen-related receptor gamma
20321_310810	310810	20321	-0.0877827	0.0557132	0.115114	-0.196979	0.0214131	4	0.855794	20321_310810	Frrs1	Chr3 cM	Chr3:116653216-116701363(+)	ferric-chelate reductase 1	Frrs1	Chr2 q41	NA	ferric-chelate reductase 1
77505_690115	690115	77505	-0.0510439	0.0324011	0.11517	-0.114549	0.012461	4	0.855794	77505_690115	Dnhd1	Chr7 cM	Chr7:105300034-105371006(+)	dynein heavy chain domain 1	Dnhd1	Chr1 q32	NA	dynein heavy chain domain 1
28030_114017	114017	28030	0.0996691	0.0632715	0.115196	-0.0243407	0.223679	4	0.855794	28030_114017	Gfm1	Chr3 cM	Chr3:67337448-67382401(+)	G elongation factor, mitochondrial 1	Gfm1	Chr2 q32	NA	G elongation factor, mitochondrial 1
116748_366468	366468	116748	0.039655	0.025175	0.115216	-0.00968705	0.088997	4	0.855794	116748_366468	Lsm10	Chr4 cM	Chr4:125990416-125992377(+)	U7 snRNP-specific Sm-like protein LSM10	Lsm10	Chr5 q36	NA	LSM10, U7 small nuclear RNA associated
51797_313560	313560	51797	0.0344207	0.0218523	0.115221	-0.00840898	0.0772505	5	0.855794	51797_313560	Ctps1	Chr4 cM	Chr4:120397065-120427473(-)	cytidine 5'-triphosphate synthase 1	Ctps1	Chr5 q36	NA	CTP synthase 1
108897_362107	362107	108897	-0.131694	0.0836351	0.115342	-0.295616	0.0322275	4	0.855794	108897_362107	Aif1l	Chr2 cM	Chr2:31840315-31863454(+)	allograft inflammatory factor 1-like	Aif1l	Chr3 p12	NA	allograft inflammatory factor 1-like
234889_66012	66012	234889	0.039872	0.025322	0.11535	-0.0097583	0.0895023	5	0.855794	234889_66012	Gucy1a2	Chr9 cM	Chr9:3532778-3894736(+)	guanylate cyclase 1, soluble, alpha 2	Gucy1a2	Chr8 q11	NA	guanylate cyclase 1 soluble subunit alpha 2
109254_361228	361228	109254	0.477907	0.303513	0.115353	-0.116968	1.07278	4	0.855794	109254_361228	Adtrp	Chr13 cM	Chr13:41916621-42001092(-)	androgen dependent TFPI regulating protein	Adtrp	Chr17 p13	NA	androgen-dependent TFPI-regulating protein
209630_307128	307128	209630	-0.0411985	0.0261683	0.115402	-0.0924873	0.0100904	5	0.855794	209630_307128	Frmd4a	Chr2 cM	Chr2:4022528-4618854(+)	FERM domain containing 4A	Frmd4a	Chr17 q12.3	NA	FERM domain containing 4A
72572_300221	300221	72572	0.0569503	0.036175	0.115418	-0.0139513	0.127852	4	0.855794	72572_300221	Spats2	Chr15 cM	Chr15:99023807-99111096(+)	spermatogenesis associated, serine-rich 2	Spats2	Chr7	NA	spermatogenesis associated, serine-rich 2
78244_192210	192210	78244	0.151614	0.0963333	0.115522	-0.0371957	0.340424	5	0.855794	78244_192210	Dnajc21	Chr15 cM	Chr15:10446842-10470602(-)	DnaJ heat shock protein family (Hsp40) member C21	Dnajc21	Chr2 q16	NA	DnaJ heat shock protein family (Hsp40) member C21
68493_362495	362495	68493	0.0676837	0.04302	0.115647	-0.0166339	0.152001	5	0.855794	68493_362495	Ndufaf4	Chr4 cM	Chr4:24898083-24905001(+)	NADH:ubiquinone oxidoreductase complex assembly factor 4	Ndufaf4	Chr5 q21	NA	NADH:ubiquinone oxidoreductase complex assembly factor 4
22784_366568	366568	22784	0.104525	0.0664373	0.115651	-0.0256893	0.23474	5	0.855794	22784_366568	Slc30a3	Chr5 cM	Chr5:31243450-31265581(-)	solute carrier family 30 (zinc transporter), member 3	Slc30a3	Chr6 q14	NA	solute carrier family 30 member 3
13637_84358	84358	13637	-0.10608	0.0674298	0.115675	-0.23824	0.0260802	5	0.855794	13637_84358	Efna2	Chr10 cM	Chr10:80015316-80025844(+)	ephrin A2	Efna2	Chr7 q11	NA	ephrin A2
210998_689997	689997	210998	0.0290768	0.0184828	0.115677	-0.00714887	0.0653024	4	0.855794	210998_689997	Fam91a1	Chr15 cM	Chr15:58287317-58329589(+)	family with sequence similarity 91, member A1	Fam91a1	Chr7 q33	NA	family with sequence similarity 91, member A1
242409_313490	313490	242409	-0.0536474	0.0341048	0.115715	-0.120492	0.0131968	4	0.855794	242409_313490	Tmem8b	Chr4 cM	Chr4:43668971-43692668(+)	transmembrane protein 8B	Tmem8b	Chr5 q22	NA	transmembrane protein 8B
69938_502776	502776	69938	0.0354883	0.0225661	0.115802	-0.00874037	0.079717	4	0.855794	69938_502776	Scrn1	Chr6 cM	Chr6:54478158-54543474(-)	secernin 1	Scrn1	Chr4 q24	NA	secernin 1
210933_301309	301309	210933	0.0535562	0.0340568	0.115822	-0.0131939	0.120306	4	0.855794	210933_301309	Adgrb3	Chr1 cM	Chr1:25106557-25868788(-)	adhesion G protein-coupled receptor B3	Adgrb3	Chr9 q21	NA	adhesion G protein-coupled receptor B3
16478_24518	24518	16478	-0.0324982	0.0206675	0.11585	-0.0730057	0.0080093	5	0.855794	16478_24518	Jund	Chr8 cM	Chr8:71151599-71153265(+)	jun D proto-oncogene	Jund	Chr16 p14	NA	JunD proto-oncogene, AP-1 transcription factor subunit
66513_315139	315139	66513	-0.0319119	0.0202953	0.115863	-0.07169	0.00786616	5	0.855794	66513_315139	Tab1	Chr15 cM	Chr15:80017333-80045908(+)	TGF-beta activated kinase 1/MAP3K7 binding protein 1	Tab1	Chr7 q34	NA	TGF-beta activated kinase 1/MAP3K7 binding protein 1
15251_29560	29560	15251	0.0329124	0.0209317	0.115865	-0.00811302	0.0739379	4	0.855794	15251_29560	Hif1a	Chr12 cM	Chr12:73948149-73994304(+)	hypoxia inducible factor 1, alpha subunit	Hif1a	Chr6 q24	NA	hypoxia inducible factor 1 subunit alpha
21833_81812	81812	21833	-0.0653359	0.0415531	0.11587	-0.146779	0.0161066	5	0.855794	21833_81812	Thra	Chr11 cM	Chr11:98631539-98659832(+)	thyroid hormone receptor alpha	Thra	Chr10 q31	NA	thyroid hormone receptor alpha
233977_293645	293645	233977	-0.0450232	0.0286364	0.115895	-0.10115	0.0111031	4	0.855794	233977_293645	Ppfia1	Chr7 cM	Chr7:144030495-144107466(-)	protein tyrosine phosphatase, receptor type, f polypeptide (PTPRF), interacting protein (liprin), alpha 1	Ppfia1	Chr1 q42	NA	PTPRF interacting protein alpha 1
56356_288707	288707	56356	-0.125517	0.0798335	0.115897	-0.281987	0.0309541	4	0.855794	56356_288707	Gltp	Chr5 cM	Chr5:114807551-114828996(-)	glycolipid transfer protein	Gltp	Chr12 q16	NA	glycolipid transfer protein
217716_314320	314320	217716	0.0791342	0.0503347	0.115913	-0.01952	0.177789	4	0.855794	217716_314320	Mlh3	Chr12 cM	Chr12:85281294-85317373(-)	mutL homolog 3	Mlh3	Chr6 q31	NA	mutL homolog 3
229473_679811	679811	229473	-0.110957	0.0705842	0.115955	-0.249299	0.0273855	4	0.855794	229473_679811	Tmem131l	Chr3 cM	Chr3:83805512-83947497(-)	transmembrane 131 like	Tmem131l	Chr2 q34	NA	transmembrane 131 like
66233_298447	298447	66233	0.069126	0.0439787	0.115996	-0.0170707	0.155323	5	0.855794	66233_298447	Dmap1	Chr4 cM	Chr4:117531878-117539470(-)	DNA methyltransferase 1-associated protein 1	Dmap1	Chr5 q36	NA	DNA methyltransferase 1-associated protein 1
227933_311051	311051	227933	0.0497747	0.0316716	0.116046	-0.0123005	0.11185	4	0.855794	227933_311051	Ccdc148	Chr2 cM	Chr2:58711082-58991027(-)	coiled-coil domain containing 148	Ccdc148	Chr3 q21	NA	coiled-coil domain containing 148
235344_315649	315649	235344	-0.0581119	0.0369824	0.116104	-0.130596	0.0143722	4	0.855794	235344_315649	Sik2	Chr9 cM	Chr9:50804101-50920373(-)	salt inducible kinase 2	Sik2	Chr8 q23	NA	salt-inducible kinase 2
246104_287556	287556	246104	-0.107118	0.0681923	0.116222	-0.240773	0.026536	4	0.855794	246104_287556	Rhbdl3	Chr11 cM	Chr11:80191738-80246781(+)	rhomboid like 3	Rhbdl3	Chr10 q26	NA	rhomboid like 3
67229_171552	171552	67229	0.0301925	0.0192276	0.116352	-0.00749281	0.0678779	5	0.855794	67229_171552	Prpf18	Chr2 cM	Chr2:4626869-4656924(-)	pre-mRNA processing factor 18	Prpf18	Chr17 q12.3	NA	pre-mRNA processing factor 18
67030_305600	305600	67030	0.0452566	0.0288361	0.116545	-0.0112611	0.101774	4	0.855794	67030_305600	Fancl	Chr11 cM	Chr11:26337084-26421883(+)	Fanconi anemia, complementation group L	Fancl	Chr14 q22	NA	FA complementation group L
64008_65054	65054	64008	0.113253	0.0721886	0.116684	-0.0282342	0.25474	5	0.855794	64008_65054	Aqp9	Chr9 cM	Chr9:71017941-71075170(-)	aquaporin 9	Aqp9	Chr8 q24	NA	aquaporin 9
54607_307200	307200	54607	0.0373678	0.0238191	0.11669	-0.00931675	0.0840525	4	0.855794	54607_307200	Socs6	Chr18 cM	Chr18:88883293-88912623(-)	suppressor of cytokine signaling 6	Socs6	Chr18 q13	NA	suppressor of cytokine signaling 6
244421_306505	306505	244421	0.0708044	0.0451521	0.116851	-0.0176922	0.159301	4	0.855794	244421_306505	Lonrf1	Chr8 cM	Chr8:36683216-36716513(-)	LON peptidase N-terminal domain and ring finger 1	Lonrf1	Chr16 q12.2	NA	LON peptidase N-terminal domain and ring finger 1
75871_307834	307834	75871	-0.037464	0.0238928	0.116881	-0.084293	0.00936512	4	0.855794	75871_307834	Zfp821	Chr8 cM	Chr8:110432178-110451564(+)	zinc finger protein 821	Zfp821	Chr19 q12	NA	zinc finger protein 821
66968_501283	501283	66968	0.398091	0.253919	0.116931	-0.0995815	0.895764	4	0.855794	66968_501283	Plin5	Chr17 cM	Chr17:56418601-56424596(-)	perilipin 5	Plin5	Chr9	NA	perilipin 5
228361_59319	59319	228361	-0.0317067	0.0202242	0.116938	-0.0713455	0.00793206	4	0.855794	228361_59319	Ambra1	Chr2 cM	Chr2:91560479-91749194(+)	autophagy/beclin 1 regulator 1	Ambra1	Chr3 q24	NA	autophagy and beclin 1 regulator 1
16491_29731	29731	16491	-0.0566135	0.0361125	0.116952	-0.127393	0.0141658	5	0.855794	16491_29731	Kcna3	Chr3 cM	Chr3:106943485-106945386(+)	potassium voltage-gated channel, shaker-related subfamily, member 3	Kcna3	Chr2 q34	NA	potassium voltage-gated channel subfamily A member 3
71970_288622	288622	71970	0.0507695	0.032386	0.116965	-0.0127058	0.114245	4	0.855794	71970_288622	Zbed5	Chr5 cM	Chr5:129924564-129932464(+)	zinc finger BED-type containing 5	Zbed5	Chr12 q13	NA	zinc finger BED-type containing 5
75202_688452	688452	75202	-0.102042	0.0650959	0.116985	-0.229627	0.0255441	4	0.855794	75202_688452	Spaca6	Chr17 cM	Chr17:18047420-18063271(+)	sperm acrosome associated 6	Spaca6	Chr1 q12	NA	sperm acrosome associated 6
13135_192275	192275	13135	-0.0517179	0.0330018	0.117086	-0.1164	0.0129644	5	0.855794	13135_192275	Dad1	Chr14 cM	Chr14:54472942-54491386(-)	defender against cell death 1	Dad1	Chr15 p13	NA	defender against cell death 1
56282_303746	303746	56282	0.0360701	0.0230201	0.11714	-0.00904855	0.0811887	4	0.855794	56282_303746	Mrpl12	Chr11 cM	Chr11:120375463-120379580(+)	mitochondrial ribosomal protein L12	Mrpl12	Chr10 q32.3	NA	mitochondrial ribosomal protein L12
21665_114521	114521	21665	0.0413136	0.0263718	0.117212	-0.0103742	0.0930015	5	0.855794	21665_114521	Tdg	Chr10 cM	Chr10:82465662-82486633(+)	thymine DNA glycosylase	Tdg	Chr7 q13	NA	thymine-DNA glycosylase
68046_498830	498830	68046	0.0395174	0.0252443	0.11749	-0.00996056	0.0889953	4	0.855794	68046_498830	2700062C07Rik	Chr18 cM	Chr18:24603928-24610824(+)	RIKEN cDNA 2700062C07 gene	MGC116121	Chr18 p12	NA	similar to RIKEN cDNA 2700062C07
109660_117184	117184	109660	0.0732038	0.0467908	0.117702	-0.0185045	0.164912	5	0.855794	109660_117184	Ctrl	Chr8 cM	Chr8:106658635-106660494(-)	chymotrypsin-like	Ctrl	Chr19 q12	NA	chymotrypsin-like
240888_289180	289180	240888	-0.129148	0.0825767	0.117824	-0.290995	0.0326998	4	0.855794	240888_289180	Gpr161	Chr1 cM	Chr1:165123358-165154314(+)	G protein-coupled receptor 161	Gpr161	Chr13 q23	NA	G protein-coupled receptor 161
68734_314388	314388	68734	0.0412346	0.0263659	0.117833	-0.0104417	0.0929108	4	0.855794	68734_314388	Ppp4r3a	Chr12 cM	Chr12:101005668-101049961(-)	protein phosphatase 4 regulatory subunit 3A	Ppp4r3a	Chr6 q32	NA	protein phosphatase 4, regulatory subunit 3A
69487_296190	296190	69487	0.115856	0.0740887	0.117875	-0.0293547	0.261068	4	0.855794	69487_296190	Ndufaf5	Chr2 cM	Chr2:140012569-140045609(+)	NADH:ubiquinone oxidoreductase complex assembly factor 5	Ndufaf5	Chr3 q41	NA	NADH:ubiquinone oxidoreductase complex assembly factor 5
16202_170922	170922	16202	-0.0319407	0.0204272	0.117903	-0.0719773	0.00809584	5	0.855794	16202_170922	Ilk	Chr7 cM	Chr7:105385799-105392132(+)	integrin linked kinase	Ilk	Chr1 q32	NA	integrin-linked kinase
56364_317260	317260	56364	-0.0340963	0.0218098	0.117971	-0.0768428	0.00865012	4	0.855794	56364_317260	Zmym3	ChrX cM	ChrX:100447990-100464455(-)	zinc finger, MYM-type 3	Zmym3	ChrX q22	NA	zinc finger MYM-type containing 3
21856_29635	29635	21856	0.0687567	0.0439829	0.117991	-0.0174481	0.154962	5	0.855794	21856_29635	Timm44	Chr8 cM	Chr8:4309731-4325905(-)	translocase of inner mitochondrial membrane 44	Timm44	Chr12 p12	NA	translocase of inner mitochondrial membrane 44
74238_366856	366856	74238	0.0409185	0.026176	0.118005	-0.0103856	0.0922225	4	0.855794	74238_366856	Mterf2	Chr10 cM	Chr10:84955297-84963891(-)	mitochondrial transcription termination factor 2	Mterf2	Chr7 q13	NA	mitochondrial transcription termination factor 2
382066_500964	500964	382066	0.0330667	0.0211559	0.118053	-0.00839821	0.0745315	4	0.855794	382066_500964	Prdm10	Chr9 cM	Chr9:31191834-31293019(+)	PR domain containing 10	Prdm10	Chr8 q13	NA	PR/SET domain 10
244310_116681	116681	244310	-0.0471076	0.0301426	0.118094	-0.106186	0.0119708	5	0.855794	244310_116681	Dlgap2	Chr8 cM	Chr8:14145865-14897680(+)	DLG associated protein 2	Dlgap2	Chr16 q12.5	NA	DLG associated protein 2
320495_361474	361474	320495	0.0912712	0.0584144	0.118175	-0.0232188	0.205761	4	0.855794	320495_361474	Ipcef1	Chr10 cM	Chr10:6835779-6973185(-)	interaction protein for cytohesin exchange factors 1	Ipcef1	Chr1 q11	NA	interaction protein for cytohesin exchange factors 1
56724_56725	56725	56724	0.0350717	0.0224478	0.118201	-0.00892513	0.0790684	5	0.855794	56724_56725	Cript	Chr17 cM	Chr17:87332989-87343236(+)	cysteine-rich PDZ-binding protein	Cript	Chr6 q12	NA	CXXC repeat containing interactor of PDZ3 domain
66596_246299	246299	66596	0.0420442	0.0269119	0.118219	-0.0107021	0.0947905	5	0.855794	66596_246299	Gtf3a	Chr5 cM	Chr5:146885467-146892424(+)	general transcription factor III A	Gtf3a	Chr12	NA	general transcription factor III A
70082_300839	300839	70082	0.063023	0.0403437	0.118252	-0.0160492	0.142095	4	0.855794	70082_300839	Lysmd2	Chr9 cM	Chr9:75533023-75545053(+)	LysM, putative peptidoglycan-binding, domain containing 2	Lysmd2	Chr8 q24	NA	LysM domain containing 2
54325_679532	679532	54325	-0.0965589	0.0618259	0.118338	-0.217735	0.0246175	4	0.855794	54325_679532	Elovl1	Chr4 cM	Chr4:118285290-118290150(+)	ELOVL fatty acid elongase 1	Elovl1	Chr5 q36	NA	ELOVL fatty acid elongase 1
67139_501706	501706	67139	0.0348785	0.0223328	0.118345	-0.0088931	0.0786501	4	0.855794	67139_501706	Mis12	Chr11 cM	Chr11:70910437-70918197(+)	MIS12 kinetochore complex component	Mis12	Chr10 q24	NA	MIS12 kinetochore complex component
97130_500552	500552	97130	0.095467	0.0611341	0.118382	-0.0243537	0.215288	4	0.855794	97130_500552	C77080	Chr4 cM	Chr4:129113371-129155197(-)	expressed sequence C77080	RGD1561149	Chr5 q36	NA	similar to mKIAA1522 protein
16423_29364	29364	16423	0.0413016	0.0264543	0.118467	-0.010548	0.0931512	5	0.855794	16423_29364	Cd47	Chr16 cM	Chr16:49671691-49732799(+)	CD47 antigen (Rh-related antigen, integrin-associated signal transducer)	Cd47	Chr11 q21	NA	Cd47 molecule
59041_373542	373542	59041	-0.0280672	0.0179786	0.11849	-0.0633047	0.00717022	5	0.855794	59041_373542	Stk25	Chr1 cM	Chr1:93548473-93581937(-)	serine/threonine kinase 25 (yeast)	Stk25	Chr9 q36	NA	serine/threonine kinase 25
17117_25284	25284	17117	0.06344	0.0406448	0.118562	-0.0162223	0.143102	5	0.855794	17117_25284	Amacr	Chr15 cM	Chr15:10981842-10996710(+)	alpha-methylacyl-CoA racemase	Amacr	Chr2 q16	NA	alpha-methylacyl-CoA racemase
70951_362056	362056	70951	-0.0753644	0.0483077	0.118739	-0.170046	0.019317	4	0.855794	70951_362056	Spata1	Chr3 cM	Chr3:146162951-146205508(-)	spermatogenesis associated 1	Spata1	Chr2 q44	NA	spermatogenesis associated 1
194268_500546	500546	194268	0.0424818	0.0272345	0.118795	-0.0108968	0.0958605	4	0.855794	194268_500546	Airim	Chr4 cM	Chr4:124830841-124838449(+)	AFG2 interacting ribosome maturation factor	Airim	Chr5 q36	NA	AFG2 interacting ribosome maturation factor
53374_84468	84468	53374	-0.152233	0.0976192	0.118887	-0.343563	0.0390967	4	0.855794	53374_84468	Chst3	Chr10 cM	Chr10:60017354-60055082(-)	carbohydrate sulfotransferase 3	Chst3	Chr20 q11	NA	carbohydrate sulfotransferase 3
70829_304743	304743	70829	0.0375783	0.0240987	0.118913	-0.00965425	0.0848109	4	0.855794	70829_304743	Ccdc93	Chr1 cM	Chr1:121358796-121434189(+)	coiled-coil domain containing 93	Ccdc93	Chr13 q11	NA	coiled-coil domain containing 93
13371_65162	65162	13371	0.0727348	0.0466572	0.119016	-0.0187117	0.164181	4	0.855794	13371_65162	Dio2	Chr12 cM	Chr12:90691326-90705812(-)	deiodinase, iodothyronine, type II	Dio2	Chr6 q31	NA	iodothyronine deiodinase 2
56299_406168	406168	56299	0.0625037	0.0401024	0.11909	-0.0160955	0.141103	4	0.855794	56299_406168	Fkbpl	Chr17 cM	Chr17:34863738-34865298(+)	FK506 binding protein-like	Fkbpl	Chr20 p12	NA	FKBP prolyl isomerase like
22427_290805	290805	22427	-0.102584	0.0658375	0.1192	-0.231623	0.026455	4	0.855794	22427_290805	Wrn	Chr8 cM	Chr8:33724412-33875555(-)	Werner syndrome RecQ like helicase	Wrn	Chr16 q12.3	NA	WRN RecQ like helicase
50996_363082	363082	50996	0.0730784	0.0469154	0.119313	-0.0188742	0.165031	5	0.855794	50996_363082	Pdcd7	Chr9 cM	Chr9:65253386-65266925(+)	programmed cell death 7	Pdcd7	Chr8 q24	NA	programmed cell death 7
27276_64471	64471	27276	-0.12507	0.0803205	0.119437	-0.282496	0.032355	5	0.855794	27276_64471	Plekhb1	Chr7 cM	Chr7:100292099-100311621(-)	pleckstrin homology domain containing, family B (evectins) member 1	Plekhb1	Chr1 q32	NA	pleckstrin homology domain containing B1
68572_303673	303673	68572	0.0314558	0.0202079	0.119564	-0.00815099	0.0710626	5	0.855794	68572_303673	Mrpl58	Chr11 cM	Chr11:115294578-115303500(+)	mitochondrial ribosomal protein L58	Mrpl58	Chr10 q32.1	NA	mitochondrial ribosomal protein L58
19356_310034	310034	19356	0.0577322	0.0370954	0.119633	-0.0149735	0.130438	5	0.855794	19356_310034	Rad17	Chr13 cM	Chr13:100753672-100787559(-)	RAD17 checkpoint clamp loader component	Rad17	Chr2 q12	NA	RAD17 checkpoint clamp loader component
21873_115769	115769	21873	-0.0658699	0.0423332	0.119711	-0.148841	0.0171016	4	0.855794	21873_115769	Tjp2	Chr19 cM	Chr19:24071869-24202394(-)	tight junction protein 2	Tjp2	Chr1 q51	NA	tight junction protein 2
22323_361517	361517	22323	-0.0554427	0.0356355	0.119749	-0.125287	0.0144016	5	0.855794	22323_361517	Vasp	Chr7 cM	Chr7:18990854-19005742(-)	vasodilator-stimulated phosphoprotein	Vasp	Chr1 q21	NA	vasodilator-stimulated phosphoprotein
231042_499974	499974	231042	0.0439707	0.0282657	0.119799	-0.0114291	0.0993705	4	0.855794	231042_499974	Nupl2	Chr5 cM	Chr5:24369961-24389011(+)	nucleoporin like 2	Nup42	Chr4 q11	NA	nucleoporin 42
70603_170841	170841	70603	-0.0978946	0.0629333	0.11982	-0.221242	0.0254524	5	0.855794	70603_170841	Mutyh	Chr4 cM	Chr4:116664920-116676637(+)	mutY DNA glycosylase	Mutyh	Chr5 q35	NA	mutY DNA glycosylase
380959_245960	245960	380959	0.0552438	0.0355235	0.119914	-0.014381	0.124869	4	0.855794	380959_245960	Alg10b	Chr15 cM	Chr15:90108514-90114757(+)	ALG10 alpha-1,2-glucosyltransferase	Alg10	Chr7 q35	NA	ALG10, alpha-1,2-glucosyltransferase
69190_291433	291433	69190	0.0624665	0.040169	0.119924	-0.0162633	0.141196	4	0.855794	69190_291433	Dym	Chr18 cM	Chr18:75151852-75420035(+)	dymeclin	Dym	Chr18 q12.2	NA	dymeclin
50913_304103	304103	50913	-0.133907	0.0861105	0.119933	-0.30268	0.0348668	5	0.855794	50913_304103	Olig2	Chr16 cM	Chr16:91022345-91025565(+)	oligodendrocyte transcription factor 2	Olig2	Chr11 q11	NA	oligodendrocyte transcription factor 2
208076_680549	680549	208076	0.0841466	0.0541169	0.119969	-0.0219206	0.190214	4	0.855794	208076_680549	Pknox2	Chr9 cM	Chr9:36802275-37058638(-)	Pbx/knotted 1 homeobox 2	Pknox2	Chr8 q21	NA	PBX/knotted 1 homeobox 2
77006_296162	296162	77006	-0.0400177	0.0257415	0.120043	-0.0904702	0.0104348	4	0.855794	77006_296162	Ddrgk1	Chr2 cM	Chr2:130495955-130506565(-)	DDRGK domain containing 1	Ddrgk1	Chr3 q36	NA	DDRGK domain containing 1
57312_290850	290850	57312	0.0505868	0.0325412	0.120054	-0.0131928	0.114366	4	0.855794	57312_290850	Mrps31	Chr8 cM	Chr8:22901377-22919681(+)	mitochondrial ribosomal protein S31	Mrps31	Chr16 q12.5	NA	mitochondrial ribosomal protein S31
83679_64183	64183	83679	0.0293321	0.0188712	0.120105	-0.00765474	0.066319	5	0.855794	83679_64183	Pde4dip	Chr3 cM	Chr3:97597144-97796023(-)	phosphodiesterase 4D interacting protein (myomegalin)	Pde4dip	Chr2 q34	NA	phosphodiesterase 4D interacting protein
67775_360733	360733	67775	-0.0755097	0.0485972	0.120235	-0.170758	0.019739	5	0.855794	67775_360733	Rtp4	Chr16 cM	Chr16:23339041-23432972(+)	receptor transporter protein 4	Rtp4	Chr11 q23	NA	receptor (chemosensory) transporter protein 4
56149_192254	192254	56149	0.0979482	0.063043	0.120263	-0.0256139	0.22151	5	0.855794	56149_192254	Tamalin	Chr15 cM	Chr15:101122088-101130637(+)	trafficking regulator and scaffold protein tamalin	Tamalin	Chr7 q36	NA	trafficking regulator and scaffold protein tamalin
20916_361071	361071	20916	0.0461026	0.0296752	0.120286	-0.0120597	0.104265	5	0.855794	20916_361071	Sucla2	Chr14 cM	Chr14:73790226-73833584(+)	succinate-Coenzyme A ligase, ADP-forming, beta subunit	Sucla2	Chr15 q11	NA	succinate-CoA ligase ADP-forming subunit beta
58802_66016	66016	58802	0.076878	0.0494919	0.120341	-0.0201243	0.17388	5	0.855794	58802_66016	Kcnmb4	Chr10 cM	Chr10:116253766-116309782(-)	potassium large conductance calcium-activated channel, subfamily M, beta member 4	Kcnmb4	Chr7 q22	NA	potassium calcium-activated channel subfamily M regulatory beta subunit 4
60527_286922	286922	60527	0.0437068	0.0281416	0.120398	-0.0114497	0.0988632	4	0.855794	60527_286922	Fads3	Chr19 cM	Chr19:10018933-10037474(+)	fatty acid desaturase 3	Fads3	Chr1 q43	NA	fatty acid desaturase 3
14167_170630	170630	14167	0.0668015	0.0430143	0.120421	-0.0175049	0.151108	4	0.855794	14167_170630	Fgf12	Chr16 cM	Chr16:27978850-28571820(-)	fibroblast growth factor 12	Fgf12	Chr11 q22	NA	fibroblast growth factor 12
406218_362979	362979	406218	-0.0669274	0.0430987	0.12045	-0.151399	0.0175445	5	0.855794	406218_362979	Panx2	Chr15 cM	Chr15:88943937-88957770(+)	pannexin 2	Panx2	Chr7 q34	NA	pannexin 2
102871_680663	680663	102871	0.25308	0.163012	0.120536	-0.0664166	0.572578	4	0.855794	102871_680663	Radx	ChrX cM	ChrX:138381116-138455331(+)	RPA1 related single stranded DNA binding protein, X-linked	Radx	ChrX q32	NA	RPA1 related single stranded DNA binding protein, X-linked
100039968_100361631	100361631	100039968	-0.0547876	0.0352972	0.120619	-0.123969	0.0143936	4	0.855794	100039968_100361631	Tmem35b	Chr4 cM	Chr4:127019836-127023453(+)	transmembrane protein 35B	Tmem35b	Chr5	NA	transmembrane protein 35B
66111_300888	300888	66111	0.11692	0.0753294	0.120633	-0.0307226	0.264563	4	0.855794	66111_300888	Tmed3	Chr9 cM	Chr9:89581256-89587096(-)	transmembrane p24 trafficking protein 3	Tmed3	Chr8 q31	NA	transmembrane p24 trafficking protein 3
19883_300807	300807	19883	0.0957654	0.0617264	0.120794	-0.0252162	0.216747	4	0.855794	19883_300807	Rora	Chr9 cM	Chr9:68561068-69295528(+)	RAR-related orphan receptor alpha	Rora	Chr8 q24	NA	RAR-related orphan receptor A
69597_307350	307350	69597	0.0422664	0.0272496	0.120882	-0.0111419	0.0956748	5	0.855794	69597_307350	Afg3l2	Chr18 cM	Chr18:67537834-67582242(-)	AFG3-like AAA ATPase 2	Afg3l2	Chr18 q12.1	NA	AFG3 like matrix AAA peptidase subunit 2
233186_292843	292843	233186	0.412513	0.265971	0.120909	-0.108781	0.933806	4	0.855794	233186_292843	Siglecf	Chr7 cM	Chr7:43000765-43008955(+)	sialic acid binding Ig-like lectin F	Siglec5	Chr1 q22	NA	sialic acid binding Ig-like lectin 5
320158_684961	684961	320158	0.0814728	0.0525309	0.120913	-0.0214858	0.184431	4	0.855794	320158_684961	Zmat4	Chr8 cM	Chr8:24137347-24553133(+)	zinc finger, matrin type 4	Zmat4	Chr16 q12.5	NA	zinc finger, matrin type 4
229615_83614	83614	229615	0.0463166	0.0298644	0.120926	-0.0122165	0.10485	5	0.855794	229615_83614	Pias3	Chr3 cM	Chr3:96603700-96613386(+)	protein inhibitor of activated STAT 3	Pias3	Chr2 q34	NA	protein inhibitor of activated STAT, 3
19206_89830	89830	19206	-0.184775	0.11919	0.12108	-0.418384	0.0488329	5	0.855794	19206_89830	Ptch1	Chr13 cM	Chr13:63656142-63721274(-)	patched 1	Ptch1	Chr17 p14	NA	patched 1
65971_499429	499429	65971	0.498075	0.321371	0.121178	-0.1318	1.12795	4	0.855794	65971_499429	Tbata	Chr10 cM	Chr10:61007743-61024620(+)	thymus, brain and testes associated	Tbata	Chr20 q11	NA	thymus, brain and testes associated
77220_498987	498987	77220	0.115626	0.0746322	0.121315	-0.0306504	0.261902	4	0.855794	77220_498987	Tmem200a	Chr10 cM	Chr10:25867080-25955713(-)	transmembrane protein 200A	Tmem200a	Chr1 p12	NA	transmembrane protein 200A
14086_683788	683788	14086	-0.0409767	0.0264613	0.121489	-0.09284	0.0108865	4	0.855794	14086_683788	Fscn1	Chr5 cM	Chr5:142946110-142958944(+)	fascin actin-bundling protein 1	Fscn1	Chr12	NA	fascin actin-bundling protein 1
16826_289664	289664	16826	0.167689	0.108292	0.121506	-0.0445601	0.379938	5	0.855794	16826_289664	Ldb2	Chr5 cM	Chr5:44629474-44957022(-)	LIM domain binding 2	Ldb2	Chr14 q21	NA	LIM domain binding 2
24014_359726	359726	24014	0.113131	0.0730648	0.121535	-0.0300737	0.256335	5	0.855794	24014_359726	Rnasel	Chr1 cM	Chr1:153625172-153639967(+)	ribonuclease L (2', 5'-oligoisoadenylate synthetase-dependent)	Rnasel	Chr13 q21	NA	ribonuclease L
233405_64060	64060	233405	0.0588521	0.038012	0.121562	-0.01565	0.133354	5	0.855794	233405_64060	Vps33b	Chr7 cM	Chr7:79919369-79941327(+)	vacuolar protein sorting 33B	Vps33b	Chr1 q31	NA	VPS33B, late endosome and lysosome associated
69551_498967	498967	69551	-0.115916	0.0748877	0.121654	-0.262694	0.0308608	4	0.855794	69551_498967	2310022B05Rik	Chr8 cM	Chr8:125362495-125390108(-)	RIKEN cDNA 2310022B05 gene	C19h1orf198	Chr19 q12	NA	similar to human chromosome 1 open reading frame 198
246728_363938	363938	246728	-0.113087	0.07306	0.121655	-0.256282	0.0301081	4	0.855794	246728_363938	Oas2	Chr5 cM	Chr5:120868398-120887918(-)	2'-5' oligoadenylate synthetase 2	Oas2	Chr12	NA	2'-5' oligoadenylate synthetase 2
214162_315606	315606	214162	-0.116269	0.0751328	0.121741	-0.263526	0.030989	4	0.855794	214162_315606	Kmt2a	Chr9 cM	Chr9:44714652-44792594(-)	lysine (K)-specific methyltransferase 2A	Kmt2a	Chr8 q22	NA	lysine methyltransferase 2A
66206_361740	361740	66206	0.040034	0.0258759	0.121826	-0.0106818	0.0907498	4	0.855794	66206_361740	1110059E24Rik	Chr19 cM	Chr19:21574677-21630155(-)	RIKEN cDNA 1110059E24 gene	C1h9orf85	Chr1 q51	NA	similar to human chromosome 9 open reading frame 85
16512_27150	27150	16512	0.0613868	0.039683	0.12188	-0.0163904	0.139164	5	0.855794	16512_27150	Kcnh3	Chr15 cM	Chr15:99122742-99140698(+)	potassium voltage-gated channel, subfamily H (eag-related), member 3	Kcnh3	Chr7	NA	potassium voltage-gated channel subfamily H member 3
56348_84013	84013	56348	0.0431042	0.0278663	0.121906	-0.0115127	0.0977211	5	0.855794	56348_84013	Hsd17b12	Chr2 cM	Chr2:93863042-93988254(-)	hydroxysteroid (17-beta) dehydrogenase 12	Hsd17b12	Chr3 q31	NA	hydroxysteroid (17-beta) dehydrogenase 12
29806_316101	316101	29806	-0.120936	0.0781931	0.121951	-0.274192	0.0323195	5	0.855794	29806_316101	Limd1	Chr9 cM	Chr9:123307771-123350617(+)	LIM domains containing 1	Limd1	Chr8 q32	NA	LIM domain containing 1
219257_306081	306081	219257	0.118978	0.0769358	0.121995	-0.0318138	0.269769	4	0.855794	219257_306081	Pcdh20	Chr14 cM	Chr14:88702183-88708832(-)	protocadherin 20	Pcdh20	Chr15 q12	NA	protocadherin 20
21380_360737	360737	21380	-0.0884939	0.0572469	0.122146	-0.200696	0.0237081	4	0.855794	21380_360737	Tbx1	Chr16 cM	Chr16:18399729-18409421(-)	T-box 1	Tbx1	Chr11 q23	NA	T-box transcription factor 1
71529_313672	313672	71529	0.0661839	0.0428233	0.122223	-0.0177482	0.150116	4	0.855794	71529_313672	Kazn	Chr4 cM	Chr4:141829701-142205056(-)	kazrin, periplakin interacting protein	Kazn	Chr5 q36	NA	kazrin, periplakin interacting protein
20663_85384	85384	20663	0.0309848	0.0200516	0.122284	-0.00831551	0.0702851	5	0.855794	20663_85384	Sos2	Chr12 cM	Chr12:69630536-69728626(-)	SOS Ras/Rho guanine nucleotide exchange factor 2	Sos2	Chr6 q24	NA	SOS Ras/Rho guanine nucleotide exchange factor 2
18554_29606	29606	18554	-0.0320823	0.0207641	0.122327	-0.0727792	0.0086147	5	0.855794	18554_29606	Pcsk7	Chr9 cM	Chr9:45817795-45841024(+)	proprotein convertase subtilisin/kexin type 7	Pcsk7	Chr8 q22	NA	proprotein convertase subtilisin/kexin type 7
66680_296346	296346	66680	0.0307702	0.0199159	0.122345	-0.00826429	0.0698047	4	0.855794	66680_296346	Oser1	Chr2 cM	Chr2:163247742-163261390(-)	oxidative stress responsive serine rich 1	Oser1	Chr3 q42	NA	oxidative stress responsive serine-rich 1
242521_313348	313348	242521	0.0274885	0.0177971	0.122456	-0.0073932	0.0623702	4	0.855794	242521_313348	Klhl9	Chr4 cM	Chr4:88636529-88640702(-)	kelch-like 9	Klhl9	Chr5 q32	NA	kelch-like family member 9
20650_689421	689421	20650	-0.217245	0.140673	0.122511	-0.492959	0.05847	5	0.855794	20650_689421	Sntb2	Chr8 cM	Chr8:107662372-107740864(+)	syntrophin, basic 2	Sntb2	Chr19 q12	NA	syntrophin, beta 2
66069_316108	316108	66069	0.03985	0.0258136	0.122647	-0.0107438	0.0904437	5	0.855794	66069_316108	Snupn	Chr9 cM	Chr9:56858162-56890490(+)	snurportin 1	Snupn	Chr8 q24	NA	snurportin 1
72057_292404	292404	72057	0.0285709	0.0185118	0.122736	-0.00771155	0.0648534	5	0.855794	72057_292404	Phf10	Chr17 cM	Chr17:15165271-15181535(-)	PHD finger protein 10	Phf10	Chr1 q12	NA	PHD finger protein 10
622320_499209	499209	622320	0.046629	0.0302208	0.122844	-0.0126026	0.105861	4	0.855794	622320_499209	Kctd21	Chr7 cM	Chr7:96981534-96999420(+)	potassium channel tetramerisation domain containing 21	Kctd21	Chr1 q32	NA	potassium channel tetramerization domain containing 21
15353_362825	362825	15353	0.0589065	0.0381821	0.122884	-0.0159289	0.133742	4	0.855794	15353_362825	Hmg20b	Chr10 cM	Chr10:81181882-81186314(-)	high mobility group 20B	Hmg20b	Chr7 q11	NA	high mobility group 20 B
66421_499724	499724	66421	0.0387992	0.0251512	0.122918	-0.0104962	0.0880947	4	0.855794	66421_499724	2410004B18Rik	Chr3 cM	Chr3:145643769-145650584(+)	RIKEN cDNA 2410004B18 gene	C2h1orf52	Chr2 q44	NA	similar to human chromosome 1 open reading frame 52
58887_445541	445541	58887	-0.0493462	0.0319893	0.122931	-0.112044	0.0133516	4	0.855794	58887_445541	Repin1	Chr6 cM	Chr6:48570817-48576016(+)	replication initiator 1	Repin1	Chr4 q24	NA	replication initiator 1
74103_307189	307189	74103	-0.0845664	0.0548318	0.123004	-0.192035	0.0229019	5	0.855794	74103_307189	Nebl	Chr2 cM	Chr2:17348720-17736275(-)	nebulette	Nebl	Chr17 q12.3	NA	nebulette
20182_361801	361801	20182	-0.0364832	0.0236558	0.123013	-0.0828478	0.00988144	4	0.855794	20182_361801	Rxrb	Chr17 cM	Chr17:34250786-34257373(+)	retinoid X receptor beta	Rxrb	Chr20 p12	NA	retinoid X receptor beta
223669_315101	315101	223669	0.0876746	0.0568655	0.123125	-0.0237797	0.199129	4	0.855794	223669_315101	Zfp7	Chr15 cM	Chr15:76763459-76776595(+)	zinc finger protein 7	Zfp7	Chr7 q34	NA	zinc finger protein 7
56437_83521	83521	56437	0.171289	0.111099	0.12313	-0.0464614	0.38904	4	0.855794	56437_83521	Rrad	Chr8 cM	Chr8:105354702-105357959(-)	Ras-related associated with diabetes	Rrad	Chr19 p14	NA	RRAD, Ras related glycolysis inhibitor and calcium channel regulator
13542_83721	83721	13542	-0.0386956	0.0251052	0.123235	-0.0879009	0.0105098	5	0.855794	13542_83721	Dvl1	Chr4 cM	Chr4:155931859-155943760(+)	dishevelled segment polarity protein 1	Dvl1	Chr5 q36	NA	dishevelled segment polarity protein 1
20239_288663	288663	20239	0.0347275	0.0225309	0.123236	-0.00943218	0.0788872	4	0.855794	20239_288663	Atxn2	Chr5 cM	Chr5:121849672-121954372(+)	ataxin 2	Atxn2	Chr12 q16	NA	ataxin 2
70673_100366024	100366024	70673	-0.0982691	0.0637632	0.123279	-0.223243	0.0267045	4	0.855794	70673_100366024	Prdm16	Chr4 cM	Chr4:154400582-154721330(-)	PR domain containing 16	Prdm16	Chr5	NA	PR/SET domain 16
231760_266780	266780	231760	0.0880194	0.0571343	0.123421	-0.0239617	0.2	5	0.855794	231760_266780	Rimbp2	Chr5 cM	Chr5:128834855-129030550(-)	RIMS binding protein 2	Rimbp2	Chr12 q13	NA	RIMS binding protein 2
16971_299858	299858	16971	-0.0394262	0.0255941	0.123452	-0.0895897	0.0107372	4	0.855794	16971_299858	Lrp1	Chr10 cM	Chr10:127374030-127457017(-)	low density lipoprotein receptor-related protein 1	Lrp1	Chr7 q22	NA	LDL receptor related protein 1
74729_500281	500281	74729	0.0583627	0.0378908	0.12349	-0.0159019	0.132627	4	0.855794	74729_500281	Setmar	Chr6 cM	Chr6:108042006-108054083(+)	SET domain without mariner transposase fusion	Setmar	Chr4 q41	NA	SET domain and mariner transposase fusion gene
225929_361736	361736	225929	0.0333403	0.0216473	0.123521	-0.0090876	0.0757682	4	0.855794	225929_361736	Patl1	Chr19 cM	Chr19:11889763-11922455(+)	protein associated with topoisomerase II homolog 1 (yeast)	Patl1	Chr1 q43	NA	PAT1 homolog 1, processing body mRNA decay factor
278240_317395	317395	278240	0.0648029	0.0421271	0.123982	-0.0177647	0.147371	4	0.857335	278240_317395	Spin2c	ChrX cM	ChrX:152615221-152617239(+)	spindlin family, member 2C	Spin2a	ChrX q12	NA	spindlin family member 2A
211612_317517	317517	211612	0.0363982	0.0236654	0.124041	-0.00998517	0.0827815	4	0.857335	211612_317517	Ptchd1	ChrX cM	ChrX:154356451-154406810(-)	patched domain containing 1	Ptchd1	ChrX q21	NA	patched domain containing 1
244238_404660	404660	244238	0.0978837	0.0636454	0.12406	-0.0268591	0.222626	5	0.857335	244238_404660	Mrgpre	Chr7 cM	Chr7:143332100-143338237(-)	MAS-related GPR, member E	Mrgpre	Chr1 q42	NA	MAS related GPR family member E
17274_117103	117103	17274	0.0336436	0.02188	0.124136	-0.00924033	0.0765275	4	0.857335	17274_117103	Rab8a	Chr8 cM	Chr8:72915044-72935210(+)	RAB8A, member RAS oncogene family	Rab8a	Chr16 p14	NA	RAB8A, member RAS oncogene family
[truncated: 10,169 more rows]
