# Supplementary material for: A Meta‐Analysis of the Effects of Early Life Stress on the Prefrontal Cortex Transcriptome Reveals Long‐Term Downregulation of Myelin‐Related Gene Expression
Source: Brain Behav. 2025 Jun 17;15(6):e70608. doi: 10.1002/brb3.70608 (PMC12171234; doi:10.1002/brb3.70608)
Supplement: Supplementary file 2 — Supplementary Materials. [file BRB3-15-e70608-s003.xlsx]

## Sheet: fGSEA_Results
	pathway	pval	padj	ES	NES	nMoreExtreme	size	leadingEdge	yellow=tgfa, orange=Iqgap3, slime green=Cldn11, kelly green=MAG, light green/bold=Col11a1
5192	GOMF_SIGNALING_RECEPTOR_BINDING	0.000151538	0.0452559	-0.312577	-1.38174	0	959	Cartpt,Spp1,S100a8,Acp4,S100a9,Ttr,Erbb4,Tshb,Wnt9b,Sla,Tnk1,Bdkrb2,Pspn,Tgfa,Apob,Itgb7,Trh,Sytl5,Lama3,Gpha2,Mag,Cd22,Gdf5,Trf,Penk,Mog,Ptpn14,Itga1,Fgr,Efnb3,Prok1,Vegfd,Cd300lf,Wnt1,Kcna5,Nts,Lifr,Osm,Ptch1,Fgf11,Rapsn,Itgb4,Frk,Gal,Erbb3,Nr4a2,Pxdn,C1ql1,Itga4,Shc4,Nrxn1,Nppa,S100a4,Ptprz1,Gna12,Tiam1,Avp,Ccdc88c,Ntrk1,Tnfsf12,Lrp6,Ptch2,Igsf1,Col2a1,Mtss1,Bmp4,Rln1,Necab2,Sfrp1,Homer3,Tac1,…
1387	GOBP_BIOLOGICAL_ADHESION	0.00015193	0.0452559	-0.313852	-1.38747	0	967	Spp1,Azgp1,S100a8,Cldn3,S100a9,Kirrel2,Cldn9,Spta1,Cdh1,Mpz,Aoc3,Itgb7,Gp1ba,Hapln2,Cldn11,Fmn1,Ptpro,Lama3,Mag,Cd22,Cdhr1,Tenm3,Mog,Itga1,Foxj1,Efnb3,Celsr1,Npy2r,Celsr3,Fat3,Serpinf2,Wnt1,Mbp,Apod,Pkp1,Atxn3,Epha2,Ager,Dsg2,Itgb4,Cytip,Fut2,Erbb3,Cdhr5,Rhod,Adamts9,Srpx,Cdh23,Cdc42ep1,Gsn,Cd46,Itga4,Nrp2,Jak3,Cldn22,Mcam,Ada,Cbln1,Nrxn1,Spon2,Dusp1,Arhgap6,Apc,Fat4,Cdh6,Tiam1,Ank3,Csrp1,Col26a1…
9299	GOBERT_OLIGODENDROCYTE_DIFFERENTIATION_DN	0.00015425	0.0452559	-0.373593	-1.6432	0	891	Col11a1,Fa2h,Tmem88b,Zbtb20,Fos,Gadd45b,Slc26a2,Cnp,Lhfpl2,Gab1,Ttyh2,Gng7,Gpr37,Mbp,Tmem63a,Usp6nl,H1f2,Bcas1,Plp1,Akap10,Cpm,Adamts4,Rhog,Cd82,Gnb4,Nav2,Tspan2,Pxdn,Ugt8a,Phldb1,Trp53inp1,Itpr2,Zkscan1,Per3,Ptprz1,Cep295,Pllp,Prtg,Ikzf2,Ank3,Aspa,Gltp,Shisal1,Ndrg1,Dusp15,Hipk2,Fgfr2,Tcf4,Cnksr3,Fbxo32,Plxnb3,Car14,Dbp,Wscd1,Map1b,Prkca,Slc44a1,Lrrn3,Cryab,Dner,Sema4g,Wrn,Pdlim2,Gal3st1,Kcna1,N…
2777	GOBP_NEURON_DEVELOPMENT	0.000154392	0.0452559	-0.334894	-1.47325	0	892	Spp1,Acp4,Klk6,S100a9,Lhx3,Pspn,Spta1,Cdh1,Egr2,Arc,Dok6,Ptpro,Lama3,Mag,Cdhr1,Tenm3,Cnp,Itga1,Efnb3,Gab1,Kif13b,Pbx3,Apod,Th,Ptch1,Plp1,Epha2,Tmem132e,Ager,Unc5c,Vax2,Bcl11b,Pdzd7,Creb3l2,Myo9a,Nr4a2,Rhog,Tubb2b,Btg2,Cdh23,Tspan2,Dcx,Ugt8a,C1ql1,Itga4,Pla2g3,Nrp2,Dlx5,Micall1,Nrxn1,Fat4,Map2,Tiam1,Ank3,Nkx2-1,Epha1,Epha8,Ntrk1,Fgfr2,Crabp2,Dio3,Wnk1,Plxnb3,Sfrp1,Fryl,Styxl1,Map1b,Prkca,Efna2,Sez…
7388	HP_ONSET	0.000155087	0.0452559	-0.324289	-1.42161	0	846	Slc39a4,Slc1a2,Ttr,Erbb4,Cdca7,Mpz,Egr2,Samd12,Chat,Tbx19,Nkx6-2,Scnn1g,Lama3,Litaf,Tert,Nlrc4,Ptprq,Gjc2,Chrnb1,Cnp,Aspm,Scnn1b,Scnn1a,Th,Plp1,Myo5a,Greb1l,Rapsn,Itgb4,Bcl11b,Slc2a10,Pole,Mefv,Hcn4,Cdh23,Dcx,Gsn,Slc6a5,Jak3,Cybb,Prx,Stxbp2,Clcn1,Fat4,Ndrg1,Nkx2-1,Cenpf,Rasgrp2,Ccdc88c,Srebf1,Ntrk1,Tyr,Slc6a9,Dchs1,Wnk1,Kcnma1,Col9a2,Matr3,Cryab,Flnc,Nfe2l2,Asxl2,Kcna1,Gch1,Cxcr4,Qdpr,Psat1,Megf1…
9278	MEISSNER_BRAIN_HCP_WITH_H3K4ME3_AND_H3K27ME3	0.000155328	0.0452559	-0.405167	-1.77424	0	829	Cartpt,Oxtr,Depdc1b,Fign,Esrp2,Galr1,Top2a,Slco5a1,Cdca7,Kirrel2,Anln,Sp8,Cdh1,Egr2,St8sia2,Lgr5,Cldn11,Ppp1r14a,Mal,Nkx6-2,Abhd15,Slc16a10,Scnn1g,Galnt6,Npr1,Ptpro,Tll1,Litaf,Penk,Gadd45b,Ptpn14,Aspm,Lhfpl2,Htr2c,Foxj1,Zfp536,Zfp503,Adamts7,Gab1,Plpp2,Wnt1,Tmem63a,Egr4,Tmem98,Plekhg3,Hhip,Fgf11,Epha2,P2ry2,Trpm3,Prss12,Dsg2,Sp5,Fbxl7,Erbb3,Nr4a2,Tubb2b,Fzd5,Hcn4,Cdc42ep1,Loxl4,Slc4a4,Cnn2,Sall3,…
746	GOBP_CENTRAL_NERVOUS_SYSTEM_DEVELOPMENT	0.00015706	0.0452559	-0.407495	-1.77292	0	758	Tfap2d,Oxtr,S100a8,Cldn3,Klk6,S100a9,Lhx3,Erbb4,Wnt9b,Pspn,Cdh1,Egr2,Hapln2,Fa2h,Grin2a,Tbx19,Mal,Nkx6-2,Star,Mag,Mog,Gjc2,Slc45a3,Mobp,Cnp,Foxj1,Gli1,Celsr1,Pcm1,Pbx3,Wnt1,Dnah5,Mbp,Apod,Sox10,Th,Kdm6b,Ptch1,Tmem98,Plp1,Ager,Unc5c,Vax2,Bcl11b,Six1,Nr4a2,Marcksl1,Gnb4,Btg2,Tspan2,Dcx,Nkx2-2,Gsn,Sypl2,Ugt8a,Chd7,Dlx2,Nrp2,Dlx5,Pax6,Olig2,Cbln1,Ecrg4,Fat4,Map2,Ptprz1,Aspa,Nnat,Nkx2-1,Cenpf,Fgfr2,Lr…
9093	FAN_EMBRYONIC_CTX_OLIG	0.000160308	0.0452559	-0.510607	-2.1907	0	614	Azgp1,Klk6,Anln,Prima1,Hapln2,Samd12,Fa2h,Cldn11,Grin2a,Ppp1r14a,Slc24a2,Mal,Nkx6-2,Galnt6,Amer2,Mag,Cd22,Trf,Gjb1,Mog,Bbx,Gjc2,Slc45a3,Mobp,Cnp,Zfp536,Gab1,Plekhh1,Ttyh2,Gng7,Plpp2,Kif13b,Gpr37,Mbp,Apod,Tmem63a,Sox10,H1f2,Bcas1,Plekhg3,Hhip,Plp1,S1pr5,Unc5c,Cpm,Adamts4,Erbb3,Ermn,Marcksl1,Rhog,Syt9,Prr18,Creb5,Pcp4,Nav2,Gsn,Ugt8a,Phldb1,Tspan15,Micall1,Rxrg,Carns1,Olig2,Clic4,Mcam,Pllp,Ank3,Aspa…
2899	GOBP_NERVOUS_SYSTEM_PROCESS	0.000160617	0.0452559	-0.338752	-1.45926	0	655	Cartpt,Oxtr,Azgp1,Col11a1,Ffar4,Npas4,Egr2,Arc,Grin2a,Slc24a2,Nkx6-2,Scnn1g,Crybb1,Mag,Fos,Penk,Chrnb1,Htr2c,Scnn1b,Rgs9,Npy2r,Gpr179,Mbp,Scnn1a,Sox10,Th,Tmem98,Tanc1,Trpm3,Ager,Vax2,Pdzd7,Six1,Myo9a,Trpm5,Oprk1,Btg2,Gabrg3,Cacng5,Trpm1,Cdh23,Oprm1,C1ql1,Chd7,Pax6,Cbln1,Nrxn1,Clcn1,Ptprz1,Ank3,Avp,Tacr2,Ntrk1,Tyr,Col2a1,Adrb2,Tac1,Gabrq,Sez6,Kcna1,Gch1,Cxcr4,Nfatc4,Meis2,Fosl1,Hrh3,Tpbg,Serpinf1,…
8559	HP_CONSTITUTIONAL_SYMPTOM	0.000161005	0.0452559	-0.339744	-1.46101	0	643	Spp1,Dao,Col11a1,Lhx3,Ttr,Erbb4,Tshb,Slc4a1,Spta1,Kcnn4,Apob,Fa2h,Tbx19,Scnn1g,Tll1,Trps1,Star,Tert,Foxe1,Slc26a2,Nlrc4,Gjc2,Scnn1b,Serpinf2,Wnt1,Scnn1a,Sox10,Th,Atxn3,Plp1,Akap10,Dsg2,Slc2a10,Casq2,Dact1,Pole,Mefv,Chst3,Cdh23,Cd46,Ankrd55,Apc,Clcn1,Car2,Vangl2,Nkx2-1,Bnc2,Ntrk1,Tnfsf12,Lrp6,Tcf4,Col2a1,Col9a2,Matr3,Ehhadh,Slc44a1,Abca1,Flnc,Gch1,Alms1,Pgam2,Unc93b1,Notch2,Tbx1,Ednrb,Bicc1,Cr2,Pm…
5790	GOMF_MOLECULAR_TRANSDUCER_ACTIVITY	0.000161655	0.0452559	-0.345033	-1.48286	0	639	Oxtr,Galr1,Cldn3,Gpr6,Nmbr,Erbb4,Bdkrb2,Ffar4,Acvr1c,P2ry4,Itgb7,Gp1ba,Lgr5,Igsf6,Grin2a,Npr1,Ptpro,Slamf8,Chrnb1,Htr2c,Adrb3,Pglyrp1,Efnb3,Celsr1,Prokr1,Cd300lf,Npy2r,Gpr179,Celsr3,Gpr37,Tmem63a,Ptgir,Lifr,Ptch1,Ros1,Il21r,Cd7,Epha2,P2ry2,Ager,S1pr5,Unc5c,Gal,Erbb3,Oprk1,Gabrg3,Fzd5,Paqr4,Ccr10,Cd46,Oprm1,Itga4,Nrp2,Rxrg,Gpr149,Nrxn1,Gpr161,Gpr160,Ptprz1,Prtg,Adra2b,Tacr2,Epha1,Epha8,Crhr2,Ntrk1…
3214	GOBP_HEAD_DEVELOPMENT	0.000162417	0.0452559	-0.360348	-1.53819	0	584	Tfap2d,Oxtr,Lhx3,Erbb4,Wnt9b,Cdh1,Egr2,Grin2a,Tbx19,Star,Gjc2,Cnp,Foxj1,Gli1,Pcm1,Pbx3,Wnt1,Dnah5,Mbp,Apod,Th,Kdm6b,Ptch1,Plp1,Unc5c,Vax2,Bcl11b,Nr4a2,Gnb4,Btg2,Tspan2,Nkx2-2,Sypl2,Chd7,Dlx2,Nrp2,Dlx5,Olig2,Cbln1,Fat4,Nnat,Nkx2-1,Cenpf,Fgfr2,Lrp6,Col2a1,Myo1d,Bmp4,Sfrp1,Efna2,Sez6,Wrn,Kcna1,Cxcr4,Notch1,Meis2,Lpar1,Sirt2,Phgdh,Akna,Tbx1,Dll1,Adgrg1,Ascl1,Nf1,S1pr1,Casp3,Cdk5rap2,Mecp2,Dock7,Glud1…
9189	Gandal_2018_Schizophrenia_Upregulated_Cortex	0.000170213	0.0452559	-0.460992	-1.87826	0	341	Cartpt,Oxtr,S100a8,Slc1a2,S100a9,Sla,Hsd11b2,Etnppl,Kcnn3,Kcna5,Lifr,Ryr3,Itgb4,Tubb2b,Fzd5,Chst3,Pex11a,Slc4a4,Itpr2,Fth1,Pax6,Fabp7,Gna12,Ndrg1,Limd1,Tnfsf12,Abca1,Trp53bp2,Ddr1,Rassf4,Meis2,Prdm16,Psat1,Cnn3,Tmbim1,Pole2,Arhgap5,Cp,P2rx1,Notch2,Hif3a,Gdf10,Sft2d2,Lrig1,Plin3,Txnip,Itpkb,Itgb8,Tmem176b,Ube2l6,Tgfb2,S1pr1,Ptpn13,Zfp516,Scrg1,Phc3,Mlc1,Piga,Kat2b,Glud1,Cbs,Gstm7,Tmem176a,Fam117a,…
9071	Oligodendrocyte_All_Zeisel_Science_2015	0.000171792	0.0452559	-0.59254	-2.39899	0	320	Depdc1b,Fign,Klk6,Anln,Prima1,Cldn11,Tmem88b,Mal,Nkx6-2,Slc5a11,Galnt6,Mag,Trf,Rbpjl,Gjb1,Mog,Gjc2,Slc45a3,Mobp,Cnp,Efnb3,Cyp3a13,Plekhh1,Gng7,Kif13b,Gpr37,Mbp,Apod,Usp6nl,Ptch1,Plp1,S1pr5,Cep97,Creb3l2,Erbb3,Ermn,Chst3,Tspan2,Gsn,Ugt8a,Micall1,Fth1,Gna12,Pllp,Aspa,Car2,Vangl2,B3galt5,Dusp15,Hipk2,Fbxo32,Wnk1,Olig1,Slc44a1,Cryab,Slain1,Pdlim2,Gal3st1,Kcna1,Qdpr,Slc25a1,Mtmr10,Fgd3,Elovl1,Kif13a,T…
2105	GOBP_GLIOGENESIS	0.000174368	0.0452559	-0.511886	-1.99434	0	218	S100a8,S100a9,Egr2,Fa2h,Nkx6-2,Mag,Penk,Gjc2,Slc45a3,Mobp,Cnp,Sox10,Tmem98,Plp1,Ager,Itgb4,Erbb3,Tspan2,Nkx2-2,Gsn,Dlx2,Olig2,Prx,Ptprz1,Tiam1,Aspa,Ndrg1,Nkx2-1,Olig1,Dner,Sox11,Cxcr4,Notch1,Gpr17,Lpar1,Nr1d1,Sox8,Sirt2,Phgdh,Dll1,Adgrg1,Spint1,Cd9,Ascl1,Tgfb2,Nf1,Cntf,Egfr,Bmp2,Bace2,Arhgef10,Gli3,Lgi4,Gpr37l1,Tlr4,Ptk2b,Tal1,Disc1,Vim,Mdk,Kcnj10,Daam2,Dicer1,Cers2,Lif,Eef2,Clu,Nfib,Sox6,Plag1,N…
2940	GOBP_POSITIVE_REGULATION_OF_SECRETION	0.000175901	0.0452559	-0.452923	-1.7558	0	211	Cartpt,Spp1,Oxtr,Galr1,S100a8,Ffar4,Kcnn4,Trh,Npr1,Fgr,Npy2r,P2ry2,Gal,Syt9,Pla2g3,Avp,Tacr2,Nnat,Tac1,Sox11,Ptpn23,Slc12a2,Baiap3,Ednrb,Adcy8,Gpr27,Tgfb2,Egfr,Slc4a8,Tnfrsf11a,Ptafr,Rasl10b,Glud1,Bmp2,Doc2b,Nkx3-1,Sdc4,Edn1,Crh,Oxt,Tlr4,Ezr,Lamp1,Gpld1,Nmb
956	GOBP_GLIAL_CELL_DIFFERENTIATION	0.000177873	0.0452559	-0.553246	-2.08672	0	168	S100a8,S100a9,Egr2,Fa2h,Nkx6-2,Mag,Slc45a3,Mobp,Cnp,Sox10,Tmem98,Plp1,Ager,Itgb4,Erbb3,Tspan2,Nkx2-2,Gsn,Dlx2,Olig2,Prx,Ptprz1,Aspa,Ndrg1,Nkx2-1,Olig1,Dner,Sox11,Cxcr4,Notch1,Gpr17,Lpar1,Nr1d1,Sox8,Sirt2,Phgdh,Dll1,Spint1,Ascl1,Nf1,Cntf,Egfr,Bmp2,Bace2,Arhgef10,Gli3,Lgi4,Gpr37l1,Tlr4,Tal1,Vim,Mdk,Kcnj10,Daam2,Dicer1,Lif,Clu,Nfib,Sox6,Ntrk2,Tenm4,Abca2,Sox9,Prmt5,Ptn,Nr2e1,Slc8a3,Akt2,Serpine2,Ptp…
3806	GOBP_RESPONSE_TO_ALCOHOL	0.000177873	0.0452559	-0.49609	-1.87114	0	168	S100a8,Cldn3,P2ry4,Npas4,Cdh1,Grin2a,Trh,Scnn1g,Star,Fos,Penk,Scnn1b,Th,Ptch1,Gsn,Oprm1,Trp53inp1,Itpr2,Cybb,Avp,Srebf1,Fgfr2,Lrp6,Sfrp1,Fosb,Fosl1,Tnfsf4,Adcy8,Klf2,Sgk1,Htr3a,Cyp8b1,Jup,Mlc1,Rpl15,Cbl,Crh,Oxt,Ptk2b
4032	GOBP_RESPONSE_TO_KETONE	0.000178126	0.0452559	-0.499515	-1.84981	0	146	Spp1,Oxtr,Car9,P2ry4,Npas4,Trh,Scnn1g,Star,Fos,Scnn1b,Sox10,Th,Dsg2,Nkx2-2,Cybb,Dusp1,Avp,Srebf1,Fbxo32,Sfrp1,Fosb,Fosl1,Tnfsf4,Serpinf1,Adcy8,Txnip,Klf2,Sgk1,Tgfb2,Egfr,Ptafr,Abcb4,Nkx3-1,Edn1,Cbl,Crh,Oxt
9148	DESCARTES_MAIN_FETAL_SCHWANN_CELLS	0.000179019	0.0452559	-0.56242	-2.10468	0	159	Azgp1,Pmp2,Cdh1,Mpz,Prima1,Mal,Mag,Tenm3,Wfdc2,Cnp,Zfp536,Sox10,Plp1,Trpm3,Erbb3,Xkr4,Nr4a2,Oprk1,Ugt8a,Shc4,Rxrg,Mcam,Nrxn1,Prx,Cdh6,Ptprz1,Pllp,Aspa,Plekhb1,Col2a1,Plxnb3,2810459M11Rik,Tac1,Gal3st1,Prdm16,Gpr17,Megf10,Nkain3,Sox8,S100b,Hspb2,Pmp22,Pmepa1,Itgb8,Tmem176b,Gfra1,Scrg1,Tcp11,Tmem176a,Hepacam
9122	ZHONG_PFC_C4_PTGDS_POS_OPC	0.000182216	0.0452559	-0.522408	-1.87803	0	120	Cldn11,Grin2a,Ptpro,Mag,Trf,Mog,Cnp,Mbp,Bcas1,Plp1,Myo5a,Cpm,Erbb3,Ugt8a,Itpr2,Ank3,Plekhb1,Slc44a1,Lrrn3,Nfe2l2,Gpr17,Sirt2,Arhgap5,Sgk1,Serinc5,Rnd2,Rictor,Zfp827,Tns3,Sema4d,Tmod1,Kank1,Tm7sf3,Phactr3,Reep3,Frmd4b,Frmd4a,Strn,Ppp1r16b,Stat2,Cdk18
9081	FAN_EMBRYONIC_CTX_BIG_GROUPS_GLIAL	0.000182849	0.0452559	-0.496254	-1.77905	0	118	Slc1a2,Pmp2,Litaf,Fabp7,Aif1l,Ptprz1,Wscd1,Olig1,Dner,Psat1,Plpp3,Phgdh,Cnn3,Cd63,S100b,Ednrb,Adgrg1,Cst3,Cd9,Itgb8,Scrg1,Mlc1,Laptm4b,Myo10,Scd1,Ndrg2,Vim,Sema6a,Mdk,Slc1a3,Myo6,Mfge8,Nkain4,Pon2,Clu,Lima1,Dad1,Ntrk2,Lypd1,Atp1b2,Gatm,Ptn,Serpine2,Ckb,S100a16,Ldhb,Atp1a2,Dcxr
729	GOBP_ENSHEATHMENT_OF_NEURONS	0.000184094	0.0452559	-0.602533	-2.12289	0	105	Klk6,Mpz,Egr2,Fa2h,Cldn11,Mal,Nkx6-2,Mag,Mobp,Mbp,Sox10,Bcas1,Tmem98,Plp1,Itgb4,Tspan2,Ugt8a,Olig2,Prx,Ptprz1,Pllp,Aspa,Ndrg1,Gal3st1,Cxcr4,Lpar1,Sirt2,Cd9,Pmp22,Nf1,Serinc5,Arhgef10,Lgi4,Kcnj10,Dicer1,Clu,Dhh,Acsbg1,Ntrk2,Tenm4,Cmtm8,Abca2
9107	ZHONG_PFC_MAJOR_TYPES_OPC	0.000187056	0.0452559	-0.587467	-1.99331	0	84	Pmp2,Arc,Cnp,Gng7,Apod,Sox10,Cd82,Nkx2-2,Olig2,Ptprz1,Pllp,Plekhb1,Olig1,Brinp3,Gpr17,Psat1,Sox8,Sirt2,Plpp3,Cd63,Scn1a,S100b,Ednrb,Cst3,Cd9,Itgb8,Rftn2,Scrg1,Plat,Sema5a,Slc35f1,Nkain4,Pon2,Lima1,Sox6,Kank1,Pdgfra,Alcam,Gatm,Ptn,Pcdh15,Serpine2
1354	GOBP_GLIAL_CELL_DEVELOPMENT	0.000187161	0.0452559	-0.59764	-2.04687	0	89	S100a8,S100a9,Fa2h,Nkx6-2,Mag,Mobp,Sox10,Plp1,Ager,Itgb4,Tspan2,Nkx2-2,Gsn,Prx,Aspa,Ndrg1,Olig1,Sox11,Lpar1,Nr1d1,Sirt2,Phgdh,Dll1,Ascl1,Nf1,Cntf,Egfr,Bace2,Arhgef10,Lgi4,Tlr4,Vim,Mdk,Kcnj10,Dicer1,Clu,Ntrk2,Tenm4,Abca2
9106	ZHONG_PFC_MAJOR_TYPES_NPCS	0.000187161	0.0452559	-0.600967	-2.06217	0	90	Depdc1b,Top2a,Mfap2,Gins2,Cdca7,Mki67,Aspm,Tgif1,Tmem98,Creb5,Nuf2,Pax6,Cenpf,Sfrp1,Clic1,Bub1,Notch1,Plpp3,Phgdh,Dlgap5,Dync2i2,Ucp2,Gli3,Vim,Mdk,Dach1,H2az2,Cdca4,Fbxo5,Efnb1,Sox9,Mcm5,Tmpo
9165	DESCARTES_MAIN_FETAL_ENS_GLIA	0.000187829	0.0452559	-0.59656	-2.03306	0	86	Azgp1,Erbb4,Pmp2,Mpz,Prima1,Cnp,Zfp536,Sox10,Plp1,Erbb3,Shc4,Nrxn1,Aif1l,Ptprz1,Aspa,Tac1,Cryab,Paqr6,Gpr17,Megf10,Nkain3,Sox8,S100b,Ednrb,Gfra1,Lgi4,Lmo1,Slc35f1,Col5a3,Nkain4
2788	GOBP_OLIGODENDROCYTE_DIFFERENTIATION	0.000188111	0.0452559	-0.625521	-2.09578	0	78	Fa2h,Nkx6-2,Mag,Slc45a3,Mobp,Cnp,Sox10,Tmem98,Plp1,Tspan2,Nkx2-2,Gsn,Dlx2,Olig2,Ptprz1,Aspa,Nkx2-1,Olig1,Sox11,Cxcr4,Notch1,Gpr17,Lpar1,Sox8,Ascl1,Nf1,Gli3,Mdk,Kcnj10,Daam2,Clu,Sox6,Ntrk2,Tenm4,Abca2,Sox9,Prmt5,Ptn,Slc8a3
9259	LEIN_OLIGODENDROCYTE_MARKERS	0.000188111	0.0452559	-0.816933	-2.68869	0	70	Anln,Fa2h,Tmem88b,Mal,Mag,Gjb1,Mog,Mobp,Cnp,Ttyh2,Gpr37,Mbp,Apod,Tmem63a,Sox10,Plekhg3,S1pr5,Ermn,Tspan2,Gsn,Ugt8a,Olig2,Clic4,Mcam,Csrp1,Gltp,Plekhb1,Car2,Ndrg1,Wscd1,Olig1,Slc44a1,Cryab,Qdpr,Selenop,Septin4,Sgk1,Serinc5,Pacs2,Ccp110,Arhgef10,Scd1,Aatk,Daam2,Cers2,Slc48a1,Eef2,Pcyt2,Cd81,Abca2,Rnf13,Gatm,Syt11,Npc1,S100a16,Frmd4b
9152	DESCARTES_MAIN_FETAL_OLIGODENDROCYTES	0.00019015	0.0452559	-0.685097	-2.18559	0	59	Col11a1,Pmp2,Lgr5,Arc,Fa2h,Cldn11,Mag,Gjb1,Mog,Mobp,Apod,Sox10,Bcas1,Erbb3,Nkx2-2,Ugt8a,Olig2,Myt1,Plxnb3,Olig1,Slc44a1,Gal3st1,Gpr17,B3gnt7,Nt5e
4861	GOCC_MYELIN_SHEATH	0.000191058	0.0452559	-0.749361	-2.17115	0	35	Pmp2,Mpz,Mag,Gjc2,Mobp,Cnp,Mbp,Plp1,Ermn,Tspan2,Gsn,Pllp,Myo1d,Sirt2,Serinc5
9074	Oligodendrocyte_Myelinating_Zhang_JNeuro_2014	0.000191058	0.0452559	-0.851684	-2.46761	0	35	Hapln2,Cldn11,Ppp1r14a,Mal,Trf,Gjb1,Mog,Slc45a3,Mbp,Apod,Itgb4,Prr18,Gsn,Carns1,Aspa,Plekhb1,Ndrg1,Cryab,Pdlim2
3032	GOBP_RESPONSE_TO_MINERALOCORTICOID	0.000191939	0.0452559	-0.808159	-2.18633	0	25	Npas4,Trh,Scnn1g,Star,Fos,Scnn1b,Th,Cybb,Fosb,Fosl1,Sgk1,Edn1,Crh
9069	Oligodendrocyte_All_Cahoy_JNeuro_2008	0.000192641	0.0452559	-0.867578	-2.48214	0	33	Hapln2,Fa2h,Cldn11,Ppp1r14a,Mal,Galnt6,Mag,Trf,Gjb1,Mog,Mobp,Plekhh1,Mbp,Bcas1,Plp1,Cpm,Adamts4,Erbb3,Tspan2,Gsn,Ugt8a,Plxnb3,Pdlim2,Gal3st1,Gpr17
9171	DESCARTES_FETAL_CEREBRUM_OLIGODENDROCYTES	0.000192641	0.0452559	-0.760414	-2.17554	0	33	Fa2h,Cldn11,Mag,Gjb1,Mog,Mobp,Apod,Sox10,Bcas1,Erbb3,Nkx2-2,Ugt8a,Olig2,Myt1,Olig1,Gal3st1,Gpr17,Nt5e,Scrg1
9158	DESCARTES_MAIN_FETAL_INHIBITORY_NEURONS	0.000193013	0.0452559	-0.811242	-2.16018	0	23	Tfap2d,Gpr6,Sp8,Sytl5,Dlx2,Slc6a5,Dlx5,Rxrg,Avp,Kcna1,Tfap2b,Fndc9
9175	DESCARTES_FETAL_CEREBRUM_INHIBITORY_NEURONS	0.000193013	0.0452559	-0.811242	-2.16018	0	23	Tfap2d,Gpr6,Sp8,Sytl5,Dlx2,Slc6a5,Dlx5,Rxrg,Avp,Kcna1,Tfap2b,Fndc9
6756	HP_THROMBOEMBOLISM	0.000195503	0.0452559	-0.81765	-2.0291	0	17	Slc4a1,Kcnn4,Tll1,Flnc,Piga,Mypn,Cbs,Mthfr
9072	Oligodendrocyte_Mature_Darmanis_PNAS_2015	0.000195503	0.0452559	-0.906208	-2.24887	0	17	Klk6,Cldn11,Mag,Trf,Gjb1,Mobp,Hhip,Ermn,Ugt8a,Carns1,Folh1,Lpar1
9073	Oligodendrocyte_Mature_Doyle_Cell_2008	0.000195503	0.0452559	-0.818421	-2.03101	0	17	Galnt6,Mobp,Efnb3,Plekhh1,Apod,Abca8a,Ndrg1,Elovl1,Ninj2
5406	GOMF_C_ACYLTRANSFERASE_ACTIVITY	0.000199045	0.0452559	0.869981	2.07355	0	13	Acsm5,Acsm3,Sptlc2
9186	Gandal_2018_MajorDepressiveDisorder_Upregulated_Cortex	0.000209776	0.0465602	0.726942	2.18114	0	37	Slc22a19,Gnrhr,Kcne4,Sytl1,Smpdl3b,Ackr2,Cnr2,Fst,Tmem30a,Ccl5,Triqk,Mmel1,Nat1,Mogat1
936	GOBP_EMBRYO_DEVELOPMENT	0.000317108	0.0601497	-0.326769	-1.41327	1	696	Top2a,Mfap2,Col11a1,Erbb4,Wnt9b,Acvr1c,Sp8,Apob,Tbx19,Tet1,Lama3,Gdf5,Osr1,Foxe1,Eya2,Gli1,Celsr1,Pbx3,Wnt1,Mbp,Junb,Sox10,Th,Kdm6b,Ptch1,Epha2,Itgb4,Vax2,Slc2a10,Pdzd7,Six1,Tubb2b,Dact1,Pole,Fzd5,Phldb1,Itga4,Chd7,Dlx2,Nrp2,Dlx5,Msx2,Ada,Hes7,Dusp1,Gpr161,Vangl2,Sulf1,Hipk2,Fgfr2,Lrp6,Crabp2,Col2a1,Kmt2a,Dchs1,Xylt1,Wnk1,Fras1,Bmp4,Sfrp1,Sox11,Six2,Sebox,Nfe2l2,Notch1,Meis2,Fosl1,Sox8,Efna1,Phgd…
3889	GOBP_SYNAPTIC_SIGNALING	0.000324307	0.0601497	-0.336839	-1.43914	1	588	Cartpt,Oxtr,Slc1a2,Acp4,P2ry4,Npas4,Cdh1,Mpz,Egr2,Arc,Grin2a,Chat,Slc24a2,Stxbp5l,Kcnq3,Star,Penk,Chrnb1,Cnp,Htr2c,Efnb3,Npy2r,Mbp,Th,Atxn3,Plp1,Ager,Rapsn,Slc17a6,Oprk1,Tubb2b,Syt9,Gabrg3,Cacng5,Oprm1,Slc6a5,Sncaip,Cbln1,Nrxn1,Stxbp2,Syt6,Tacr2,Pdlim4,Mctp1,Crhr2,Ntrk1,Lrp6,Adrb2,Sorcs2,Map1b,Tac1,Gabrq,Scn2b,Sez6,Unc13c,Kcna1,Nfatc4,Hrh3,Tpbg,Rgs14,Slc12a2,Chrm4,Cacna1e,P2rx1,Stx2,Pclo,Baiap3,A…
4677	GOCC_SECRETORY_GRANULE	0.000327761	0.0601497	-0.348819	-1.47891	1	532	Cartpt,S100a8,Klk6,S100a9,Tssk1,Ttr,Slc17a9,Arc,Trh,Stxbp5l,Trf,Penk,Lhfpl2,Itga1,Fgr,Spag8,Pglyrp1,Hp,Vegfd,Serpinf2,Vps13c,Pla1a,Scnn1a,Tmem63a,Atp6v0a1,Pkp1,Myo5a,Frk,Gal,Rhog,Syt9,Cnn2,Gsn,Cd46,Slc6a5,Itpr2,Cybb,Lcn2,Fth1,Dennd4c,Cracr2a,Stxbp2,Avp,Slc6a9,Chit1,Phactr2,Notch1,Tmbim1,Cd63,P2rx1,Selenop,Cst3,Cd9,Tgfb2,Ptafr,Itih3,Prtn3,Scg2,Ctsz,Jup,Hps4,Npy,Rnd2,Tcp11,Actn2,Bmf,Bace2,Pld1,Tmpr…
2939	GOBP_REGULATION_OF_SECRETION	0.000329979	0.0601497	-0.378089	-1.58084	1	449	Cartpt,Spp1,Oxtr,Galr1,S100a8,Ffar4,Acvr1c,P2ry4,Kcnn4,Trh,Stxbp5l,Npr1,Htr2c,Fgr,Npy2r,Kcna5,Osm,P2ry2,Gal,Erbb3,Oprk1,Syt9,Oprm1,Chd7,Pla2g3,Sncaip,Itpr2,Rsad2,Ada,Stxbp2,Tiam1,Adra2b,Syt6,Avp,Tacr2,Mctp1,Nnat,Srebf1,Oas2,Sfrp1,Pim3,Tac1,Prkca,Sox11,Notch1,Tfap2b,Hrh3,Ptpn23,Nr1d1,Slc12a2,Cacna1e,P2rx1,Pclo,Baiap3,Rfx3,Ednrb,Adcy8,Septin4,Sgk1,Gpr27,Tgfb2,Egfr,Syt15,Slc4a8,Tnfrsf11a,Ptafr,Rasl1…
8265	HP_ABNORMALITY_OF_SKIN_PHYSIOLOGY	0.0003465	0.0601497	-0.412822	-1.64834	1	278	Spp1,Slc39a4,Slc4a1,Spta1,Slc17a9,Scnn1g,Lama3,Nlrc4,Gjc2,Scnn1b,Scnn1a,Pkp1,Itgb4,Bcl11b,Pole,Mefv,Cdh23,Gsn,Chd7,Jak3,Cybb,Ada,Fat4,Srebf1,Fgfr2,Tcf4,Xylt1,Papss2,Pla2g7,Nfe2l2,Meis2,Cox4i2,Tbx1,Xiap,Egfr,Myo5b,Enpp1,Jmjd1c,Gjb3,Prtn3,Piga,Abcb4,Atp7b,Cbl,Ncf1,Slc29a3,Tjp2,Tlr4,Chst14,Was,Il2rg,Irf5,Card14,Tet2
6847	HP_ABNORMALITY_OF_THE_UPPER_RESPIRATORY_TRACT	0.000347041	0.0601497	-0.408334	-1.63177	1	280	Dao,Col11a1,Erbb4,Grin2a,Scnn1g,Lama3,Tert,Foxe1,Slc26a2,Foxj1,Scnn1b,Dnah5,Scnn1a,Il21r,Plp1,Dnah9,Chd7,Jak3,Cybb,Ada,Stxbp2,Apc,Fgfr2,Tnfsf12,Fras1,Kcnma1,Matr3,Six2,Wrn,Cxcr4,Alms1,Meis2,Mst1r,Sh3kbp1,Mks1,Notch2,Tbx1,Scarf2,Cr2,Nf1,Xiap,Egfr,Jmjd1c,Dync2i2,Prtn3,Mdm4,Setbp1,Gli3,Edn1,Ncf1,Slc29a3,Wnt3,Ep300,Was,Il2rg,Pfn1,Tap1,Pon2,Lrp4,Pabpn1,Mysm1,Dnaaf5,Cd81,Flnb
9103	ZHONG_PFC_MAJOR_TYPES_ASTROCYTES	0.000347283	0.0601497	-0.410991	-1.63876	1	275	Slc1a2,Litaf,Ttyh2,Gng7,Lifr,Cd82,Cdc42ep1,Slc4a4,Itpr2,Fabp7,Aif1l,Ptprz1,Plekhb1,Fat1,Wscd1,2810459M11Rik,Lrrn3,Alpl,Dner,Phactr2,Ddr1,Rassf4,Brinp3,Psat1,Sox8,Plpp3,Efna1,Phgdh,Cnn3,Cd63,Notch2,Nt5e,Lrig1,Plin3,S100b,Ednrb,Adgrg1,Cst3,Cd9,Pmp22,S1pr1,Slc25a18,Lrrc10b,Scrg1,Mlc1,Glud1,Cbs,Myo10,Enho,Scd1,Ndrg2,Gpr37l1,Aqp4,Vim,Sema6a,Tril,Apoe,Slc1a3,Fermt2,Kcnj10,Gfap,Mfge8,Nkain4,Pon2,Lrp4,Fb…
948	GOBP_HORMONE_TRANSPORT	0.000350324	0.0601497	-0.426721	-1.66867	1	229	Cartpt,Spp1,Galr1,Ttr,Ffar4,Acvr1c,Trh,Slc16a10,Stxbp5l,Htr2c,Kcna5,Osm,Slco4a1,Gal,Syt9,Chd7,Pla2g3,Itpr2,Tiam1,Tacr2,Nnat,Srebf1,Sfrp1,Pim3,Tac1,Prkca,Sox11,Tfap2b,Nr1d1,Cacna1e,Pclo,Baiap3,Rfx3,Adcy8,Gpr27,Egfr,Rasl10b,Ucp2,Bmp8a,Glud1,Enho,Doc2b,Nkx3-1,Edn1,Crh,Snap23,Itpr1,Hadh,Gpld1,Nmb
2667	GOBP_REGULATION_OF_HORMONE_SECRETION	0.00035461	0.0601497	-0.440074	-1.68058	1	187	Cartpt,Spp1,Galr1,Ffar4,Acvr1c,Trh,Stxbp5l,Htr2c,Kcna5,Osm,Gal,Syt9,Chd7,Pla2g3,Itpr2,Tiam1,Tacr2,Nnat,Srebf1,Sfrp1,Pim3,Tac1,Prkca,Sox11,Tfap2b,Nr1d1,Cacna1e,Baiap3,Rfx3,Adcy8,Gpr27,Egfr,Rasl10b,Ucp2,Bmp8a,Glud1,Enho,Doc2b,Nkx3-1,Edn1,Crh,Itpr1,Hadh,Gpld1,Nmb
9224	ASTON_MAJOR_DEPRESSIVE_DISORDER_DN	0.00036324	0.0601497	-0.51214	-1.86616	1	132	Klk6,Mal,Mag,Litaf,Trf,Mog,Bbx,Mobp,Cnp,Kif13b,Gpr37,Apod,Tmem63a,Sox10,Plp1,Erbb3,Cdc42ep1,Nkx2-2,Ugt8a,Olig2,Zkscan1,Tiam1,Pllp,Aspa,Fgfr2,Cryab,Lpar1,Ppp2r3a,Pmp22
645	GOBP_PLASMA_MEMBRANE_ORGANIZATION	0.000376011	0.0601497	-0.549212	-1.84299	1	79	S100a9,Slc4a1,Spta1,Fa2h,Tlcd2,Xkr4,Gsn,Sypl2,Micall1,Prx,Fat4,Ank3,Ndrg1,Mtss1,Cxcr4,Stx2,Tgfb2,Xkr6,Snx33,Ano6,Clu,Dnm2,Myof,Mtss2,Dmkn,Atp2a2,Syt11,Akt2
7579	HP_ABNORMALITY_OF_THE_GALLBLADDER	0.000379579	0.0601497	-0.605788	-1.95334	1	63	Slc4a1,Spta1,Kcnn4,Scnn1g,Scnn1b,Scnn1a,Tcf4,Tbx1,Abcg8,Jmjd1c,Son,Mecp2,Abcb4,Pnpla2,Dmpk,Alas2
1661	GOBP_POSITIVE_REGULATION_OF_LIPID_TRANSPORT	0.000380156	0.0601497	-0.610881	-1.94239	1	58	Spp1,Galr1,Ptch1,Gal,Pla2g3,Avp,Tac1,Abca1,Slc12a2,Cyp8b1,Tnfrsf11a,Abcb4,Nkx3-1,Edn1,Crh,Oxt,Apoe
6444	HP_CHOLELITHIASIS	0.000383362	0.0601497	-0.647829	-1.96969	1	46	Slc4a1,Spta1,Kcnn4,Scnn1g,Scnn1b,Scnn1a,Tcf4,Tbx1,Abcg8,Jmjd1c,Abcb4,Dmpk,Alas2
9305	JOHANSSON_GLIOMAGENESIS_BY_PDGFB_UP	0.000383583	0.0601497	-0.66465	-1.99729	1	43	Spp1,Top2a,Mki67,Fos,Marcksl1,Mcam,Rnf213,Cd63,Cd9,Tmem176b
7335	HP_ONION_BULB_FORMATION	0.000384098	0.0601497	-0.755228	-2.03107	1	24	Pmp2,Mpz,Egr2,Litaf,Gjb1,Gnb4,Prx,Ndrg1,Fgd4,Pmp22,Arhgef10
7313	HP_IRREGULAR_VERTEBRAL_ENDPLATES	0.000386026	0.0601497	-0.752399	-2.00349	1	23	Col11a1,Zbtb20,Chst3,Col2a1,Col9a2,Papss2,Tnfrsf11a,Col9a3,Slc29a3
7560	HP_ABNORMALITY_OF_THE_VERTEBRAL_ENDPLATES	0.000387147	0.0601497	-0.738371	-2.00507	1	26	Col11a1,Zbtb20,Chst3,Col2a1,Col9a2,Papss2,Enpp1,Tnfrsf11a,Col9a3,Slc29a3
4800	GOCC_PARANODE_REGION_OF_AXON	0.000410846	0.0627854	-0.871795	-1.91864	1	10	Mag,Gjc2,Kif13b,Ermn,Kcna1,Sirt2
2552	GOBP_POSITIVE_REGULATION_OF_TRANSCRIPTION_BY_RNA_POLYMERASE_II	0.000467217	0.0681699	-0.317458	-1.38682	2	795	Tfap2d,Galr1,Top2a,Lhx3,Tfap2c,Npas4,Egr2,Tbx19,Tet1,Litaf,Osr1,Rbpjl,Tert,Fos,Foxj1,Spag8,Gli1,Serpinf2,Wnt1,Junb,Sox10,Bcl3,Egr4,Osm,Kdm6b,Gal,Bcl11b,Creb3l2,Six1,Nr4a2,Cebpd,Fzd5,Nkx2-2,Chd7,Dlx2,Dlx5,Rxrg,Pax6,Nkx2-1,Hipk2,Srebf1,Fgfr2,Lrp6,Tcf4,Kmt2a,Bmp4,Dbp,Adrb2,Fosb,Sox11,Six2,Nfe2l2,Asxl2,Nfatc4,Notch1,Meis2,Prdm16,Fosl1,Tfap2b,Lmo7,Nfia,Nr1d1,Sox8,Sirt2,Nr1i3,Akna,Onecut2,Ccn1,Tbx1,Nr4…
8442	HP_ABNORMAL_RESPIRATORY_SYSTEM_MORPHOLOGY	0.000467363	0.0681699	-0.318513	-1.39204	2	805	Spp1,Dao,Col11a1,Erbb4,Cdca7,Grin2a,Chat,Scnn1g,Lama3,Tll1,Trps1,Tert,Foxe1,Slc26a2,Nlrc4,Foxj1,Scnn1b,Gli1,Serpinf2,Tgif1,Dnah5,Scnn1a,Sox10,Lifr,Ptch1,Il21r,Plp1,Myo5a,Greb1l,Rapsn,Bcl11b,Slc2a10,Myo9a,Dnah9,Pole,Mefv,Gsn,Cd46,Chd7,Jak3,Cybb,Pax6,Ada,Hes7,Stxbp2,Apc,Fat4,Nkx2-1,Srebf1,Ntrk1,Fgfr2,Tnfsf12,Tcf4,Col2a1,Dchs1,Frem1,Fras1,Kcnma1,Matr3,Ehhadh,Alpl,Flnc,Idua,Sox11,Six2,Nfe2l2,Wrn,Cxcr…
2818	GOBP_CHEMICAL_HOMEOSTASIS	0.000468019	0.0681699	-0.319487	-1.39574	2	799	Steap1,Cartpt,Oxtr,Galr1,Slc39a4,S100a8,Gpr6,S100a9,Slc4a1,Bdkrb2,Ffar4,P2ry4,Apob,Fa2h,Grin2a,Slc24a2,Scnn1g,Stxbp5l,Npr1,Zbtb20,Star,Gckr,Tlcd2,Slamf8,Trf,Htr2c,Scnn1b,Npy2r,Kcna5,Scnn1a,Ptgir,Th,Atp6v0a1,Ptch1,P2ry2,Ryr3,Ager,Trpc7,Casq2,Slc39a5,Hcn4,Trpm1,Cdh23,Slc4a4,Ccr10,Igfbp5,Sypl2,Chd7,Apom,Itpr2,Lcn2,Fth1,Pax6,Clic4,Prnd,Slc9a2,Tiam1,Ank3,Avp,Car2,Lrp6,Slc6a9,Wnk1,Kcnma1,Ttc39b,Pim3,Ta…
5005	GOCC_SECRETORY_VESICLE	0.000479846	0.0684043	-0.327419	-1.41261	2	667	Cartpt,S100a8,Klk6,S100a9,Tssk1,Ttr,Slc17a9,Arc,Grin2a,Trh,Sytl5,Stxbp5l,Trf,Penk,Lhfpl2,Itga1,Fgr,Spag8,Pglyrp1,Hp,Vegfd,Serpinf2,Vps13c,Pla1a,Scnn1a,Tmem63a,Th,Atp6v0a1,Pkp1,Myo5a,Frk,Gal,Rhog,Slc17a6,Syt9,Cnn2,Gsn,Sypl2,Cd46,Slc6a5,Sncaip,Itpr2,Cybb,Lcn2,Fth1,Dennd4c,Cracr2a,Stxbp2,Syt6,Avp,Mctp1,Slc6a9,Chit1,Unc13c,Phactr2,Notch1,Tmbim1,Cd63,P2rx1,Stx2,Selenop,Dgki,Septin4,Cst3,Cd9,Tgfb2,Syt1…
1913	GOBP_NCRNA_METABOLIC_PROCESS	0.000484614	0.0684043	0.347588	1.46917	1	344	Henmt1,Fkbp6,Piwil2,Isg20,Gtpbp4,Rnasel,Dtd2,Trmt12,Ddx10,Znhit6,Utp15,Mocs3,Tex10,Trmt11,Noc4l,Qrsl1,Trmt10a,Eef1e1,Elac1,Rpp38,Nop9,Tyw3,Farsb,Bcdin3d,Mettl15,Yars2,Znhit3,Las1l,Nifk,Toe1,Esf1,Rpp14,Nat10,Mak16,Trmt5,Tdrkh,Rc3h2,Nop14,Cdkal1,Eri1,Dus4l,Pop1,Tyw5,Fam98b,Adat2,Ints8,Utp11,Ddx47,Mettl5,Mrpl44,Isg20l2,Mrm2,Trmt6,Thumpd3,Tyw1,Mettl6,Rcl1,Rrp15,Mybl1,Ybey,Ddx18,Dkc1,Ints5,Bmt2,Trdmt1…
2249	GOBP_POSITIVE_REGULATION_OF_ION_TRANSPORT	0.000491642	0.0684043	-0.352201	-1.47891	2	470	Cartpt,Spp1,Oxtr,Galr1,S100a8,Ffar4,Kcnn4,Cdh1,Arc,Trh,Tert,Gjc2,Rgs9,Pcm1,Npy2r,Ptch1,Plp1,P2ry2,Gal,Fzd5,Sec16b,Pla2g3,Nppa,Cracr2a,Prss8,Ank3,Avp,Tacr2,Car2,Nnat,Slc6a9,Cnksr3,Wnk1,Adrb2,Tac1,Abca1,Trp53bp2,Nfe2l2,Kcna1,Ptpn23,Slc12a2,P2rx1,Baiap3,Adcy8,Gpr27,P2rx5,Tgfb2,Itgb1bp1,Egfr,Htr3a,Cyp8b1,Tnfrsf11a,Ptafr,P2rx3,Jup,Rasl10b,Abcb4,Hps4,Glud1,Gstm7,Zic1,Actn2,Ubr5,Doc2b,Nkx3-1,Gli3,Edn1,A…
3355	GOBP_AXON_DEVELOPMENT	0.000499584	0.068487	-0.367281	-1.52509	2	416	Spp1,Lhx3,Pspn,Spta1,Egr2,Dok6,Ptpro,Lama3,Mag,Cnp,Efnb3,Gab1,Kif13b,Apod,Ptch1,Plp1,Epha2,Unc5c,Vax2,Bcl11b,Nr4a2,Rhog,Tubb2b,Tspan2,Itga4,Nrp2,Dlx5,Nrxn1,Map2,Tiam1,Ank3,Nkx2-1,Epha1,Epha8,Ntrk1,Fgfr2,Crabp2,Plxnb3,Map1b,Prkca,Efna2,Sema4g,Cxcr4,Ddr1,Notch1,Unc5d,Sh3kbp1,Efna1,Notch2,Unc5b,S100b,Grb7,Cntf,Casp3,Gfra1,Evl,Dpysl5,Vldlr,Dock7,Mypn,Svbp,Rnd2,Sema5a,Lama5,Gli3,Igsf9,Plxna2,Disc1,Chn…
9247	LU_AGING_BRAIN_UP	0.000524109	0.070012	-0.428576	-1.6727	2	223	Mal,Zbtb20,Litaf,Hp,Tgif1,Greb1,Apod,Plp1,Creb3l2,Erbb3,Cebpd,Slc4a4,Nkx2-2,Gsn,Olig2,Clic4,Csrp1,Ndrg1,Polr1f,Fgfr2,Mtss1,Zcchc24,Wnk1,Sfrp1,Fryl,Cryab,Trp53bp2,Nfe2l2,Ddr1,Iqck,Ahnak,Lpp,Rassf2,Lrig1,Amotl2,S100b,Baz2b,Selenop,Txnip,Itpkb,Septin4,Pmp22,Ascl1,S1pr1,Serinc5,Ptpn13,Tob1,Mlc1,Cbs,Adgra3,Myo10,Ubr5,Snap23,Vim,Efemp1,Efhd1,Plxnb1,Fermt2,Gfap,Pik3c2a,Dpysl3,Pon2,Lrp4,Nipbl,Kank1,Acsbg…
7211	HP_ABNORMALITY_OF_THYROID_PHYSIOLOGY	0.000526039	0.070012	-0.429347	-1.66664	2	213	Lhx3,Tshb,Trh,Zbtb20,Star,Trf,Tert,Foxe1,Tgif1,Lifr,Ptch1,Dact1,Cdh23,Chd7,Ada,Gpr161,Apc,Nkx2-1,Igsf1,Bmp4,Ubr1,Gch1,Alms1,Bub1,Prdm16,Tbx1,Dll1,Nsd1,Enpp1,Jmjd1c,Mdm4,Abcb4,Dmpk,Svbp,Setbp1,Gli3,Thra,Adamtsl1,Gli2,Apoe,Magel2,Il2rg,Kcnj10,Pik3c2a,Lrp4,Pik3ca,Setd2,Abcc8,Plag1
8610	HP_ABNORMAL_VASCULAR_PHYSIOLOGY	0.000533239	0.070012	-0.448783	-1.69617	2	170	Spp1,Slc4a1,Kcnn4,Scnn1g,Tll1,Tert,Scnn1b,Scnn1a,Lifr,Plp1,Slc2a10,Mefv,Chst3,Rnf213,Nkx2-1,Xylt1,Flnc,Idua,Alms1,Notch1,Nt5e,Tgfb2,Nf1,Enpp1,Prtn3,Son,Piga,Mypn,Cbs,Mthfr,Slc29a3,Tlr4,Irf5,Tet2,Eogt,Pik3c2a,Krt18,Pign,Pik3ca,Col1a2,Myh7
6214	HP_ABNORMALITY_OF_THE_PHARYNX	0.000548546	0.0703045	-0.47769	-1.7125	2	118	Scnn1g,Tert,Foxj1,Scnn1b,Dnah5,Scnn1a,Il21r,Plp1,Jak3,Ada,Stxbp2,Fgfr2,Tnfsf12,Matr3,Cxcr4,Alms1,Mst1r,Sh3kbp1,Tbx1,Cr2,Xiap,Egfr,Jmjd1c,Mdm4,Setbp1,Gli3,Slc29a3,Ep300,Was,Il2rg,Tap1,Pabpn1,Mysm1,Dnaaf5,Cd81,Lrba,Sox9,Fgfr1,Rai1,Serping1,Unc119,Il7r,Lepr
7278	HP_ABNORMAL_PERIPHERAL_MYELINATION	0.000561587	0.0703045	-0.540285	-1.82919	2	83	Pmp2,Mpz,Egr2,Fa2h,Litaf,Gjb1,Sox10,Plp1,Gnb4,Prx,Ndrg1,Ntrk1,Wnk1,Kif1c,Abca1,Fgd4,Pmp22,Arhgef10,Hspb8,Kcnj10,Dhh,Spg11,Dnm2
9097	FAN_EMBRYONIC_CTX_MICROGLIA_1	0.00056243	0.0703045	-0.534937	-1.82943	2	88	Depdc1b,Iqgap3,Top2a,Anln,Mki67,Aspm,Phf19,Espl1,Nuf2,Ncaph,Cenpf,Bub1,Dlgap5,Cntrl,Cenpe,Brca2,Ttf2,Asf1b,H2az2,Fbxo5,Atad5
9263	LEIN_CEREBELLUM_MARKERS	0.000566251	0.0703045	-0.581168	-1.88171	2	64	Npr1,Casq2,Rhod,Chd7,Cnksr3,Prex2,Paqr6,Sebox,Arhgap5,Gdf10,Slc25a18,Rif1,Zic1,Hepacam,Tjp2,Zfp521,Etv4,Nkain4,Gsap,Soga1,Pkp3,Kank2
9258	LEIN_ASTROCYTE_MARKERS	0.000573175	0.0703045	-0.702613	-2.0357	2	35	Gsn,Mlph,Pla2g7,Slc6a20a,Gldc,Sox8,Plpp3,Cd63,Septin4,Cst3,S1pr1,Hepacam,Gpr37l1,Aqp4,Apoe,Gfap,Mfge8,Clu,Matn4,Atp1a2,Dbi,Gja1,Glul,Dip2a
1408	GOBP_MUSCLE_FILAMENT_SLIDING	0.000615637	0.0737051	0.775055	2.01588	2	19	Myh8,Des,Tnnc1,Myh3,Myh4,Myh6,Myl1,Mybpc1,Myl4
4962	GOCC_PLASMA_MEMBRANE_REGION	0.000616713	0.0737051	-0.311495	-1.37092	3	897	Oxtr,Slc39a4,Slc1a2,Cldn3,Acp4,Erbb4,Car9,Slc4a1,Ffar4,Tgfa,P2ry4,Cdh1,Arc,Grin2a,Mal,Slc16a10,Scnn1g,Ptpro,Cdhr1,Trf,Slc47a1,Slc26a2,Chrnb1,Scnn1b,Fgr,Rgs9,Efnb3,Plpp2,Kcna5,Scnn1a,Ptch1,Hhip,Epha2,Ager,Rapsn,Dsg2,Itgb4,Slc22a12,Erbb3,Cdhr5,Slc39a5,Rapgef6,Gabrg3,Cacng5,Slc4a4,Oprm1,Shc4,Slc6a5,Nrp2,Sncaip,Cbln1,Ecrg4,Nrxn1,Aif1l,Gpr161,Apc,Gna12,Tiam1,Ank3,Syt6,Slc2a9,Pdlim4,Car2,Vangl2,Rasgrp2…
695	GOBP_G_PROTEIN_COUPLED_RECEPTOR_SIGNALING_PATHWAY	0.000652955	0.0761734	-0.334001	-1.42294	3	572	Cartpt,Oxtr,Galr1,Gpr6,Klk6,Nmbr,Tshb,Bdkrb2,Ffar4,P2ry4,Gp1ba,Lgr5,Trh,Npr1,Gpha2,Penk,Htr2c,Adrb3,Rgs9,Prok1,Celsr1,Prokr1,Npy2r,Gpr179,Pde4c,Celsr3,Gng7,Gpr37,Nts,Ptgir,P2ry2,S1pr5,Lmbrd2,Gal,Oprk1,Gnb4,Ecel1,Gabrg3,Fzd5,Trpm1,Ccr10,Oprm1,Ada,Gpr149,Nppa,Gpr161,Gpr160,Gna12,Tiam1,Adra2b,Avp,Tacr2,Car2,Rasd1,Crhr2,Spns2,Necab2,Adrb2,Homer3,Sorcs2,Tac1,Prkca,Abca1,Prex2,Cxcr4,Gpr17,Fgd3,Hrh3,Lpa…
2778	GOBP_CELL_MORPHOGENESIS_INVOLVED_IN_NEURON_DIFFERENTIATION	0.000660502	0.0761734	-0.347845	-1.46151	3	481	Spp1,Lhx3,Pspn,Spta1,Egr2,Arc,Dok6,Ptpro,Lama3,Mag,Cdhr1,Cnp,Efnb3,Gab1,Kif13b,Ptch1,Epha2,Unc5c,Vax2,Bcl11b,Pdzd7,Nr4a2,Rhog,Tubb2b,Itga4,Nrp2,Dlx5,Nrxn1,Map2,Tiam1,Ank3,Nkx2-1,Epha1,Epha8,Ntrk1,Fgfr2,Crabp2,Plxnb3,Map1b,Prkca,Efna2,Sema4g,Prex2,Cxcr4,Nfatc4,Notch1,Unc5d,Tpbg,Sh3kbp1,Efna1,Notch2,Unc5b,S100b,Grb7,Gfra1,Evl,Dpysl5,Tnik,Vldlr,Dock7,Mypn,Rnd2,Sema5a,Lama5,Gli3,Igsf9,Plxna2,Disc1,Ch…
8483	HP_PAIN	0.000664673	0.0761734	-0.357943	-1.49318	3	440	Spp1,Dao,Col11a1,Erbb4,Slc4a1,Spta1,Kcnn4,Apob,Scnn1g,Trps1,Star,Tert,Foxe1,Slc26a2,Nlrc4,Scnn1b,Serpinf2,Wnt1,Scnn1a,Sox10,Atxn3,Pole,Mefv,Chst3,Cdh23,Cd46,Ankrd55,Apc,Clcn1,Car2,Ntrk1,Tnfsf12,Tcf4,Col2a1,Col9a2,Matr3,Ehhadh,Abca1,Flnc,Alms1,Pgam2,Notch2,Tbx1,Ednrb,Bicc1,Cr2,Pmp22,Tgfb2,Abcg8,Nf1,Enpp1,Jmjd1c,Tnfrsf11a,Prtn3,Phka2,Piga,Mdm4,Abcb4,Pnpla2,Dmpk,Bmp2,Pkd1,Col9a3,Ptpn2,Atp7b,Cbl,Cyp2…
4226	GOBP_POSITIVE_REGULATION_OF_ANION_TRANSPORT	0.000681547	0.0761734	-0.384861	-1.5685	3	345	Cartpt,Spp1,Oxtr,Galr1,S100a8,Ffar4,Kcnn4,Cdh1,Trh,Tert,Pcm1,Npy2r,Ptch1,P2ry2,Gal,Fzd5,Sec16b,Pla2g3,Ank3,Avp,Tacr2,Car2,Nnat,Tac1,Abca1,Trp53bp2,Nfe2l2,Ptpn23,Slc12a2,Baiap3,Adcy8,Gpr27,Tgfb2,Itgb1bp1,Egfr,Cyp8b1,Tnfrsf11a,Ptafr,Jup,Rasl10b,Abcb4,Hps4,Glud1,Zic1,Ubr5,Doc2b,Nkx3-1,Gli3,Edn1,Crh,Oxt,Tlr4,Rab3b,Sec16a,Ezr,Pdzk1,Apoe,Gpld1
9177	Gandal_2018_AlcoholAbuseDisorder_Downregulated_Cortex	0.000688547	0.0761734	0.402011	1.60235	2	195	Scara5,Rab38,Trpm8,Piwil2,Bet1,Pde7b,Hapln1,Msx1,Trib2,Hspa5,Pou3f2,Zfp367,Lum,Asap2,Pex7,Dnajc18,Bzw1,Exoc5,Dld,Cdyl,Caap1,Ugp2,Pls3,Gtf2f2,Vopp1,Qprt,Vip,Htr2b,Ube2a,Vegfc,Pbdc1,Me1,Rgs5,D3Ertd751e,Esrrg,Arhgap29,Ddx3x,Gpm6a,Fggy,Enkur,Frmd6,Thumpd3,Ufsp2,Micu2,Gpkow,Tchp,Ap3s1,Polr3gl,Sumo2,Phax,Uevld,Acbd3,Rnf170,Exosc6,Atp1b3,Asnsd1,Cnbp,Dnajc28,Csgalnact2,Atl2,Rab1a,Slc33a1
2795	GOBP_GLAND_DEVELOPMENT	0.000692042	0.0761734	-0.398475	-1.59693	3	288	Oxtr,Esrp2,Iqgap3,Lhx3,Erbb4,Cdh1,Fa2h,Tbx19,Foxe1,Gli1,Wnt1,Sox10,Ptch1,Epha2,Bcl11b,Six1,Igfbp5,Ada,Nkx2-1,Sulf1,Fgfr2,Lrp6,Tyr,Bmp4,Oas2,Dbp,Sfrp1,Qdpr,Ddr1,Notch1,Serpinf1,Lats1,Arhgap5,Onecut2,Notch2,Tbx1,Rb1cc1,Ascl1,Tgfb2,Nf1,Egfr,Tnfrsf11a,Ucp2,Ash1l,Bmp2,Pkd1,Nkx3-1,Lama5,Gli3,Zfp703,Thra,Nphp3,Pbx1,Brca2,Gli2,Wnt3,Mdk,Btbd7,Fpgs,Krt18,Pik3ca,Cebpa,Arg1,Plag1,Scrib,Fstl3,Stra6,Sox9,Pdgfr…
1502	GOBP_FOREBRAIN_DEVELOPMENT	0.000694565	0.0761734	-0.407166	-1.62351	3	275	Oxtr,Lhx3,Erbb4,Cdh1,Tbx19,Cnp,Gli1,Pcm1,Wnt1,Dnah5,Th,Kdm6b,Vax2,Bcl11b,Nr4a2,Btg2,Chd7,Dlx2,Nrp2,Dlx5,Olig2,Fat4,Nkx2-1,Fgfr2,Lrp6,Myo1d,Bmp4,Efna2,Kcna1,Cxcr4,Notch1,Lpar1,Akna,Adgrg1,Ascl1,Nf1,Casp3,Dock7,Bmp2,Npy,Slc7a11,Slc32a1,Sema5a,Gli3,Crh,Drd1,Disc1,Htr6,Gli2,Hap1,Nfib,Setd2,Ntrk2,Plxna3,Alk,Atat1,Atf5,Szt2,Atp1b2,Ptn,Foxg1,Nr2e1,Nefl,Slc8a3,Bax,Scn5a,Rarb,Prox1,Atp1a2,Bmpr1a,Lrp1,Bbs4…
921	GOBP_RESPONSE_TO_MECHANICAL_STIMULUS	0.000711364	0.0771086	-0.473525	-1.75829	3	148	Col11a1,Map3k2,Mag,Gdf5,Fos,Kcna5,Ptch1,Pdzd7,Btg2,Cnn2,Gsn,Map3k1,Nrxn1,Nppa,Ntrk1,Map1b,Fosb,Kcna1,Cxcr4,Meis2,Fosl1,Asic3,Scn1a,Txnip,Egfr,P2rx3,Jup,Strbp,Pkd1,Edn1,Tlr4,Ptk2b,Mdk,Pik3ca,Bmp6,Stra6,Sox9,Ptn,Serpine2,Ptpn11,Mapk3,Atp1a2,Tlr5,Raf1
1954	GOBP_ENDOCRINE_SYSTEM_DEVELOPMENT	0.000754006	0.0785169	-0.556322	-1.84533	3	74	Lhx3,Cdh1,Tbx19,Nkx6-2,Foxe1,Gli1,Six1,Nkx2-2,Pax6,Nkx2-1,Bmp4,Onecut2,Tbx1,Rfx3,Dll1,Ascl1,Nf1,Bmp2,Thra,Pbx1,Gli2,Mdk,Bmp6,Fstl3,Stra6,Sox9,Pdgfra,Anxa1,Mapk3,Bmpr1a,Raf1
3807	GOBP_CELLULAR_RESPONSE_TO_ALCOHOL	0.000755287	0.0785169	-0.577537	-1.87425	3	65	P2ry4,Npas4,Cdh1,Scnn1g,Scnn1b,Ptch1,Trp53inp1,Itpr2,Cybb,Lrp6,Sfrp1,Tnfsf4,Adcy8,Klf2,Sgk1,Jup,Mlc1
7871	HP_ABNORMAL_BLISTERING_OF_THE_SKIN	0.000766284	0.0785169	-0.632221	-1.94061	3	48	Slc39a4,Lama3,Tert,Pkp1,Itgb4,Mefv,Prdm16,Gjb3,Jup,Tlr4,Recql4
5701	GOMF_SEQUENCE_SPECIFIC_DNA_BINDING	0.000768994	0.0785169	-0.310991	-1.36616	4	864	Tfap2d,Lhx3,Tfap2c,Erbb4,Sp8,Npas4,Egr2,Tbx19,Nkx6-2,Tet1,Trps1,Zbtb20,Litaf,Osr1,Rbpjl,Tert,Foxe1,Fos,Bbx,Foxj1,Zfp536,Hdx,Gli1,Tgif1,Pbx3,Junb,Sox10,Bcl3,Egr4,Kdm6b,Sp5,Vax2,Bcl11b,Creb3l2,Six1,Nr4a2,Creb5,Cebpd,Sall3,Nkx2-2,Chd7,Dlx2,Dlx5,Snai3,Rxrg,Msx2,Pax6,Olig2,Hes7,Zkscan1,Per3,Ikzf2,Nacc2,Nkx2-1,Prrx2,Srebf1,Bnc2,Tcf4,Pif1,Zfp397,Kmt2a,Myt1,Dbp,Olig1,Klf11,Fosb,Zfp704,Sox11,Six2,Nfe2l2,W…
8583	HP_INCREASED_LACTATE_DEHYDROGENASE_LEVEL	0.000774443	0.0785169	-0.740606	-1.95159	3	22	Spp1,Slc4a1,Kcnn4,Cd46
5246	GOMF_FATTY_ACID_BINDING	0.000774893	0.0785169	-0.755248	-1.97324	3	21	S100a8,S100a9,Pmp2,Ffar4
4792	GOCC_MYOSIN_FILAMENT	0.000795071	0.0796951	0.822297	1.99896	3	14	Myh8,Myh3,Myh4,Myh6,Myom2,Mybpc1,Mybph,Myh11
1839	GOBP_RESPONSE_TO_LIPID	0.00081646	0.0808289	-0.333215	-1.41891	4	569	Spp1,Oxtr,S100a8,S100a9,Tshb,Wnt9b,Car9,Npas4,Apob,Trh,Hsd11b2,Scnn1g,Star,Litaf,Osr1,Fos,Penk,Cnp,Scnn1b,Rgs9,Sox10,Ptgir,Th,Ptch1,Dsg2,Nkx2-2,Oprm1,Cybb,Rxrg,Dusp1,Avp,Car2,Cyp26a1,Srebf1,Fgfr2,Lrp6,Tyr,Fbxo32,Bmp4,Sfrp1,Map1b,Tac1,Prkca,Cryab,Alpl,Fosb,Gch1,Nfatc4,Gldc,Notch1,Brinp3,Fosl1,Lpar1,Tnfsf4,Nr1d1,Serpinf1,Lats1,Tbx1,Gpam,Ednrb,Hdac5,Adcy8,Txnip,Sgk1,Ascl1,Pmepa1,Tgfb2,Ddx17,Egfr,Cyp…
9037	HP_PEDIATRIC_ONSET	0.000823723	0.0808289	-0.342812	-1.43934	4	472	Slc39a4,Mpz,Egr2,Tbx19,Nkx6-2,Scnn1g,Lama3,Litaf,Nlrc4,Ptprq,Gjc2,Cnp,Scnn1b,Scnn1a,Th,Plp1,Myo5a,Mefv,Dcx,Slc6a5,Jak3,Cybb,Prx,Stxbp2,Clcn1,Ndrg1,Nkx2-1,Rasgrp2,Ntrk1,Wnk1,Kcnma1,Col9a2,Nfe2l2,Asxl2,Kcna1,Gch1,Cxcr4,Qdpr,Psat1,Cox4i2,Scn1a,Fgd4,Zfp462,Adgrg1,Pmp22,Gjb3,Speg,Ash1l,Mlc1,Mecp2,Abcb4,Dock7,Tnfrsf4,Hepacam,Chd3,Alas2,S1pr2,Mthfr,Ncf1,Itpr1,Cubn,Magel2,Il2rg,Pcdh12,Kcnj10,Card14,Gfap,…
1397	GOBP_SIGNAL_RELEASE	0.000844452	0.081038	-0.379543	-1.55867	4	367	Cartpt,Spp1,Oxtr,Galr1,Ffar4,Acvr1c,P2ry4,Trh,Chat,Slc16a10,Stxbp5l,Htr2c,Npy2r,Kcna5,Osm,Gal,Syt9,Oprm1,Chd7,Pla2g3,Sncaip,Itpr2,Nrxn1,Stxbp2,Tiam1,Adra2b,Syt6,Tacr2,Mctp1,Nnat,Srebf1,Sfrp1,Pim3,Tac1,Prkca,Abca1,Unc13c,Sox11,Tfap2b,Hrh3,Ptpn23,Nr1d1,Cacna1e,P2rx1,Stx2,Pclo,Baiap3,Rfx3,Adcy8,Gpr27,Egfr,Syt15,Slc4a8,Tnfrsf11a,Rasl10b,Ucp2,Bmp8a,Glud1,Enho,Doc2b,Nkx3-1,Slc32a1,Edn1,Crh,Oxt,Snap23,I…
93	GOBP_LONG_CHAIN_FATTY_ACID_METABOLIC_PROCESS	0.000847817	0.081038	0.533028	1.82762	3	73	Acsm5,Acsm3,Adtrp,Asah2,Faah,Acsl4,Ptges3,Hpgd,Tbxas1,Acot8,Ptgs2,Acsl5,Ptgs1
1063	GOBP_REGULATION_OF_HORMONE_LEVELS	0.000851934	0.081038	-0.377342	-1.53786	4	345	Cartpt,Spp1,Galr1,Klk6,Ttr,Tshb,Ffar4,Acvr1c,Trh,Slc16a10,Stxbp5l,Star,Foxe1,Htr2c,Cyp3a13,Kcna5,Osm,Slco4a1,Gal,Syt9,Chd7,Pla2g3,Itpr2,Dio1,Tiam1,Tacr2,Cyp26a1,Nnat,Srebf1,Crabp2,Duox1,Dio3,Pcsk6,Sfrp1,Pim3,Tac1,Prkca,Sox11,Tfap2b,Nr1d1,Sox8,Cacna1e,Pclo,Baiap3,Rfx3,Adcy8,Gpr27,Egfr,Ctsz,Rasl10b,Ucp2,Pnpla2,Bmp8a,Glud1,Bmp2,Enho,Doc2b,Nkx3-1,Bace2,Stc2,Edn1,Cyp27b1,Crh,Cyp2s1,Snap23,Itpr1,Hadh,C…
6809	HP_CONSTIPATION	0.000866401	0.0815817	-0.407209	-1.60782	4	249	Lhx3,Ttr,Tshb,Trh,Scnn1g,Lama3,Star,Foxe1,Gjc2,Cnp,Scnn1b,Tgif1,Vps13c,Scnn1a,Sox10,Th,Ptch1,Nr4a2,Dact1,Mefv,Sncaip,Nrxn1,Apc,Nkx2-1,Tcf4,Kmt2a,Alpl,Prdm16,Unc80,Slc12a2,Tbx1,Dll1,Ednrb,Ascl1,Nsd1,Jmjd1c,Mecp2,Med13,Dmpk
4365	GOBP_REGULATION_OF_MULTICELLULAR_ORGANISMAL_DEVELOPMENT	0.00091954	0.0844473	-0.30229	-1.33368	5	937	Cartpt,Spp1,Oxtr,Erbb4,Wnt9b,Egr2,Gp1ba,Nkx6-2,Npr1,Lama3,Trps1,Star,Mag,Slamf8,Gdf5,Osr1,Tert,Fos,Gjc2,Foxj1,Efnb3,Gli1,Prok1,Adamts7,Pcm1,Gab1,Vegfd,Ago3,Wnt1,Sox10,Ptch1,Tmem98,Epha2,Ager,Gal,Six1,Adamts9,Nkx2-2,Phldb1,Cd46,Oprm1,Chd7,Dlx2,Pla2g3,Jak3,Cybb,Pax6,Olig2,Ada,Cbln1,Hes7,Nrxn1,Fat4,Map2,Ptprz1,Tiam1,Prtg,Aspa,Car2,Sulf1,Epha1,Hipk2,Ntrk1,Fgfr2,Tnfsf12,Crabp2,Ptch2,Kmt2a,Plxnb3,Bmp4,…
4344	GOBP_POSITIVE_REGULATION_OF_LIPID_LOCALIZATION	0.000943218	0.0844473	-0.550301	-1.8301	4	75	Spp1,Galr1,Apob,Ptch1,Gal,Pla2g3,Avp,Tac1,Abca1,Asxl2,Slc12a2,Plin3,Cyp8b1,Tnfrsf11a,Abcb4,Nkx3-1,Edn1,Crh,Oxt,Apoe,C3,Cidea,Acacb,Bmp6
9248	LEE_AGING_NEOCORTEX_UP	0.000943752	0.0844473	-0.568423	-1.84045	4	64	Spp1,Mag,Fos,Apod,Junb,Rhog,Avp,Ndrg1,Cryab,Kcna1,Psat1,Nr4a1,Cd9,Itih3,Ctsz,Dnah8,Oxt,Vim,Cd68,Gfap,Eef2
1503	GOBP_MIDBRAIN_DEVELOPMENT	0.00095039	0.0844473	-0.583372	-1.85492	4	58	Tfap2d,Wnt9b,Cnp,Wnt1,Mbp,Plp1,Nr4a2,Gnb4,Sypl2,Fgfr2,Lrp6,Sfrp1,Sirt2,Glud1,Ndrg2,Sec16a,Wnt3
530	GOBP_FATTY_ACID_METABOLIC_PROCESS	0.000952608	0.0844473	0.378351	1.55196	3	262	Ucp3,Acsm5,Acsm3,Adtrp,Plin5,Twist1,Ptgr1,Apoa5,Asah2,Rgn,Faah,Acsl4,Ptges3,Echdc3,Bdh2,Pex7,Hpgd,Dld,Tbxas1,Abhd5,Decr2,Pla2g5,Acot8,Pdp1,Elovl4,Ptgs2,Mcee,Xbp1,Per2,Acsl5,Fabp3,Ptgs1,Lpin2,Pla2g15,Amacr,Prkar2b
8254	HP_PERIPHERAL_DEMYELINATION	0.00095511	0.0844473	-0.676645	-1.9828	4	37	Mpz,Egr2,Fa2h,Litaf,Sox10,Plp1,Prx,Ndrg1,Kif1c,Abca1,Fgd4,Pmp22,Arhgef10
1587	GOBP_POSITIVE_REGULATION_OF_NERVOUS_SYSTEM_PROCESS	0.000960246	0.0844473	-0.72873	-1.95981	4	24	Cartpt,Egr2,Mag,Sox10,Ptafr,P2rx3
5388	GOMF_FATTY_ACID_LIGASE_ACTIVITY	0.0010006	0.0871738	0.788775	1.95391	4	15	Acsm5,Acsm3,Acsl4
2169	GOBP_RESPONSE_TO_DRUG	0.00103448	0.0892912	-0.399793	-1.58583	5	258	Oxtr,Car9,Cdh1,Grin2a,Hsd11b2,Star,Slamf8,Fos,Htr2c,Scnn1b,Tgif1,Apod,Sox10,Th,Ptch1,Gal,Slc22a12,Gabrg3,Cybb,Ada,Gna12,Cenpf,Srebf1,Ntrk1,Sfrp1,Map1b,Fosb,Nfe2l2,Cxcr4,Qdpr,Fosl1,Tfap2b,Hdac5,Txnip,Abcc1,Tgfb2,Abcg8,Egfr,Casp3,Nkx3-1,Slc6a11,Edn1,Mthfr,Crh,Cyp2s1,Drd1,Ptk2b
9090	FAN_EMBRYONIC_CTX_ASTROCYTE_2	0.00108794	0.0917669	-0.460771	-1.67656	5	130	Slc1a2,Pmp2,Etnppl,Kcnn3,Fat3,Lifr,Slc4a4,Itpr2,Apc,2310022B05Rik,Abca1,Dner,Nfia,Plpp3,Hif3a,Ednrb,Adgrg1,S1pr1,Slc25a18,Glud1,Fbln1,Slc7a11,Ndrg2,Aqp4,Ezr,Ak1,Efemp1,Tril,Apoe,Kmt2c,Gask1b,Ackr3,Sesn3,Mfge8,Col6a1,Pbxip1,Clu,Timp3,Nfib,Sema6d,Ntrk2,Alcam,Atp1b2,Serpine2,Aldh1l1,Atp1a2,Ntsr2
62	GOBP_CELL_MORPHOGENESIS	0.00108831	0.0917669	-0.30976	-1.35443	6	808	Spp1,Cldn3,Lhx3,Pspn,Spta1,Itgb7,Egr2,Gp1ba,Arc,Dok6,Ptpro,Lama3,Mag,Cdhr1,Cnp,Itga1,Fgr,Efnb3,Gab1,Kif13b,Ptch1,Epha2,Unc5c,Vax2,Bcl11b,Pdzd7,Myo9a,Nr4a2,Ermn,Rhod,Rhog,Tubb2b,Cdc42ep1,Ugt8a,Itga4,Nrp2,Dlx5,Clic4,Nrxn1,Cdh6,Map2,Tiam1,Ank3,Nkx2-1,Limd1,Epha1,Epha8,Ccdc88c,Ntrk1,Fgfr2,Crabp2,Dchs1,Plxnb3,Fryl,Map1b,Prkca,Efna2,Sema4g,Prex2,Cxcr4,Ddr1,Nfatc4,Notch1,Fgd3,Lpar1,Unc5d,Tpbg,Sh3kbp1,Ef…
5325	GOMF_ORGANIC_ANION_TRANSMEMBRANE_TRANSPORTER_ACTIVITY	0.0010927	0.0917669	-0.473186	-1.71271	5	126	Slc1a2,Slco5a1,Slc4a1,Slc17a9,Slc10a6,Slc47a1,Slc26a2,Slco4a1,Slc22a12,Slc2a10,Slc17a6,Slc4a4,Slc6a5,Slc2a9,Slc6a9,Slc13a3,Slc6a20a,Abcg2,Asic3,Mfsd10,Slc4a9,Abcc1,Slc25a18,Slc4a8,Slc4a5,Slc25a22,Slc7a11,Slc32a1,Slc6a11,Slc25a23,Slc1a3,Slc7a8,Slc25a10,Slc35d1,Slc26a1
6848	HP_ABNORMAL_LUNG_MORPHOLOGY	0.00111768	0.0928705	-0.320013	-1.38072	6	670	Spp1,Cdca7,Chat,Scnn1g,Lama3,Tll1,Trps1,Tert,Foxe1,Slc26a2,Nlrc4,Foxj1,Scnn1b,Gli1,Serpinf2,Tgif1,Dnah5,Scnn1a,Sox10,Lifr,Ptch1,Il21r,Plp1,Myo5a,Greb1l,Rapsn,Bcl11b,Slc2a10,Myo9a,Dnah9,Pole,Mefv,Gsn,Cd46,Chd7,Jak3,Cybb,Pax6,Ada,Hes7,Stxbp2,Fat4,Nkx2-1,Srebf1,Ntrk1,Tnfsf12,Tcf4,Col2a1,Fras1,Ehhadh,Alpl,Flnc,Idua,Sox11,Nfe2l2,Wrn,Cxcr4,Alms1,Bub1,Notch1,Psat1,Sh3kbp1,Phgdh,Mks1,Notch2,Tbx1,Dll1,Edn…
2349	GOBP_REGULATION_OF_ANION_TRANSPORT	0.00112576	0.0928705	-0.32827	-1.40696	6	609	Cartpt,Spp1,Oxtr,Galr1,S100a8,Ffar4,Acvr1c,Kcnn4,Cdh1,Arc,Trh,Stxbp5l,Tert,Ptpn14,Htr2c,Pcm1,Npy2r,Kcna5,Apod,Ptch1,Ros1,P2ry2,Gal,Syt9,Fzd5,Sec16b,Oprm1,Chd7,Pla2g3,Itpr2,Rsad2,Ada,Tiam1,Ank3,Adra2b,Syt6,Avp,Tacr2,Car2,Nnat,Srebf1,Bmp4,Ttc39b,Sfrp1,Pim3,Tac1,Prkca,Abca1,Trp53bp2,Nfe2l2,Tfap2b,Hrh3,Ptpn23,Nr1d1,Slc12a2,Cacna1e,Pkig,Baiap3,Rfx3,Adcy8,Gpr27,Tgfb2,Itgb1bp1,Abcg8,Egfr,Syt15,Enpp1,Cyp…
8434	HP_URETHRAL_STRICTURE	0.00123254	0.100394	-0.853347	-1.87804	5	10	Lama3,Tert,Itgb4
5265	GOMF_MICROTUBULE_BINDING	0.0012385	0.100394	-0.418514	-1.60856	6	199	S100a8,S100a9,Fmn1,Togaram2,Spag8,Gli1,Kif13b,Eml5,Dcx,Stard9,Apc,Map2,Cep295,Tiam1,Ndrg1,Cenpf,Ccdc88c,Eml6,Map1b,Kif1c,Cryab,Alms1,Kif13a,Rgs14,Cnn3,Kifc2,Mtus1,Gas2l1,Dlgap5,Dpysl5,Cdk5rap2,Ccsap,Cenpe,Svbp,Strbp,Map4k4
773	GOBP_LEARNING	0.00128535	0.103293	-0.476136	-1.68874	6	110	Npas4,Arc,Grin2a,Slc24a2,Fos,Th,Tanc1,Btg2,C1ql1,Nrxn1,Tacr2,Tac1,Meis2,Fosl1,Tpbg,Rgs14,Nf1,Mecp2,Pde1b,Pak6,Slc7a11,Crh,Drd1,Tafa2,Ric8a,Ntrk2,Syngap1,Stra6,Git1,Neto1,Ptn,Atxn1,Syt11,Grm5,Slc8a3
2663	GOBP_BONE_REMODELING	0.00132175	0.104948	-0.562039	-1.82396	6	65	Cartpt,Spp1,Gdf5,Trf,Epha2,Car2,Lrp6,Sfrp1,Adrb2,Prkca,Efna2,Notch2,Rassf2,Nf1,Egfr,S1pr1,Tnfrsf11a
4876	GOCC_MAIN_AXON	0.00133843	0.104948	-0.594243	-1.85881	6	53	Kcnq3,Mag,Gjc2,Kif13b,Mbp,Ermn,Map2,Tiam1,Ank3,Myo1d,Map1b,Kcna1,Nav1,Sirt2
2486	GOBP_REGULATION_OF_GLIAL_CELL_DIFFERENTIATION	0.00133971	0.104948	-0.601851	-1.87738	6	52	Egr2,Nkx6-2,Mag,Slc45a3,Tmem98,Nkx2-2,Dlx2,Olig2,Ptprz1,Aspa,Cxcr4,Notch1,Nr1d1,Spint1,Nf1,Bmp2,Gpr37l1,Mdk,Daam2,Dicer1,Lif,Tenm4,Prmt5,Ptn,Nr2e1,Serpine2
1081	GOBP_LIPID_LOCALIZATION	0.0013557	0.105315	-0.3704	-1.51006	7	340	Spp1,Galr1,Slc1a2,Slc4a1,Bdkrb2,Acvr1c,Kcnn4,Apob,Slc10a6,Trh,Star,Apod,Ptch1,Gal,Xkr4,Slc17a6,Apom,Pla2g3,Gltp,Avp,Srebf1,Lrp6,Spns2,Ttc39b,Cpt1b,Tac1,Abca1,Asxl2,Hrh3,Slc12a2,Mid1ip1,Pnlip,Plin3,Abcc1,Abcg8,Slc25a18,Enpp1,Cyp8b1,Tnfrsf11a,Vldlr,Abcb4,Pnpla2,Slc25a22,Slc7a11,Nkx3-1,Ptpn2,Xkr6,Edn1,Crh,Grm2,Oxt,Ano6,Ttpa,Apoe,Slc1a3,Nmb,Pctp,Atp11a,Kcnj10,Dgat2,Apba1,Ncoa2,C3,Clu,Lima1,Cidea,Acac…
3816	GOBP_NEURON_PROJECTION_GUIDANCE	0.00139934	0.107807	-0.406606	-1.59226	7	231	Lhx3,Pspn,Spta1,Egr2,Dok6,Ptpro,Lama3,Efnb3,Gab1,Ptch1,Epha2,Unc5c,Bcl11b,Rhog,Tubb2b,Nrp2,Dlx5,Nrxn1,Nkx2-1,Epha1,Epha8,Ntrk1,Plxnb3,Prkca,Efna2,Sema4g,Cxcr4,Notch1,Unc5d,Sh3kbp1,Efna1,Notch2,Unc5b,Grb7,Gfra1,Evl,Dpysl5,Vldlr,Mypn,Sema5a,Lama5,Gli3,Igsf9,Plxna2,Chn1,Sema6a,Gli2,Ezr,Wnt3,Gfra4,Plxnb1,Sema4d,Prkcq,Vasp,Sema6c,Pik3ca,Nfib,Ncam1,Rhoh,Sema6d,Plxna3,Mycbp2,Nexn,Sema4b,Efnb1,Alcam,Foxg…
4890	GOCC_BASAL_PART_OF_CELL	0.00141769	0.107925	-0.416093	-1.59112	7	191	Erbb4,Car9,Slc4a1,Tgfa,P2ry4,Cldn11,Slc16a10,Trf,Slc47a1,Itga1,Itgb4,Erbb3,Slc39a5,Slc4a4,Phldb1,Ank3,Slc2a9,Car2,Slc6a9,Myo1d,Slc13a3,Mst1r,Slc12a2,Plpp3,Stx2,Adcy8,Slc4a9,Abcc1,Egfr,Enpp1,Mlc1,Dock7,Pkd1,Erbin,Atp7b,Edn1,Aqp4,Ezr,Slc1a3,Kcnj10,Slc7a8,Palm,Slc26a1,Map7,Nod1,Cd81,Scrib,Car11,Epb41,Disp1,Anxa1,Abcc10,Slc29a1,Kcnj4,Slc7a5,Lrrc7,Lepr,Slc26a6,Lrp1,Wasf2,St14
5088	GOMF_DNA_BINDING_TRANSCRIPTION_FACTOR_ACTIVITY	0.00143655	0.107925	-0.317779	-1.37139	8	673	Tfap2d,Lhx3,Tfap2c,Sp8,Npas4,Egr2,Tbx19,Nkx6-2,Trps1,Zbtb20,Litaf,Osr1,Rbpjl,Foxe1,Fos,Bbx,Foxj1,Zfp536,Hdx,Gli1,Tgif1,Pbx3,Junb,Sox10,Bcl3,Egr4,Sp5,Vax2,Bcl11b,Creb3l2,Six1,Nr4a2,Creb5,Cebpd,Sall3,Nkx2-2,Dlx2,Dlx5,Snai3,Rxrg,Msx2,Pax6,Olig2,Hes7,Zkscan1,Ikzf2,Nacc2,Zfp618,Nkx2-1,Prrx2,Srebf1,Tcf4,Zfp397,Myt1,Dbp,Olig1,Klf11,Fosb,Zfp704,Sox11,Six2,Sebox,Nfe2l2,Nfatc4,Zic4,Meis2,Prdm16,Fosl1,Tfap2…
5308	GOMF_STRUCTURAL_CONSTITUENT_OF_MUSCLE	0.00144628	0.107925	0.717177	1.91477	6	21	Myh8,Myl9,Csrp2,Myom2,Krt19,Myl1,Mybpc1,Mybph,Myh11
4912	GOCC_ANCHORING_JUNCTION	0.00144718	0.107925	-0.322492	-1.38379	8	620	Steap1,Oxtr,Iqgap3,Cldn3,Sla,Kirrel2,Cldn9,Cdh1,Itgb7,Cldn11,Fmn1,Gjb1,Gjc2,Itga1,Sntb2,Gab1,Kcna5,Pkp1,Epha2,Dsg2,Itgb4,Rhog,Fzd5,Cdc42ep1,Cnn2,Gsn,Cd46,Oprm1,Itga4,Fhl3,Clic4,Cldn22,Mcam,Aif1l,Apc,Cdh6,Gna12,Tiam1,Ank3,Csrp1,Pdlim4,Ndrg1,Vangl2,Limd1,Fat1,Dchs1,Rps9,Klf11,Flnc,Pdlim2,Notch1,Fbln7,Lmo7,Sh3kbp1,Sirt2,Nrap,Sorbs3,Plpp3,Cnn3,Peak1,Patj,Ahnak,Lpp,Scarf2,Amotl2,Dll1,Grb7,Clmp,Cd9,Itg…
2863	GOBP_ION_HOMEOSTASIS	0.00147856	0.108807	-0.330369	-1.40045	8	535	Steap1,Oxtr,Galr1,Slc39a4,S100a8,Gpr6,S100a9,Slc4a1,Bdkrb2,Ffar4,P2ry4,Grin2a,Slc24a2,Scnn1g,Npr1,Slamf8,Trf,Htr2c,Scnn1b,Npy2r,Kcna5,Scnn1a,Ptgir,Atp6v0a1,P2ry2,Ryr3,Trpc7,Casq2,Slc39a5,Hcn4,Trpm1,Cdh23,Slc4a4,Ccr10,Sypl2,Chd7,Itpr2,Lcn2,Fth1,Clic4,Prnd,Slc9a2,Ank3,Avp,Car2,Lrp6,Slc6a9,Wnk1,Kcnma1,Tac1,Scn2b,Kcna1,Cxcr4,Swap70,Gpr17,Tfap2b,Lpar1,Unc80,Abcg2,Slc12a2,Cp,P2rx1,Ednrb,Adcy8,Slc4a9,P2…
8967	HP_ABNORMALITY_OF_THE_LYMPHATIC_SYSTEM	0.00149105	0.108807	-0.349158	-1.45771	8	442	Spp1,Slc39a4,Slc4a1,Spta1,Kcnn4,Gp1ba,Scnn1g,Tert,Foxe1,Kcnn3,Nlrc4,Foxj1,Scnn1b,Dnah5,Scnn1a,Sox10,Erbb3,Dnah9,Mefv,Gsn,Chd7,Jak3,Cybb,Ada,Stxbp2,Fat4,Car2,Vangl2,Cenpf,Fgfr2,Tnfsf12,Tcf4,Fras1,Abca1,Idua,Cxcr4,Alms1,Notch1,Prdm16,Cox4i2,Mks1,Notch2,Tbx1,Cr2,Fah,Abcg8,Nf1,Xiap,Jmjd1c,Tnfrsf11a,Phka2,Abcb4,Tnfrsf4,Bmp2,Setbp1,Atp7b,Alas2,Mthfr,Cbl,Ncf1,Slc29a3,Tlr4,Nphp3,Brca2,Wnt3,Apoe,Was,Il2rg…
9188	Gandal_2018_Schizophrenia_Downregulated_PFC	0.00149402	0.108807	0.326801	1.40276	5	407	Dpp4,Ushbp1,Neurod6,Tceal7,Racgap1,Pde7b,Aldh1a3,Hapln1,Clec14a,Opn3,Cdh12,Pamr1,Mreg,Gfra2,Vangl1,Cpne9,Tbc1d4,Calcrl,Aldh1a1,Pkmyt1,Dtd2,Pah,Gfm1,B3galt2,Asap2,Pcsk2,Lgi1,1600012H06Rik,Ramp3,Nme5,Eya1,Spa17,Amn1,Gpcpd1,Ptchd4,Zfp583,Rgs6,Stk24,Glrb,Emcn,Pla2g5,Map2k4,Nrbf2,Atrnl1,Itfg1,Vsnl1,Txndc17,Dnm1l,Fbxo16,Syndig1,Kcnn1,Socs2,Klhdc2,Nap1l3,Prrt3,Pcnx4,Olfm2,Hunk,Fabp3,Cab39l,D6Wsu163e,Fbx…
1110	GOBP_OLIGODENDROCYTE_DEVELOPMENT	0.00152818	0.110431	-0.649688	-1.9038	7	37	Fa2h,Nkx6-2,Mag,Mobp,Sox10,Plp1,Nkx2-2,Gsn,Aspa,Olig1,Sox11,Lpar1,Ascl1,Kcnj10,Clu,Tenm4,Abca2
5273	GOMF_CYTOSKELETAL_PROTEIN_BINDING	0.00157903	0.113229	-0.31087	-1.34904	9	727	Iqgap3,S100a8,S100a9,Slc4a1,Anln,Spta1,Cdh1,Fmn1,Stxbp5l,Togaram2,Mobp,Sntb2,Spag8,Gli1,Kif13b,Kcna5,Myo5a,Unc5c,Myo9a,Ermn,Marcksl1,Eml5,Mefv,Dcx,Cnn2,Gsn,Oprm1,Fhl3,Stard9,Mlph,Aif1l,S100a4,Apc,Map2,Cep295,Tiam1,Ank3,Csrp1,Pdlim4,Ndrg1,Cenpf,Ccdc88c,Spire1,Eml6,Mtss1,Myo1d,Kcnma1,Map1b,Kif1c,Cryab,Flnc,Rab6b,Pdlim2,Phactr2,Cxcr4,Alms1,Ptprt,Kif13a,Rgs14,Nrap,Sorbs3,Cnn3,Kifc2,Fgd4,Rcsd1,S100b,A…
6343	HP_CONGENITAL_HYPOTHYROIDISM	0.0015984	0.113653	-0.79785	-1.91992	7	15	Tshb,Zbtb20,Star,Foxe1,Nkx2-1,Thra,Adamtsl1
3035	GOBP_RESPONSE_TO_CORTICOSTERONE	0.00160933	0.113653	-0.805449	-1.91412	7	14	Npas4,Trh,Star,Fos,Th,Fosb,Fosl1
772	GOBP_BEHAVIOR	0.00166472	0.116681	-0.349961	-1.45362	9	417	Cartpt,Oxtr,Npas4,Egr2,Arc,Grin2a,Trh,Slc24a2,Star,Fos,Penk,Chrnb1,Cnp,Htr2c,Efnb3,Pcm1,Npy2r,Gpr37,Th,Tanc1,Ager,Gal,Nr4a2,Oprk1,Btg2,Cdh23,Oprm1,C1ql1,Chd7,Ada,Nrxn1,Per3,Ptprz1,Avp,Tacr2,Nkx2-1,Hipk2,Ntrk1,Usp2,Tac1,Sez6,Prex2,Nfatc4,Meis2,Fosl1,Nr1d1,Tpbg,Serpinf1,Rgs14,Tbx1,S100b,Adcy8,Sgk1,Negr1,Nf1,Egfr,Foxo6,Casp3,P2rx3,Vldlr,Mecp2,Pcdh17,Npy,Pde1b,Pak6,Strbp,Slc7a11,Gli3,Lgi4,Crh,Oxt,Hom…
2815	GOBP_MULTICELLULAR_ORGANISMAL_HOMEOSTASIS	0.0016889	0.116702	-0.364761	-1.49796	9	367	Cartpt,Spp1,Oxtr,Azgp1,Mfap2,Cldn3,Ffar4,Fa2h,Scnn1g,Cdhr1,Trf,Scnn1b,Adrb3,Mbp,Scnn1a,Kdm6b,Cdh23,Gadd45g,Lcn2,Apc,Avp,Car2,Col2a1,Adrb2,Prkca,Cxcr4,Alms1,Notch1,Prdm16,Tfap2b,Elovl1,Nr1d1,Slc12a2,Dll1,Ednrb,Adcy8,Crocc,Nf1,Egfr,Myo5b,S1pr1,Tnfrsf11a,Gcnt2,Zfp516,Ucp2,Sash3,Dock7,Bmp8a,Cmklr1,Scd1,Cdh5,Oxt,Homer2,Lamc1,Tjp2,Tlr4,Ptk2b,Thra,Aqp4,Nphp3,Hadh,Cubn,Pctp,Acot11,Adcy4,Pik3ca,Ush1g,Cide…
2670	GOBP_NEGATIVE_REGULATION_OF_HORMONE_SECRETION	0.00172513	0.116702	-0.614737	-1.86907	8	46	Cartpt,Ffar4,Acvr1c,Stxbp5l,Osm,Tacr2,Srebf1,Sfrp1,Pim3,Ucp2,Bmp8a,Enho,Edn1,Crh,Nmb,Lif
6634	HP_HOARSE_VOICE	0.00172513	0.116702	-0.56647	-1.78802	8	56	Tshb,Trh,Lama3,Slc26a2,Lifr,Matr3,Nsd1,Thra,Myh14,Pign,Sdhc,Rai1,Arid1b,Serping1,Ddrgk1,Fbn1,Dlk1,Ezh2,Gpc3,Mlxipl
6815	HP_CHRONIC_DIARRHEA	0.00172513	0.116702	-0.568167	-1.79338	8	56	Slc39a4,Tert,Pkp1,Il21r,Chd7,Jak3,Ada,Srebf1,Idua,Clmp,Cr2,Son,Cbl,Was,Il2rg,Tet2
6658	HP_MYOCARDIAL_INFARCTION	0.00172778	0.116702	-0.610184	-1.86353	8	47	Apob,Scnn1g,Scnn1b,Scnn1a,Slc2a10,Mefv,Lrp6,Abca1,Wrn,Abcg8,Enpp1,Piga,Cbs,Tlr4,Tet2,Dyrk1b
3115	GOBP_POSITIVE_REGULATION_OF_AMINE_TRANSPORT	0.00174014	0.116702	-0.681578	-1.89002	8	29	Cartpt,Oxtr,Trh,Npy2r,Avp,Tacr2,Slc12a2,Oxt,Rab3b
2508	GOBP_POSITIVE_REGULATION_OF_BONE_RESORPTION	0.00178324	0.118738	-0.775932	-1.89699	8	16	Spp1,Trf,Car2,Prkca,Egfr,Tnfrsf11a
9120	ZHONG_PFC_C1_OPC	0.00181818	0.11878	-0.453659	-1.65158	9	131	Depdc1b,Iqgap3,Top2a,Gins2,Anln,Mki67,Aspm,Tgif1,Phf19,Espl1,Nuf2,Ncaph,Cenpf,Pif1,Bub1,Qser1,Dlgap5,Dync2i2,Cdk5rap2,Cenpe
2145	GOBP_TAXIS	0.00182785	0.11878	-0.342146	-1.42728	10	440	S100a8,S100a9,Lhx3,Pspn,Spta1,Egr2,Dok6,Ptpro,Lama3,Slamf8,Itga1,Efnb3,Gab1,Vegfd,Ptch1,Epha2,Ager,Unc5c,Bcl11b,Rhog,Tubb2b,Ccr10,Nrp2,Dlx5,Nrxn1,Dusp1,Tiam1,Nkx2-1,Epha1,Epha8,Ntrk1,Wnk1,Plxnb3,Bmp4,Prkca,Efna2,Sema4g,Pla2g7,Cxcr4,Swap70,Notch1,Fosl1,Lpar1,Unc5d,Tpbg,Sh3kbp1,Slc12a2,Efna1,Notch2,Ccn1,Nr4a1,Unc5b,Ednrb,Grb7,Abcc1,Tgfb2,S1pr1,Csf3r,Mtus1,Tnfrsf11a,Ptafr,Gfra1,Evl,Scg2,Dpysl5,Vldlr…
8666	HP_ABNORMALITY_OF_PULMONARY_CIRCULATION	0.00183891	0.11878	-0.475359	-1.67787	9	106	Slc4a1,Kcnn4,Tll1,Tert,Lifr,Plp1,Mefv,Chst3,Nkx2-1,Flnc,Idua,Alms1,Notch1,Nf1,Enpp1,Piga,Mypn,Cbs,Mthfr,Slc29a3,Tlr4,Irf5,Tet2,Eogt,Krt18,Pign
6253	HP_CARIOUS_TEETH	0.00183993	0.11878	-0.481552	-1.69256	9	103	Acp4,Cdh1,Lama3,Trps1,Tert,Ptch1,Itgb4,Pdzd7,Apc,Car2,Fgfr2,Ptch2,Col2a1,Alpl,Cox4i2,Tbx1,Enpp1,Jmjd1c,Ep300,Recql4,Magel2,Irf5
9068	Neuron_Pyramidal_Cortical_Zeisel_Science_2015	0.00184757	0.11878	0.380099	1.52345	7	206	Kazald1,Cyp26b1,Tnnc1,Klhl1,Medag,Ly6g6e,Car10,Myh3,Opn3,Fst,Rspo1,Ovol2,Gfra2,Cish,Htr2a,Zfp367,Cpne9,Arg2,Cobl,Agbl4,Camk2n1,Ocm,Myl4,Emx1,Slco4c1,Arhgap15,Lsm11,C77080,Fap,E2f1,Tmem178,Ipcef1,Golga7b,Scn4b,Atp1a1,Kcnj9,Vopp1,Ntn5,Kcns1,Mapk11,Klhl40,Gsg1l,Islr2,Sema3a,Prkacb,Prdm8,Hs3st2,Prrt3,Stx1a,Tbr1,Mapk12,Tmem132d,Asap1,Pnma1,Mef2c,Srpx2,Coro2a,Cst6,Pak1,Pdzrn3,Grm8,Kcnt2,B4galt2,Fhod3,A…
5213	GOMF_TRANSPORTER_ACTIVITY	0.00187032	0.119045	-0.304218	-1.3271	11	783	Steap1,Azgp1,Slc39a4,Slc1a2,Slco5a1,Slc4a1,Kcnn4,Apob,Slc43a3,Slc17a9,Slc10a6,Grin2a,Slc24a2,Slc5a11,Slc16a10,Scnn1g,Kcnq3,Star,Slc47a1,Gjb1,Slc26a2,Kcnn3,Gjc2,Slc45a3,Chrnb1,Scnn1b,Ttyh2,Kcna5,Apod,Scnn1a,Tmem63a,Atp6v0a1,Ryr3,Trpm3,Trpc7,Slco4a1,Slc22a12,Slc2a10,Slc39a5,Trpm5,Slc17a6,Gabrg3,Cacng5,Hcn4,Trpm1,Slc4a4,Oprm1,Apom,Slc6a5,Itpr2,Cybb,Clic4,Slc9a2,Clcn1,Gltp,Slc2a9,Lrp6,Slc6a9,Spns2,Sl…
7309	HP_ABDOMINAL_DISTENTION	0.00188501	0.119045	-0.534216	-1.772	9	74	Spp1,Col11a1,Lhx3,Tshb,Slc4a1,Spta1,Foxe1,Slc26a2,Itgb4,Nkx2-1,Col2a1
1112	GOBP_REGULATION_OF_GLIOGENESIS	0.00189	0.119045	-0.546933	-1.78359	9	67	Egr2,Nkx6-2,Mag,Gjc2,Sox10,Tmem98,Nkx2-2,Dlx2,Olig2,Ptprz1,Aspa,Sox11,Cxcr4,Notch1,Nr1d1,Sox8,Sirt2,Spint1,Nf1,Bmp2,Gpr37l1,Mdk,Daam2,Dicer1,Cers2,Lif,Plag1,Tenm4,Prmt5,Ptn,Nr2e1,Serpine2
1309	GOBP_CELLULAR_HOMEOSTASIS	0.00193019	0.119953	-0.315748	-1.35864	11	649	Cartpt,Oxtr,Galr1,Slc39a4,S100a8,Gpr6,S100a9,Slc4a1,Bdkrb2,Ffar4,P2ry4,Kcnn4,Grin2a,Slc24a2,Zbtb20,Star,Slamf8,Trf,Htr2c,Npy2r,Kcna5,Ptgir,Th,Atp6v0a1,P2ry2,Ryr3,Ager,Trpc7,Slc22a12,Slc2a10,Casq2,Slc39a5,Pole,Trpm1,Cdh23,Slc4a4,Ccr10,Sypl2,Chd7,Itpr2,Cybb,Lcn2,Fth1,Clic4,Prnd,Slc9a2,Tiam1,Avp,Car2,Lrp6,Slc6a9,Kcnma1,Pim3,Tac1,Nfe2l2,Cxcr4,Swap70,Large2,Gpr17,Tfap2b,Lpar1,Nr1d1,Serpinf1,Abcg2,Slc1…
6805	HP_DIARRHEA	0.00194038	0.119953	-0.410493	-1.58211	10	203	Spp1,Slc39a4,Ttr,Gp1ba,Scnn1g,Star,Tert,Nlrc4,Scnn1b,Vps13c,Scnn1a,Pkp1,Il21r,Itgb4,Mefv,Chd7,Jak3,Ada,Apc,Avp,Srebf1,Idua,Ednrb,Clmp,Cr2,Egfr,Myo5b,Phka2,Ucp2,Son,Abcb4,Dmpk,Cbl,Tcn2,Brca2,Hadh,Recql4,Was,Il2rg,Tet2
63	GOBP_CELL_MORPHOGENESIS_INVOLVED_IN_DIFFERENTIATION	0.00194332	0.119953	-0.324112	-1.38527	11	589	Spp1,Cldn3,Lhx3,Pspn,Spta1,Itgb7,Egr2,Arc,Dok6,Ptpro,Lama3,Mag,Cdhr1,Cnp,Efnb3,Gab1,Kif13b,Ptch1,Epha2,Unc5c,Vax2,Bcl11b,Pdzd7,Nr4a2,Rhog,Tubb2b,Itga4,Nrp2,Dlx5,Clic4,Nrxn1,Map2,Tiam1,Ank3,Nkx2-1,Epha1,Epha8,Ccdc88c,Ntrk1,Fgfr2,Crabp2,Plxnb3,Map1b,Prkca,Efna2,Sema4g,Prex2,Cxcr4,Nfatc4,Notch1,Unc5d,Tpbg,Sh3kbp1,Efna1,Lats1,Notch2,Peak1,Unc5b,S100b,Grb7,Itgb1bp1,Casp3,Gfra1,Evl,Dpysl5,Tnik,Vldlr,Do…
3845	GOBP_CELL_CELL_ADHESION_VIA_PLASMA_MEMBRANE_ADHESION_MOLECULES	0.0019559	0.119953	-0.424374	-1.59915	10	167	Cldn3,Cldn9,Cdh1,Mpz,Cldn11,Mag,Cdhr1,Tenm3,Celsr1,Celsr3,Fat3,Mbp,Dsg2,Cdhr5,Cdh23,Cldn22,Cbln1,Fat4,Cdh6,Fat1,Dchs1,Wnk1,Plxnb3,Ptpn23,Ptprt,Unc5d,Pcdhga5,Pcdhb15,Scarf2,Tgfb2,Pcdh17,Mypn,Bmp2,Pkd1,Nectin4,Igsf9,Cdh26,Cdh5,Ntng2,Cdhr2,Ric8a,Pcdh12
7004	HP_PARAPARESIS	0.00209803	0.127829	-0.558995	-1.77098	10	57	Fa2h,Mag,Gjb1,Gjc2,Sox10,Plp1,Ccdc88c,Idua,Ednrb,Adgrg1,Nf1,Tnfrsf11a,Mthfr
2991	GOBP_POSITIVE_REGULATION_OF_MULTICELLULAR_ORGANISMAL_PROCESS	0.00212153	0.128422	-0.291756	-1.2897	13	959	Cartpt,Oxtr,Galr1,Iqgap3,Mfap2,Erbb4,Ffar4,Egr2,Nkx6-2,Npr1,Star,Mag,Gdf5,Osr1,Tert,Fos,Penk,Nlrc4,Gjc2,Foxj1,Fgr,Adrb3,Gli1,Gab1,Vegfd,Npy2r,Serpinf2,Wnt1,Mbp,Sox10,Bcl3,Osm,Kdm6b,P2ry2,Ager,Gal,Six1,Erbb3,Fzd5,Gadd45g,Nkx2-2,Cd46,Oprm1,Chd7,Pla2g3,Rsad2,Cybb,Lcn2,Olig2,Ada,Cbln1,Nrxn1,Nppa,Apc,Ptprz1,Tiam1,Aspa,Adra2b,Avp,Tacr2,Car2,Sulf1,Epha1,Hipk2,Ntrk1,Fgfr2,Tnfsf12,Crabp2,Dio3,Plxnb3,Bmp4,…
6289	HP_IRRITABILITY	0.00218182	0.131219	-0.448843	-1.63405	11	131	Slc39a4,Slc1a2,Cnp,Tgif1,Th,Ptch1,Mefv,Dcx,Aspa,Avp,Alpl,Gch1,Qdpr,Gldc,Phgdh,Dll1,Enpp1,Mecp2,Cyp27b1,Tcn2,Tlr4,Gli2,Pik3ca,Abcc8,Arg1,Nhlrc2,Rnf13,Fgfr1,Disp1,Foxg1
6692	HP_SPLENOMEGALY	0.00224138	0.133937	-0.388013	-1.53911	12	258	Slc39a4,Slc4a1,Spta1,Kcnn4,Gp1ba,Tert,Kcnn3,Nlrc4,Sox10,Erbb3,Mefv,Chd7,Cybb,Ada,Stxbp2,Fat4,Car2,Tnfsf12,Tcf4,Abca1,Idua,Alms1,Notch1,Cox4i2,Mks1,Notch2,Tbx1,Cr2,Fah,Abcg8,Xiap,Jmjd1c,Tnfrsf11a,Phka2,Abcb4,Tnfrsf4,Bmp2,Atp7b,Alas2,Cbl,Ncf1,Slc29a3,Tlr4,Apoe,Il2rg,Tet2,Pik3c2a
9204	JOHANSSON_BRAIN_CANCER_EARLY_VS_LATE_DN	0.00227488	0.135073	-0.613054	-1.83309	11	41	Csdc2,Igfbp5,Ndrg1,Cryab,Pla2g7,Qdpr,Selenop,Cst3,Gstm2,Ndrg2,Chn1,C3,Clu,Acsbg1,Mmd2,Acot7,Atp2a2,Lrp1,Ncdn,Dcn,Gja1
1697	GOBP_RESPONSE_TO_PROGESTERONE	0.00231169	0.135305	-0.649182	-1.8573	11	33	Oxtr,Fos,Sox10,Dsg2,Nkx2-2,Srebf1,Fosb,Fosl1,Txnip,Tgfb2,Oxt
7513	HP_POIKILOCYTOSIS	0.00231169	0.135305	-0.64875	-1.85607	11	33	Slc4a1,Spta1,Kcnn4,Apob,Gp1ba
2	GOBP_REPRODUCTION	0.00232234	0.135305	-0.301482	-1.32218	14	849	Fam50a,Spp1,Tssk3,Oxtr,Top2a,Tssk1,Lhx3,Tfap2c,Wnt9b,Acvr1c,Apob,Lgr5,Cldn11,Hsd11b2,Ropn1l,Star,Osr1,Fos,Wfdc2,Lhfpl2,Foxj1,Spag8,Msh5,Gli1,Exo1,Dnah5,Junb,Th,Ptch1,Espl1,Ros1,Trpc7,Dsg2,Itgb4,Fzd5,Spata25,Nuf2,Igfbp5,Cd46,Oprm1,Chd7,Pla2g3,Clic4,Prnd,Ada,Gpr149,Dusp1,Nppa,Adra2b,Syt6,Avp,Tacr2,Ccdc42,Nkx2-1,Sulf1,Ntrk1,Spire1,Fgfr2,Lrp6,Bmp4,Rln1,Sfrp1,Pla2g4b,Tac1,Alpl,Fosb,Sebox,Gal3st1,Ddr1,…
1645	GOBP_AXON_ENSHEATHMENT_IN_CENTRAL_NERVOUS_SYSTEM	0.00233827	0.135387	-0.755381	-1.89955	11	18	Fa2h,Nkx6-2,Mag,Mobp,Sox10,Plp1,Aspa,Kcnj10,Clu,Tenm4,Abca2
9303	FLORIO_NEOCORTEX_BASAL_RADIAL_GLIA_DN	0.00239587	0.137763	-0.477493	-1.67572	12	102	Depdc1b,Iqgap3,Top2a,Anln,Grin2a,Mki67,Aspm,Msh5,Exo1,Tgif1,Apod,Espl1,Nuf2,Ugt8a,Ncaph,Cenpf,Fgfr2,Bub1,Phgdh,Ednrb,Rftn2,Dlgap5,Cenpe,Nsun7,Sema5a
5056	GOMF_CIS_REGULATORY_REGION_SEQUENCE_SPECIFIC_DNA_BINDING	0.00240887	0.137763	-0.315914	-1.35529	14	615	Lhx3,Tfap2c,Sp8,Npas4,Egr2,Tbx19,Nkx6-2,Zbtb20,Litaf,Rbpjl,Foxe1,Fos,Foxj1,Zfp536,Hdx,Gli1,Tgif1,Pbx3,Junb,Sox10,Bcl3,Egr4,Kdm6b,Sp5,Vax2,Bcl11b,Creb3l2,Six1,Nr4a2,Creb5,Cebpd,Sall3,Nkx2-2,Chd7,Dlx2,Dlx5,Snai3,Rxrg,Pax6,Olig2,Hes7,Zkscan1,Ikzf2,Nacc2,Nkx2-1,Prrx2,Srebf1,Tcf4,Zfp397,Myt1,Dbp,Olig1,Klf11,Fosb,Zfp704,Sox11,Six2,Nfe2l2,Nfatc4,Zic4,Meis2,Prdm16,Fosl1,Tfap2b,Mycl,Nfia,Nr1d1,Sox8,Nr1i3,…
2422	GOBP_CELL_FATE_COMMITMENT	0.00249421	0.141053	-0.437476	-1.62178	13	147	Lhx3,Erbb4,Wnt9b,Tbx19,Nkx6-2,Slamf8,Eya2,Wnt1,Kdm6b,Ptch1,Bcl11b,Six1,Nkx2-2,Dlx2,Pax6,Olig2,Apc,Nkx2-1,Fgfr2,Ptch2,Bmp4,Sfrp1,Olig1,Six2,Notch1,Sox8,Lats1,Onecut2,Notch2,Tbx1,Dll1,Ascl1,Casp3,Dock7,Tead3,Bmp2,Tgfb1i1,Gli3,Tal1,Zfp521,Gli2,Wnt3,Tbx6,Sox17,Wnt6
8798	HP_ABNORMAL_CIRCULATING_FERRITIN_CONCENTRATION	0.00249664	0.141053	-0.698154	-1.87758	12	24	Slc4a1,Kcnn4,Nlrc4,Fth1,Stxbp2,Cp,Xiap,Bmp2
7384	HP_INFANTILE_ONSET	0.0025261	0.141857	-0.35619	-1.46493	14	372	Slc39a4,Mpz,Egr2,Tbx19,Nkx6-2,Scnn1g,Lama3,Nlrc4,Ptprq,Gjc2,Scnn1b,Scnn1a,Th,Plp1,Myo5a,Mefv,Dcx,Slc6a5,Jak3,Prx,Stxbp2,Rasgrp2,Ntrk1,Wnk1,Kcnma1,Nfe2l2,Asxl2,Gch1,Cxcr4,Qdpr,Psat1,Cox4i2,Scn1a,Fgd4,Zfp462,Adgrg1,Pmp22,Gjb3,Speg,Ash1l,Mlc1,Abcb4,Dock7,Hepacam,Chd3,S1pr2,Magel2,Il2rg,Pcdh12,Kcnj10,Card14,Gfap,Tet2,Pet100,Col6a1,Lck,Tubb6,Atad3a,Dnaaf5,Atp6v0a4,Myh7,Triobp,Huwe1,Ndufs2,Kidins220,Me…
2911	GOBP_SENSORY_PERCEPTION_OF_TASTE	0.00271213	0.151392	-0.719754	-1.88051	13	21	Azgp1,Ffar4,Scnn1g,Scnn1b,Scnn1a,Trpm5,Asic3,P2rx3,Rtp4
4632	GOCC_MYOSIN_II_COMPLEX	0.00274348	0.152231	0.811193	1.85561	13	11	Myh8,Myl9,Myh3,Myh4,Myh6,Myl1,Myh11
7286	HP_ABNORMALITY_OF_THE_ISCHIUM	0.00277393	0.153009	-0.762535	-1.86424	13	16	Col11a1,Cdca7,Lifr,Fgfr2,Col2a1,Col11a2,Irf5
7680	HP_APLASIA_HYPOPLASIA_INVOLVING_BONES_OF_THE_FEET	0.00280161	0.153627	-0.397195	-1.54405	15	215	Fam50a,Col11a1,Trps1,Gdf5,Slc26a2,Kcnn3,Dact1,Chd7,Dlx5,Ada,Apc,Fat4,Fgfr2,Tcf4,Col2a1,Kmt2a,Dchs1,Sox11,Alms1,Notch1,Prdm16,Notch2,Bhlha9,Dync2i2,Son,Mecp2,Med13,Cenpe,Bmp2,Svbp,Gli3,Bptf,Recql4,Magel2,Il2rg,Eogt,Lrp4,Nipbl,Pign,Cox4i1,Flnb,Huwe1,Sox9,Fgfr1,Arid1a,Bbs1,Arid1b,Arid2,Il7r,Igf1r,Abcc9,Dock6,Galnt2,Dnmt3a,Npr2,Tanc2,Kat6a,Gja1,Smarcd1,Fbn1,Tcf20,Dync2h1,Herc2,Dlk1,Ezh2,Pigv,Myt1l
2787	GOBP_ASTROCYTE_DIFFERENTIATION	0.00285225	0.154217	-0.549045	-1.75156	14	59	S100a8,S100a9,Mag,Plp1,Ager,Tspan2,Nkx2-2,Notch1,Nr1d1,Sox8,Dll1,Nf1,Cntf,Egfr,Bmp2,Bace2,Gpr37l1,Tlr4,Tal1,Vim,Lif,Sox6,Sox9,Nr2e1,Serpine2,Ptpn11,Mapk3
3207	GOBP_REGULATION_OF_CELL_DEVELOPMENT	0.00285762	0.154217	-0.350497	-1.44288	16	375	Spp1,Egr2,Nkx6-2,Star,Mag,Slamf8,Gjc2,Efnb3,Pcm1,Sox10,Tmem98,Nkx2-2,Oprm1,Chd7,Dlx2,Pax6,Olig2,Hes7,Map2,Ptprz1,Tiam1,Prtg,Aspa,Crabp2,Dio3,Plxnb3,Bmp4,Map1b,Sema4g,Sox11,Cxcr4,Nfatc4,Notch1,Nr1d1,Serpinf1,Rgs14,Sox8,Sirt2,Notch2,Rfx3,Dll1,Ednrb,Spint1,Ascl1,Itgb1bp1,Nf1,Dock7,Bmp2,Rnd2,Tcp11,Fbln1,Sema5a,Gli3,S1pr2,Cdh5,Gpr37l1,Smarcd3,Plxna2,Adgra2,Disc1,Sema6a,Wnt3,Tbx6,Smad7,Mdk,Hap1,Plxnb1,…
17	GOBP_MAPK_CASCADE	0.00288369	0.154217	-0.314068	-1.34748	17	613	Oxtr,Iqgap3,Erbb4,Map3k2,Ffar4,Pspn,Tgfa,Spta1,Sh3rf2,Trf,Gadd45b,Itga1,Htr2c,Adrb3,Prok1,Serpinf2,Gpr37,Mbp,Osm,Ros1,Epha2,Ager,Erbb3,Dact1,Fzd5,Gadd45g,Oprm1,Jak3,Map3k1,Dusp1,Nppa,Tiam1,Adra2b,Avp,Epha8,Dusp15,Hipk2,Ntrk1,Fgfr2,Cnksr3,Bmp4,Necab2,Sfrp1,Adrb2,Prkca,Cryab,Il17rd,Cxcr4,Dusp8,Notch1,Nrg2,Lpar1,Mst1r,Tpbg,Rgs14,Sorbs3,Efna1,Notch2,Ccn1,Tbx1,Rassf2,Rb1cc1,Itpkb,Tgfb2,Itgb1bp1,Nf1,Eg…
2248	GOBP_REGULATION_OF_ION_TRANSPORT	0.00290032	0.154217	-0.291615	-1.28757	18	941	Cartpt,Spp1,Oxtr,Galr1,S100a8,Ffar4,Acvr1c,Kcnn4,Cdh1,Arc,Grin2a,Trh,Stxbp5l,Kcnq3,Osr1,Trf,Tert,Ptpn14,Gjc2,Htr2c,Rgs9,Pcm1,Npy2r,Kcna5,Apod,Ptch1,Ros1,Fgf11,Plp1,P2ry2,Gal,Casq2,Trpm5,Syt9,Fzd5,Cacng5,Hcn4,Sec16b,Oprm1,Chd7,Pla2g3,Itpr2,Rsad2,Cybb,Clic4,Ada,Nppa,Cracr2a,Clcn1,Prss8,Tiam1,Ank3,Adra2b,Syt6,Avp,Tacr2,Car2,Nnat,Srebf1,Slc6a9,Cnksr3,Wnk1,Bmp4,Kcnma1,Ttc39b,Sfrp1,Adrb2,Homer3,Pim3,Ta…
7480	HP_REDUCED_CONSCIOUSNESS_CONFUSION	0.00293458	0.154217	-0.391217	-1.54131	16	241	Spp1,Slc39a4,Slc1a2,Slc4a1,Star,Tert,Gjb1,Mog,Chrnb1,Tgif1,Th,Ptch1,Plp1,Rapsn,Mefv,Cdh23,Aspa,Avp,Bnc2,Slc13a3,Gch1,Gldc,Tnfsf4,Unc93b1,Scn1a,Dll1,Mrps16,Ucp2,Rpl15,Slc25a22,Dmpk,Glud1,Atp7b,Mthfr,Rpl11,Tcn2,Tlr4,Thra,Gli2,Hadh,Cubn,Magel2,Irf5,Krt18,Lrp4
7637	HP_ABNORMAL_HAND_MORPHOLOGY	0.00294627	0.154217	-0.380823	-1.51519	16	268	Fam50a,Lama3,Trps1,Zbtb20,Gdf5,Fos,Slc26a2,Kcnn3,Gli1,Ptch1,Itgb4,Chst3,Chd7,Apc,Fgfr2,Ptch2,Slc6a9,Col2a1,Kmt2a,Bmp4,Sox11,Kcna1,Alms1,Notch1,Meis2,Psat1,Tfap2b,Phgdh,Notch2,Bhlha9,Nf1,Nsd1,Rpl15,Mecp2,Slc25a22,Bmp2,Svbp,Setbp1,Rpl11,Brca2,Recql4,Eogt,Pik3c2a,Lrp4,Nipbl,Pign,Cox4i1,Setd2,Plag1,Flnb,Sdhc,Cul7,Fgfr1,Arid1a,Prkdc,Arid1b,Fzd2,Arid2,Abcc9,Insr,Dvl1,Pak3,Dock6,Pigw,Gtpbp2,Rpl18,Rpl5,A…
7174	HP_GENU_VALGUM	0.00294931	0.154217	-0.484741	-1.67767	15	93	Col11a1,Trps1,Zbtb20,Slc26a2,Gli1,Lifr,Chst3,Car2,Col2a1,Col9a2,Idua,Notch2,Nf1,Nsd1,Enpp1,Cbs,Col9a3
2439	GOBP_RESPONSE_TO_ETHANOL	0.00298063	0.154217	-0.485604	-1.6711	15	91	S100a8,Cldn3,Grin2a,Trh,Star,Penk,Th,Gsn,Oprm1,Trp53inp1,Itpr2,Cybb,Avp,Srebf1,Fgfr2,Htr3a,Rpl15,Cbl,Crh,Ptk2b
9261	LEIN_PONS_MARKERS	0.00300978	0.154217	-0.507178	-1.69928	15	78	Spp1,Klk6,Htr2c,Slc17a6,Cdh23,Slc6a5,Ankrd55,B3galt5,Gabrq,Rassf4,Baiap3,S100b,Abhd4,Pmp22,P2rx5,Rnd2,Tmem176a,Panx2,Hspb8,Gfap,Pcsk1n,Dpysl3
3519	GOBP_CELLULAR_RESPONSE_TO_PROSTAGLANDIN_STIMULUS	0.00301326	0.154217	-0.787877	-1.84771	14	13	P2ry4,Apob,Sfrp1,Tnfsf4
6432	HP_MILIA	0.00301326	0.154217	-0.788662	-1.84955	14	13	Lama3,Ptch1,Itgb4,Ptch2
8051	HP_ABNORMALITY_OF_THE_4TH_METACARPAL	0.00301326	0.154217	-0.785832	-1.84292	14	13	Ptch1,Fat4,Ptch2,Dchs1,Svbp,Gli3
3934	GOBP_LIPID_EXPORT_FROM_CELL	0.00302744	0.154217	-0.535435	-1.74083	15	66	Spp1,Galr1,Slc1a2,Trh,Gal,Pla2g3,Avp,Tac1,Hrh3,Slc12a2,Tnfrsf11a,Nkx3-1,Edn1,Crh,Grm2,Oxt,Slc1a3,Apba1,Ntrk2,Bmp6
5311	GOMF_CATION_TRANSMEMBRANE_TRANSPORTER_ACTIVITY	0.00315772	0.15998	-0.333904	-1.39158	18	432	Slc39a4,Slc1a2,Kcnn4,Slc10a6,Grin2a,Slc24a2,Slc5a11,Scnn1g,Kcnq3,Slc47a1,Kcnn3,Slc45a3,Chrnb1,Scnn1b,Kcna5,Scnn1a,Tmem63a,Atp6v0a1,Ryr3,Trpm3,Trpc7,Slc22a12,Slc2a10,Slc39a5,Trpm5,Cacng5,Hcn4,Trpm1,Slc4a4,Oprm1,Slc6a5,Itpr2,Slc9a2,Slc2a9,Slc6a9,Slc13a3,Kcnma1,Scn2b,Slc44a1,Slc6a20a,Kcna1,Slc25a45,Unc80,Cox4i2,Abcg2,Slc12a2,Asic3,Cacna1e,P2rx1,Scn1a,Ndufa4l2,Slc4a9,P2rx5,Kcnc3,Htr3a,Slc4a8,P2rx3,Sl…
3922	GOBP_POSITIVE_REGULATION_OF_COLD_INDUCED_THERMOGENESIS	0.00319369	0.160927	-0.509187	-1.70199	16	77	Oxtr,Mfap2,Ffar4,Adrb3,Kdm6b,Gadd45g,Lcn2,Apc,Adrb2,Cxcr4,Alms1,Prdm16,Zfp516,Ucp2,Cmklr1,Scd1,Oxt,Thra,Hadh,Ybx2,Prkab1,Gatm,Ache,Epas1,Lepr,Igf1r,Ogt,Elovl6,Acadl,Lpin1,Gja1,Ksr2,Vegfa,Appl2
9205	BALLIF_DEVELOPMENTAL_DISABILITY_P16_P12_DELETION	0.00325733	0.162211	-0.812242	-1.86629	15	12	Slc5a11,Scnn1g,Scnn1b,Il21r,Atp2a1,Tbx6
3254	GOBP_SKELETAL_MUSCLE_ORGAN_DEVELOPMENT	0.00328371	0.162211	0.445225	1.62978	14	108	Klf5,Kel,Twist1,Hlx,Lmod3,Mstn,Igf2,Atf3,Cyp26b1,Msc,Cav2,Myom2,P2rx2,Zbtb18,Shh,Homer1,Hlf,Vamp5,Asb2,Gpcpd1
1454	GOBP_SLEEP	0.00329138	0.162211	-0.710155	-1.87135	16	22	Oxtr,Grin2a,Star,Fos,Npy2r,Ada,Per3
5477	GOMF_ACID_THIOL_LIGASE_ACTIVITY	0.00331881	0.162211	0.686381	1.86688	15	23	Acsm5,Acsm3,Acsl4
3141	GOBP_METAL_ION_HOMEOSTASIS	0.00332226	0.162211	-0.335459	-1.3969	19	429	Steap1,Oxtr,Galr1,Slc39a4,S100a8,Gpr6,S100a9,Bdkrb2,Ffar4,P2ry4,Grin2a,Slc24a2,Scnn1g,Npr1,Trf,Htr2c,Scnn1b,Npy2r,Kcna5,Scnn1a,Ptgir,Ryr3,Trpc7,Casq2,Slc39a5,Trpm1,Cdh23,Ccr10,Sypl2,Chd7,Itpr2,Lcn2,Fth1,Prnd,Ank3,Avp,Lrp6,Slc6a9,Kcnma1,Tac1,Kcna1,Cxcr4,Swap70,Gpr17,Tfap2b,Lpar1,Abcg2,Slc12a2,Cp,P2rx1,Ednrb,Adcy8,P2rx5,Xiap,Egfr,S1pr1,Camk2d,P2rx3,Pacs2,Dmpk,Gstm7,Atp2a3,Pkd1,Cmklr1,Stc2,Atp7b,Edn…
7258	HP_FLATTENED_EPIPHYSIS	0.00332356	0.162211	-0.745342	-1.84966	16	17	Trps1,Slc26a2,Chst3,Col2a1,Col9a2
3734	GOBP_NEGATIVE_REGULATION_OF_PEPTIDE_HORMONE_SECRETION	0.00343905	0.166788	-0.629401	-1.82358	17	35	Cartpt,Ffar4,Acvr1c,Stxbp5l,Srebf1,Sfrp1,Pim3,Ucp2,Bmp8a,Enho,Crh
7399	HP_DISTAL_AMYOTROPHY	0.00346021	0.166788	-0.443686	-1.60593	18	126	Mpz,Egr2,Chat,Zbtb20,Mag,Litaf,Gjb1,Sox10,Atxn3,Myo9a,Prx,Ndrg1,Matr3,Kif1c,Abca1,Flnc,Fgd4,Pmp22,Dmpk,Svbp,Actn2,Hspb8,Myh14,Atad3a,Spg11,Dnm2,Cplane1,Slc5a7,Ighmbp2,Nefl,Atxn1,Rai1,Ldb3
2850	GOBP_REGULATION_OF_NEUROGENESIS	0.00347102	0.166788	-0.365896	-1.46365	19	283	Spp1,Egr2,Nkx6-2,Star,Mag,Gjc2,Efnb3,Pcm1,Sox10,Tmem98,Nkx2-2,Oprm1,Chd7,Dlx2,Pax6,Olig2,Hes7,Map2,Ptprz1,Tiam1,Prtg,Aspa,Crabp2,Plxnb3,Map1b,Sema4g,Sox11,Cxcr4,Nfatc4,Notch1,Nr1d1,Serpinf1,Rgs14,Sox8,Sirt2,Dll1,Spint1,Ascl1,Nf1,Dock7,Bmp2,Rnd2,Sema5a,Gli3,Gpr37l1,Smarcd3,Plxna2,Disc1,Sema6a,Wnt3,Mdk,Hap1,Plxnb1,Arhgdia,Sema4d,Daam2,Dip2b,Dicer1,Cers2,Lif,Lrp4,Sema6c,Sema6d,Plag1,Ntrk2,Syngap1,Te…
8497	HP_ABNORMAL_INFLAMMATORY_RESPONSE	0.00353357	0.168685	-0.312576	-1.34144	21	622	Spp1,Slc39a4,Slc4a1,Spta1,Cdh1,Tbx19,Scnn1g,Lama3,Tll1,Tert,Nlrc4,Gjc2,Foxj1,Scnn1b,Tgif1,Dnah5,Scnn1a,Pkp1,Ptch1,Il21r,Itgb4,Bcl11b,Slc2a10,Dnah9,Pole,Mefv,Cdh23,Gsn,Chd7,Slc6a5,Jak3,Cybb,Pax6,Ankrd55,Ada,Stxbp2,Apc,Fat4,Nkx2-1,Srebf1,Bnc2,Ntrk1,Fgfr2,Tnfsf12,Tcf4,Col2a1,Kmt2a,Xylt1,Bmp4,Papss2,Pla2g7,Nfe2l2,Cxcr4,Alms1,Meis2,Cox4i2,Sh3kbp1,Phgdh,Notch2,Tbx1,Dll1,Bicc1,Cr2,Tgfb2,Nf1,Xiap,Nsd1,Eg…
6691	HP_ABNORMALITY_OF_THE_SPLEEN	0.0035467	0.168685	-0.345023	-1.4169	20	367	Slc39a4,Slc4a1,Spta1,Kcnn4,Gp1ba,Tert,Kcnn3,Nlrc4,Foxj1,Dnah5,Sox10,Erbb3,Dnah9,Mefv,Gsn,Chd7,Jak3,Cybb,Ada,Stxbp2,Fat4,Car2,Cenpf,Fgfr2,Tnfsf12,Tcf4,Abca1,Idua,Alms1,Notch1,Prdm16,Cox4i2,Mks1,Notch2,Tbx1,Cr2,Fah,Abcg8,Xiap,Jmjd1c,Tnfrsf11a,Phka2,Abcb4,Tnfrsf4,Bmp2,Setbp1,Atp7b,Alas2,Cbl,Ncf1,Slc29a3,Tlr4,Nphp3,Brca2,Wnt3,Apoe,Il2rg,Tet2,Pik3c2a
9110	ZHONG_PFC_C9_ORG_OTHER	0.00359033	0.16914	-0.512049	-1.67806	18	69	Col11a1,Litaf,Lifr,Cdc42ep1,Fabp7,Ptprz1,Nfe2l2,Cxcr4,Psat1,Plpp3,Notch2,Cst3,Itgb8,Scrg1,Mlc1,Enho,Ndrg2,Slc1a3,Mfge8,Clu,Atp1b2,Gatm,Ptn,Mgst3,S100a16,Atp1a2
1768	GOBP_CELL_PART_MORPHOGENESIS	0.00360242	0.16914	-0.316365	-1.34591	21	565	Spp1,Lhx3,Pspn,Spta1,Egr2,Arc,Dok6,Ptpro,Lama3,Mag,Cnp,Itga1,Efnb3,Gab1,Kif13b,Ptch1,Epha2,Unc5c,Vax2,Bcl11b,Myo9a,Nr4a2,Rhog,Tubb2b,Ugt8a,Itga4,Nrp2,Dlx5,Nrxn1,Map2,Tiam1,Ank3,Nkx2-1,Epha1,Epha8,Ntrk1,Fgfr2,Crabp2,Plxnb3,Map1b,Prkca,Efna2,Sema4g,Prex2,Cxcr4,Ddr1,Nfatc4,Notch1,Unc5d,Tpbg,Sh3kbp1,Efna1,Notch2,Unc5b,S100b,Grb7,Sgk1,Egfr,Gfra1,Evl,Dpysl5,Tnik,Vldlr,Dock7,Mypn,Rnd2,Pak6,Map4k4,Sema5a…
6528	HP_ABNORMAL_NERVOUS_SYSTEM_ELECTROPHYSIOLOGY	0.0036107	0.16914	-0.327931	-1.37431	21	459	Slc1a2,Mpz,Egr2,Samd12,Grin2a,Chat,Kcnq3,Litaf,Gjb1,Gjc2,Sox10,Plp1,Prss12,Myo9a,Dcx,Cep85l,Pax6,Nrxn1,Prx,Adra2b,Ndrg1,Ntrk1,Wnk1,Kcnma1,Matr3,Map1b,Slc44a1,Idua,Kcna1,Notch1,Prdm16,Psat1,Ptpn23,Unc80,Phgdh,Cacna1e,Unc93b1,Scn1a,Fgd4,Ednrb,Adgrg1,Pmp22,Nf1,Tnik,Piga,Mecp2,Dock7,Slc25a22,Glud1,Setbp1,Arhgef10,Mthfr,Tet3,Ntng2,Ezr,Hspb8,Ep300,Myh14,Slc25a10,Eogt,Cox4i1,Dhh,Abcc8,Arg1,Ntrk2,Syngap1…
7817	HP_GENERALIZED_HYPERPIGMENTATION	0.00367363	0.169397	-0.664137	-1.84165	18	29	Star,Tert,Kcnn3,Myo5a,Cdh23,Pax6
8993	HP_ABNORMAL_EMOTION_AFFECT_BEHAVIOR	0.00367832	0.169397	-0.336774	-1.39298	21	396	Slc39a4,Slc1a2,Grin2a,Kcnq3,Zbtb20,Cnp,Tgif1,Vps13c,Th,Ptch1,Trpm3,Mefv,Dcx,Cep85l,Nrxn1,Fat4,Ank3,Aspa,Avp,Ntrk1,Tcf4,Kmt2a,Dchs1,Alpl,Kcna1,Gch1,Qdpr,Gldc,Prdm16,Unc80,Phgdh,Cp,Scn1a,Tbx1,Dll1,Nsd1,Enpp1,Ash1l,Mecp2,Slc25a22,Dmpk,Svbp,Atp7b,Cyp27b1,Tcn2,Tlr4,Ntng2,Gli2,Bptf,Ep300,Magel2,Kmt2c,Nipbl,Pik3ca,Nfib,Setd2,Abcc8,Arg1,Syngap1,Nhlrc2,Abca2,Rnf13,Fgfr1,Disp1,Foxg1,Atxn1,Rai1,Tmem231,Hecw…
3049	GOBP_REGULATION_OF_CYTOSKELETON_ORGANIZATION	0.00368509	0.169397	-0.338772	-1.40267	21	403	Iqgap3,S100a8,S100a9,Spta1,Fmn1,Celsr1,Serpinf2,Cep97,Rhod,Rhog,Cdc42ep1,Gsn,Phldb1,Clic4,Arhgap6,Apc,Map2,Cep295,Epha1,Spire1,Sfrp1,Map1b,Tac1,Alms1,Swap70,Lpar1,Sorbs3,Lats1,Notch2,Mid1ip1,Parp3,Itgb1bp1,S1pr1,Gas2l1,Evl,Cdk5rap2,Cntrl,Mecp2,Kat2b,Ccsap,Rnd2,Actn2,Pkd1,Sdc4,Rhob,Arhgef10,Sema5a,Edn1,Limch1,Cdh5,Rictor,Ptk2b,Rnd3,Afap1,Mdk,Was,Magel2,Plxnb1,Arhgdia,Fermt2,Eml2,Pfn1,Cdc42ep2,Vasp…
2992	GOBP_NEGATIVE_REGULATION_OF_MULTICELLULAR_ORGANISMAL_PROCESS	0.00368885	0.169397	-0.308143	-1.32774	22	657	Cartpt,Spp1,Oxtr,Wnt9b,Ffar4,Acvr1c,Gp1ba,Nkx6-2,Npr1,Ptpro,Mag,Slamf8,Gdf5,Osr1,Foxj1,Efnb3,Adamts7,Pcm1,Npy2r,Serpinf2,Apod,Sox10,Bcl3,Ptch1,Tmem98,Epha2,Ager,Slc2a10,Adamts9,Mefv,Igfbp5,Dlx2,Apom,Pla2g3,Jak3,Pax6,Ada,Gpr149,Cbln1,Map2,Prtg,Avp,Tacr2,Nkx2-1,Sulf1,Bmp4,Kcnma1,Tmem131l,Sfrp1,Adrb2,Homer3,Tac1,Pi16,Sema4g,Il17rd,Sox11,Nfatc4,Notch1,Ptpn23,Tnfsf4,Nr1d1,Serpinf1,Sox8,Sirt2,Slc12a2,E…
2578	GOBP_POSITIVE_REGULATION_OF_FATTY_ACID_OXIDATION	0.00377658	0.171346	0.756396	1.83876	18	14	Plin5,Twist1,Pparg
7479	HP_ABNORMALITY_OF_TEMPERATURE_REGULATION	0.00379965	0.171346	-0.378944	-1.50317	21	260	Spp1,Slc4a1,Spta1,Scnn1g,Lama3,Nlrc4,Scnn1b,Tgif1,Scnn1a,Th,Lifr,Ptch1,Atxn3,Mefv,Chd7,Itpr2,Cybb,Ada,Stxbp2,Avp,Vangl2,Nkx2-1,Ntrk1,Tcf4,Abca1,Alpl,Gch1,Qdpr,Sh3kbp1,Unc93b1,Scn1a,Dll1,Pmp22,Ascl1,Xiap,Enpp1,Prtn3,Nectin4,Mthfr,Ncf1,Slc29a3,Tlr4,Brca2,Gli2,Was,Magel2,Il2rg,Tet2,Krt18,Dnm2,Irf2bp2,Mtmr14,Fgfr1,Epb41,Disp1,Scn5a,Il17rc,Zfhx2,Atp1a2,Il7r,Ube3a,Stat2,Acadvl,Scn11a,Ryr1,Kif1b,P4htm,H…
89	GOBP_METANEPHROS_DEVELOPMENT	0.00380156	0.171346	-0.541879	-1.72299	19	58	Wnt9b,Fmn1,Osr1,Foxj1,Ptch1,Six1,Fat4,Fras1,Bmp4,Six2,Tfap2b,Sox8,Nf1,Pkd1,Nkx3-1,Gli3,Sox17,Lif,Nipbl,Dlg5,Sox9,Pdgfra
741	GOBP_PATTERN_SPECIFICATION_PROCESS	0.00381283	0.171346	-0.37018	-1.47312	21	269	Lhx3,Erbb4,Sp8,Egr2,Arc,Tbx19,Osr1,Foxj1,Gli1,Pbx3,Wnt1,Dnah5,Ptch1,Hhip,Vax2,Six1,Btg2,Fzd5,Nkx2-2,Dlx2,Nrp2,Hes7,Gpr161,Apc,Vangl2,Nkx2-1,Hipk2,Fgfr2,Lrp6,Dchs1,Bmp4,Sfrp1,Six2,Notch1,Meis2,Notch2,Tbx1,Rfx3,Dll1,Adgrg1,Bicc1,Ascl1,Bmp2,Nrarp,Zic1,Nkx3-1,Gli3,Edn1,Smarcd3,Plxna2,Nphp3,Pbx1,Gli2,Wnt3,Tbx6,Bptf,Ep300
3143	GOBP_ZINC_ION_HOMEOSTASIS	0.00384098	0.171346	-0.690674	-1.85746	19	24	Slc39a4,S100a8,S100a9,Slc39a5
1767	GOBP_CELLULAR_COMPONENT_MORPHOGENESIS	0.00386038	0.171346	-0.312652	-1.34114	23	616	Spp1,Lhx3,Pspn,Spta1,Egr2,Arc,Dok6,Ptpro,Lama3,Mag,Mobp,Cnp,Itga1,Efnb3,Gab1,Kif13b,Ptch1,Epha2,Itgb4,Unc5c,Vax2,Bcl11b,Myo9a,Nr4a2,Rhog,Tubb2b,Ugt8a,Phldb1,Itga4,Pla2g3,Nrp2,Dlx5,Nrxn1,Map2,Tiam1,Ank3,Csrp1,Nkx2-1,Epha1,Epha8,Ntrk1,Fgfr2,Crabp2,Plxnb3,Map1b,Prkca,Efna2,Sema4g,Prex2,Cxcr4,Ddr1,Nfatc4,Notch1,Unc5d,Tpbg,Sh3kbp1,Nrap,Efna1,Notch2,Unc5b,S100b,Grb7,Sgk1,Cd9,Pmp22,Egfr,Gfra1,Evl,Dpysl5…
8771	HP_ABNORMAL_PHARYNX_MORPHOLOGY	0.00386883	0.171346	-0.472014	-1.64811	20	98	Scnn1g,Foxj1,Scnn1b,Dnah5,Scnn1a,Il21r,Plp1,Jak3,Ada,Stxbp2,Fgfr2,Tnfsf12,Matr3,Cxcr4,Alms1,Mst1r,Sh3kbp1,Cr2,Xiap,Egfr,Mdm4,Setbp1,Gli3,Slc29a3,Ep300,Was,Il2rg,Tap1,Mysm1,Dnaaf5,Cd81,Lrba,Fgfr1,Serping1,Unc119,Il7r,Lepr
6788	HP_EXTRAMEDULLARY_HEMATOPOIESIS	0.00387834	0.171346	-0.808929	-1.82656	18	11	Slc4a1,Spta1,Car2,Fgfr2
4629	GOCC_LATERAL_PLASMA_MEMBRANE	0.00399467	0.175259	-0.565878	-1.76091	20	51	Iqgap3,Cldn3,Cdh1,Ptpro,Dsg2,Erbb3,Apc,Gna12,Ank3,Vangl2,Slc6a9,Slc12a2,Abcc1,Jup,Pkd1
4849	GOCC_PRESYNAPTIC_MEMBRANE	0.00401827	0.175259	-0.446029	-1.60878	21	124	Slc1a2,Erbb4,P2ry4,Grin2a,Efnb3,Oprm1,Slc6a5,Sncaip,Nrxn1,Slc6a9,Unc13c,Kcna1,Fosl1,P2rx1,Stx2,Adcy8,Kcnc3,Htr3a,Slc4a8,P2rx3,Pcdh17,Slc6a11,Grm2,Ntng2,Kcna3,Apba1,Kcnc1,Grm3,Scrib
6428	HP_ATOPIC_DERMATITIS	0.00402334	0.175259	-0.773304	-1.83773	19	14	Scnn1g,Scnn1b,Scnn1a
8826	HP_ABNORMAL_LACTATE_DEHYDROGENASE_LEVEL	0.00419447	0.181475	-0.610039	-1.79835	21	38	Spp1,Slc4a1,Kcnn4,Cd46
8230	HP_ABNORMAL_CARDIOVASCULAR_SYSTEM_PHYSIOLOGY	0.00420495	0.181475	-0.299105	-1.30771	26	810	Spp1,Ttr,Slc4a1,Kcnn4,Apob,Gp1ba,Tbx19,Hsd11b2,Scnn1g,Lama3,Tll1,Star,Trf,Tert,Fos,Mog,Nlrc4,Scnn1b,Serpinf2,Tgif1,Kcna5,Scnn1a,Sox10,Lifr,Ptch1,Plp1,Akap10,Dsg2,Slc2a10,Casq2,Mefv,Chst3,Hcn4,Cdh23,Gsn,Cd46,Chd7,Ada,Rnf213,Nrxn1,Nppa,Apc,Fat4,Nkx2-1,Srebf1,Bnc2,Ntrk1,Fgfr2,Lrp6,Tcf4,Dchs1,Xylt1,Wnk1,Map1b,Scn2b,Abca1,Cryab,Alpl,Flnc,Idua,Wrn,Gch1,Alms1,Bub1,Notch1,Prdm16,Tnfsf4,Cp,Mks1,Notch2,Nt5…
3119	GOBP_REGULATION_OF_NERVOUS_SYSTEM_DEVELOPMENT	0.00424737	0.181574	-0.344612	-1.40585	24	347	Spp1,Oxtr,Egr2,Nkx6-2,Star,Mag,Gjc2,Efnb3,Pcm1,Sox10,Tmem98,Nkx2-2,Oprm1,Chd7,Dlx2,Pax6,Olig2,Cbln1,Hes7,Nrxn1,Map2,Ptprz1,Tiam1,Prtg,Aspa,Ntrk1,Crabp2,Plxnb3,Map1b,Lrrn3,Sema4g,Sox11,Cxcr4,Nfatc4,Notch1,Nr1d1,Tpbg,Serpinf1,Rgs14,Sox8,Sirt2,Dll1,Spint1,Ascl1,Nf1,Dock7,Bmp2,Rnd2,Sema5a,Gli3,Lgi4,Oxt,Gpr37l1,Smarcd3,Plxna2,Disc1,Nphp3,Sema6a,Wnt3,Mdk,Hap1,Plxnb1,Arhgdia,Sema4d,Daam2,Dip2b,Dicer1,Ce…
1409	GOBP_PEPTIDE_HORMONE_SECRETION	0.00426212	0.181574	-0.402244	-1.53442	23	185	Cartpt,Ffar4,Acvr1c,Trh,Slc16a10,Stxbp5l,Htr2c,Kcna5,Gal,Syt9,Chd7,Itpr2,Tiam1,Tacr2,Nnat,Srebf1,Sfrp1,Pim3,Prkca,Tfap2b,Nr1d1,Cacna1e,Pclo,Baiap3,Rfx3,Adcy8,Gpr27,Egfr,Rasl10b,Ucp2,Bmp8a,Glud1,Enho,Doc2b,Edn1,Crh,Itpr1,Hadh,Gpld1
8054	HP_APLASIA_HYPOPLASIA_OF_THE_4TH_METACARPAL	0.00427524	0.181574	-0.795328	-1.82742	20	12	Ptch1,Fat4,Ptch2,Dchs1,Svbp,Gli3
5658	GOMF_MHC_CLASS_I_PROTEIN_BINDING	0.00428516	0.181574	0.810286	1.80469	21	10	Cd244a,H2-T23,Tap2
7157	HP_ABNORMAL_RESPIRATORY_SYSTEM_PHYSIOLOGY	0.004315	0.182011	-0.291707	-1.28253	27	881	Spp1,Dao,Col11a1,Erbb4,Slc4a1,Kcnn4,Apob,Mpz,Egr2,Gp1ba,Grin2a,Chat,Scnn1g,Kcnq3,Lama3,Tll1,Tert,Slc26a2,Chrnb1,Foxj1,Scnn1b,Tgif1,Dnah5,Scnn1a,Lifr,Ptch1,Plp1,Rapsn,Bcl11b,Slc2a10,Erbb3,Myo9a,Dnah9,Mefv,Chst3,Dcx,Gsn,Chd7,Slc6a5,Cybb,Ada,Hes7,Nrxn1,Nppa,Apc,Fat4,Nkx2-1,Srebf1,Fgfr2,Tnfsf12,Tcf4,Slc6a9,Col2a1,Xylt1,Adrb2,Matr3,Cryab,Alpl,Pla2g7,Flnc,Idua,Kcna1,Alms1,Gldc,Bub1,Notch1,Psat1,Megf10,…
2762	GOBP_EMBRYONIC_MORPHOGENESIS	0.00434637	0.182219	-0.338454	-1.39631	25	383	Mfap2,Col11a1,Wnt9b,Sp8,Tbx19,Lama3,Gdf5,Osr1,Foxe1,Eya2,Gli1,Celsr1,Wnt1,Mbp,Th,Kdm6b,Ptch1,Epha2,Itgb4,Vax2,Pdzd7,Six1,Dact1,Fzd5,Phldb1,Itga4,Chd7,Dlx2,Dlx5,Msx2,Dusp1,Vangl2,Sulf1,Hipk2,Fgfr2,Lrp6,Crabp2,Col2a1,Wnk1,Fras1,Bmp4,Sfrp1,Sox11,Six2,Notch1,Sox8,Efna1,Lats1,Notch2,Ccn1,Tbx1,Lrig1,Dll1,Spint1,Tgfb2,Casp3,Dusp5,Mmp15,Zic1,Sdc4,Tgfb1i1,Lama5,Gli3,Edn1,Mthfr,Tgif2,Tal1,Nphp3,Pbx1,Gli2,W…
2905	GOBP_COGNITION	0.00436453	0.182219	-0.388636	-1.51859	24	225	Oxtr,Npas4,Egr2,Arc,Grin2a,Slc24a2,Fos,Th,Tanc1,Ager,Btg2,C1ql1,Chd7,Nrxn1,Ptprz1,Tacr2,Ntrk1,Tac1,Nfatc4,Meis2,Fosl1,Hrh3,Tpbg,Serpinf1,Rgs14,S100b,Adcy8,Sgk1,Nf1,Egfr,Foxo6,Casp3,Vldlr,Mecp2,Pde1b,Pak6,Slc7a11,Crh,Oxt,Drd1,Tafa2,Thra,Ep300,Apoe,Ric8a,Galr3,Nipbl,Nqo2,Ntrk2,Syngap1,Stra6,Git1,Neto1,Mettl23,Gatm,Ptn,Atxn1,Syt11,Grm5,Slc8a3
748	GOBP_SENSORY_ORGAN_DEVELOPMENT	0.00437858	0.182219	-0.340941	-1.40221	25	372	Mfap2,Col11a1,Lhx3,Wnt9b,Lgr5,Crybb1,Tenm3,Osr1,Pbx3,Wnt1,Th,Epha2,Tmem132e,Vax2,Bcl11b,Pdzd7,Six1,Slc39a5,Slc17a6,Fzd5,Cdh23,Dcx,Chd7,Dlx2,Dlx5,Pax6,Clic4,Fat4,Hipk2,Bnc2,Fgfr2,Lrp6,Col2a1,Dchs1,Dio3,Bmp4,Cryab,Sox11,Six2,Ddr1,Notch1,Meis2,Tfap2b,Mycl,Serpinf1,Sox8,Notch2,Tbx1,Lrig1,Dll1,Ascl1,Tgfb2,Nf1,Cntf,Egfr,Slc4a5,Fjx1,Bmp2,Rom1,Zic1,Slc7a11,Sdc4,Gli3,Edn1,Tgif2,Smarcd3,Vim,Pbx1,Gli2,Efemp…
3120	GOBP_NEGATIVE_REGULATION_OF_NERVOUS_SYSTEM_DEVELOPMENT	0.00441176	0.182445	-0.455087	-1.61638	23	111	Spp1,Nkx6-2,Mag,Efnb3,Pcm1,Sox10,Tmem98,Dlx2,Pax6,Cbln1,Map2,Prtg,Sema4g,Sox11,Nfatc4,Notch1,Nr1d1,Sirt2,Nf1,Sema5a,Gpr37l1,Sema6a,Wnt3,Arhgdia,Sema4d,Daam2,Dip2b,Dicer1,Cers2,Elapor2,Lrp4,Sema6c,Sema6d,Syngap1,Plxna3,Sema4b,Ptn,Nr2e1
6703	HP_SHORT_FOOT	0.00442315	0.182445	-0.465832	-1.6348	23	102	Fam50a,Col11a1,Trps1,Gdf5,Slc26a2,Fgfr2,Col2a1,Kmt2a,Prdm16,Dync2i2,Son,Mecp2,Cenpe,Bmp2
1822	GOBP_POSITIVE_REGULATION_OF_CATECHOLAMINE_SECRETION	0.00447883	0.183928	-0.787931	-1.81043	21	12	Cartpt,Oxtr,Npy2r
3690	GOBP_REGULATION_OF_ANATOMICAL_STRUCTURE_SIZE	0.00451429	0.184571	-0.334731	-1.3852	26	400	Spp1,Oxtr,Iqgap3,Wnt9b,Bdkrb2,Spta1,Kcnn4,Fmn1,Npr1,Mag,Itga1,Scnn1b,Adrb3,Serpinf2,Kcna5,P2ry2,Cdhr5,Pex11a,Cdc42ep1,Gsn,Nppa,Map2,Adra2b,Avp,Spire1,Crabp2,Kcnma1,Adrb2,Map1b,Sema4g,Gch1,Swap70,Vav2,Slc12a2,Lats1,P2rx1,Ednrb,Rb1cc1,Klf2,Itgb1bp1,Egfr,Ptafr,Evl,Rnd2,Actn2,Sema5a,Edn1,Rictor,Drd1,Ptk2b,Aqp4,Rab3b,Ano6,Disc1,Sema6a,Cdhr2,Ezr,Wnt3,Htr1d,Apoe,Was,Magel2,Sema4d,Pfn1,Dip2b,Pik3c2a,Cdc4…
8611	HP_ABNORMALITY_OF_PERIPHERAL_NERVOUS_SYSTEM_ELECTROPHYSIOLOGY	0.00460066	0.187281	-0.460284	-1.62688	24	108	Mpz,Egr2,Samd12,Litaf,Gjb1,Gjc2,Sox10,Plp1,Prx,Ndrg1,Ntrk1,Wnk1,Matr3,Idua,Fgd4,Ednrb,Pmp22,Arhgef10,Hspb8,Myh14,Dhh,Dnm2,Cplane1,Ighmbp2,Nefl,Atxn1,Rai1
5342	GOMF_ION_TRANSMEMBRANE_TRANSPORTER_ACTIVITY	0.00468801	0.189194	-0.306814	-1.3186	28	639	Azgp1,Slc39a4,Slc1a2,Slco5a1,Slc4a1,Kcnn4,Slc17a9,Slc10a6,Grin2a,Slc24a2,Slc5a11,Slc16a10,Scnn1g,Kcnq3,Slc47a1,Slc26a2,Kcnn3,Slc45a3,Chrnb1,Scnn1b,Ttyh2,Kcna5,Scnn1a,Tmem63a,Atp6v0a1,Ryr3,Trpm3,Trpc7,Slco4a1,Slc22a12,Slc2a10,Slc39a5,Trpm5,Slc17a6,Gabrg3,Cacng5,Hcn4,Trpm1,Slc4a4,Oprm1,Slc6a5,Itpr2,Cybb,Clic4,Slc9a2,Clcn1,Slc2a9,Slc6a9,Slc13a3,Kcnma1,Gabrq,Scn2b,Slc44a1,Abca1,Clic1,Slc6a20a,Kcna1,S…
687	GOBP_ENZYME_LINKED_RECEPTOR_PROTEIN_SIGNALING_PATHWAY	0.00468823	0.189194	-0.296043	-1.29196	29	790	Esrp2,Acp4,Erbb4,Sla,Tnk1,Bdkrb2,Acvr1c,Tgfa,Npr1,Gdf5,Trf,Fos,Itga1,Fgr,Efnb3,Gab1,Vegfd,Wnt1,Apod,Ptgir,Lifr,Atp6v0a1,Ros1,Hhip,Cd7,Epha2,Frk,Slc2a10,Erbb3,Slc39a5,Igfbp5,Shc4,Nrp2,Jak3,Dlx5,Cybb,Nppa,Apc,Fat4,Tiam1,Nkx2-1,Sulf1,Epha1,Epha8,Dusp15,Hipk2,Srebf1,Ntrk1,Fgfr2,Igsf1,Mtss1,Bmp4,Pcsk6,Sfrp1,Adrb2,Prkca,Efna2,Il17rd,Sox11,Ddr1,Nfatc4,Notch1,Nrg2,Prdm16,Tfap2b,Ptprt,Mst1r,Shb,Vav2,Rgs14…
765	GOBP_BODY_FLUID_SECRETION	0.00475195	0.189929	-0.535164	-1.70164	24	58	Oxtr,Erbb4,Kcnn4,Npr1,P2ry2,Oprk1,Ada,Oas2,Tac1,Ddr1
320	GOBP_REGIONALIZATION	0.00475771	0.189929	-0.393526	-1.52047	26	207	Lhx3,Sp8,Egr2,Arc,Tbx19,Osr1,Foxj1,Gli1,Pbx3,Wnt1,Ptch1,Hhip,Vax2,Six1,Btg2,Fzd5,Nkx2-2,Dlx2,Nrp2,Hes7,Gpr161,Nkx2-1,Hipk2,Fgfr2,Lrp6,Bmp4,Sfrp1,Six2,Notch1,Notch2,Tbx1,Dll1,Adgrg1,Ascl1,Bmp2,Nrarp,Nkx3-1,Gli3,Edn1,Smarcd3,Plxna2,Pbx1,Gli2,Wnt3,Tbx6,Bptf,Ep300
6768	HP_FEVER	0.00478215	0.189929	-0.392742	-1.50533	26	194	Spp1,Slc4a1,Spta1,Scnn1g,Lama3,Nlrc4,Scnn1b,Scnn1a,Th,Lifr,Mefv,Chd7,Cybb,Ada,Stxbp2,Avp,Vangl2,Nkx2-1,Ntrk1,Tcf4,Alpl,Gch1,Qdpr,Sh3kbp1,Unc93b1,Pmp22,Xiap,Enpp1,Prtn3,Mthfr,Ncf1,Slc29a3,Tlr4,Brca2,Was,Il2rg,Tet2,Krt18
2969	GOBP_STRIATED_MUSCLE_CELL_DIFFERENTIATION	0.00478796	0.189929	0.385401	1.51029	20	173	Agtr2,Klf5,Kel,Lmod3,Igf2,Cyp26b1,Mmp14,Grem1,Myh3,Cav2,Mylk3,Msx1,Myh6,Csrp2,Bdnf,P2rx2,Krt19,Lmod1,Tbx18,Shh,Homer1,Sdc1,Cacybp,Mtpn,Rgs2,Myh11,Klhl40,Map2k4,Wfikkn2,Ptgfrn
8968	HP_ABNORMALITY_OF_THE_TONSILS	0.00482532	0.190528	-0.687076	-1.82955	24	23	Scnn1g,Scnn1b,Scnn1a,Ada,Abca1,Idua,Tbx1,Jmjd1c,Il2rg
3772	GOBP_SENSORY_ORGAN_MORPHOGENESIS	0.00484653	0.190528	-0.414573	-1.55506	26	162	Mfap2,Col11a1,Tenm3,Osr1,Wnt1,Th,Epha2,Vax2,Pdzd7,Six1,Fzd5,Chd7,Dlx5,Pax6,Hipk2,Fgfr2,Lrp6,Col2a1,Dio3,Bmp4,Sox11,Six2,Tfap2b,Sox8,Notch2,Tbx1,Lrig1,Dll1,Nf1,Cntf,Fjx1,Rom1,Zic1,Gli3,Edn1,Gli2,Efemp1,Myo6,Ring1,Nipbl,Ush1g,Ntrk2,Triobp,Stra6,Nrl,Nkd1,Sox9,Ttc39c,Ptn,Phactr4,Foxg1,Bax,Lrig3,Frzb,Mapk3,Rarb,Rpe65,Fzd2,Prox1,Tprn,Lrp5,Bbs4,Dvl1
9016	HP_SMALL_HAND	0.00486436	0.190528	-0.488202	-1.65146	25	82	Fam50a,Col11a1,Slc26a2,Fgfr2,Tcf4,Kmt2a,Xylt1,Wrn,Unc80,Son,Mecp2,Cenpe,Sema5a,Bptf,Recql4,Magel2,Nipbl,Pign
4986	GOCC_INTRINSIC_COMPONENT_OF_PRESYNAPTIC_MEMBRANE	0.00494391	0.191976	-0.534805	-1.70613	25	59	Slc1a2,Erbb4,P2ry4,Efnb3,Oprm1,Slc6a5,Slc6a9,Kcna1,P2rx1,Adcy8,Htr3a,P2rx3,Pcdh17,Slc6a11,Ntng2,Kcna3
8927	HP_ABNORMALITY_OF_THE_CEREBRAL_VASCULATURE	0.0049663	0.191976	-0.400125	-1.52741	27	186	Ttr,Apob,Gp1ba,Hsd11b2,Tll1,Tert,Serpinf2,Slc2a10,Dcx,Cd46,Msx2,Rnf213,Nrxn1,Nppa,Xylt1,Alpl,Flnc,Wrn,Bicc1,Cst3,Tgfb2,Abcg8,Nf1,Enpp1,Son,Piga,Mecp2,Mypn,Cbs,Pkd1,Edn1,Mthfr,Was,Tet2,Pik3c2a,Dyrk1b,Pet100
2775	GOBP_NEURON_FATE_COMMITMENT	0.00498466	0.191976	-0.624655	-1.79926	25	34	Lhx3,Wnt1,Bcl11b,Six1,Nkx2-2,Dlx2,Pax6,Olig2,Nkx2-1,Bmp4,Olig1,Notch1,Dll1,Ascl1,Gli3,Zfp521,Gli2
4983	GOCC_ACTIN_BASED_CELL_PROJECTION	0.00498753	0.191976	-0.421319	-1.57376	27	154	Oxtr,Car9,Aoc3,Slc26a2,Cnp,Kif13b,Myo5a,Unc5c,Pdzd7,Ermn,Cdhr5,Cdh23,Clic4,Map2,Car2,Myo1d,Fgd4,Dync2i2,Myo10,Actn2,Spata13,Homer2,Adgra2,Cdhr2,Ezr,Pdzk1,Myo6,Slc7a8,Palm,Vasp,Fxr2,Triobp,Stard10,Pdgfra,Farp1,Pcdh15,Ppp1r9a,Slc7a5,Fscn1,Tprn,Tenm2,Dcxr,Itgb3,Enah,Morn4
1156	GOBP_ORGANIC_ANION_TRANSPORT	0.00500431	0.191976	-0.373567	-1.47762	28	253	Slc1a2,Slco5a1,Car9,Slc4a1,Bdkrb2,Slc17a9,Slc10a6,Trh,Slc47a1,Slc26a2,Slco4a1,Slc22a12,Slc2a10,Slc17a6,Slc4a4,Pla2g3,Slc6a5,Gltp,Avp,Slc2a9,Car2,Slc6a9,Car14,Slc13a3,Slc6a20a,Hrh3,Abcg2,Slc12a2,Asic3,Mfsd10,Slc4a9,Abcc1,Slc25a18,Slc4a8,Tnfrsf11a,Slc4a5,Folr2,Abcb4,Slc25a22,Slc7a11,Slc32a1,Slc6a11,Edn1,Slc16a9,Grm2,Oxt,Slc25a23,Slc1a3,Nmb,Kcnj10,Slc7a8,Slc25a10,Slc35d1,Slc26a1,Apba1,Ncoa2
302	GOBP_REGULATION_OF_PEPTIDE_SECRETION	0.00506639	0.193091	-0.381254	-1.488	28	223	Cartpt,S100a8,Ffar4,Acvr1c,Kcnn4,Trh,Stxbp5l,Htr2c,Npy2r,Kcna5,Syt9,Oprm1,Chd7,Itpr2,Rsad2,Tiam1,Nnat,Srebf1,Sfrp1,Pim3,Prkca,Tfap2b,Ptpn23,Nr1d1,Slc12a2,Cacna1e,Baiap3,Rfx3,Adcy8,Gpr27,Tgfb2,Egfr,Rasl10b,Ucp2,Bmp8a,Glud1,Enho,Doc2b,Crh,Tlr4,Itpr1,Ezr,Hadh,Apoe,Gpld1,Rhbdf1
7805	HP_ABNORMALITY_OF_SOMATOSENSORY_EVOKED_POTENTIALS	0.00510308	0.193091	-0.800816	-1.80824	24	11	Samd12,Gjc2,Plp1
5264	GOMF_BETA_CATENIN_BINDING	0.00510976	0.193091	-0.499658	-1.6517	26	73	Cdh1,Amer2,Kdm6b,Nr4a2,Cdhr5,Dact1,Apc,Tcf4,Ptprt,Gli3,Cdh26,Cdh5,Smad7,Tcf7l1,Ep300,Sox17,Kank1,Ctnnd2,Dlg5,Sox9
7883	HP_PRIMARY_ADRENAL_INSUFFICIENCY	0.00511848	0.193091	-0.590138	-1.76457	26	41	Tbx19,Hsd11b2,Star,Tert,Scnn1b
2704	GOBP_REGULATION_OF_SYNAPTIC_PLASTICITY	0.00516658	0.193091	-0.416666	-1.56079	28	158	Acp4,Npas4,Egr2,Arc,Grin2a,Slc24a2,Star,Ager,Cbln1,Mctp1,Crhr2,Sorcs2,Map1b,Unc13c,Nfatc4,Rgs14,Adcy8,P2rx3,Mecp2,Crh,Grin2c,Ptk2b,Cyp46a1,Apoe,Kcnj10,Nsmf,Ntrk2,Syngap1,Dbn1,Neto1,Ptn,Nr2e1,Grm5,Slc8a3,Adgrb1,Serpine2,Grik2,Ppp1r9a
1805	GOBP_RESPONSE_TO_VITAMIN	0.0051734	0.193091	-0.548051	-1.71805	26	54	Spp1,Tshb,Penk,Gsn,Ada,Cyp26a1,Tyr,Sfrp1,Map1b,Alpl,Ascl1,Egfr,Folr2,Stc2,Mthfr,Cyp27b1
2437	GOBP_BONE_RESORPTION	0.00517837	0.193091	-0.580091	-1.74319	26	43	Cartpt,Spp1,Trf,Car2,Adrb2,Prkca,Nf1,Egfr,S1pr1,Tnfrsf11a
8794	HP_ABNORMAL_NERVE_CONDUCTION_VELOCITY	0.00523756	0.19452	-0.484671	-1.64451	27	84	Mpz,Egr2,Litaf,Gjb1,Gjc2,Sox10,Plp1,Prx,Ndrg1,Wnk1,Matr3,Idua,Fgd4,Pmp22
249	GOBP_LEUKOCYTE_MIGRATION_INVOLVED_IN_INFLAMMATORY_RESPONSE	0.005341	0.196794	-0.811474	-1.78589	25	10	S100a8,S100a9,Slamf8
9084	FAN_EMBRYONIC_CTX_BIG_GROUPS_INHIBITORY	0.005341	0.196794	-0.811793	-1.78659	25	10	Erbb4,Dcx,Dlx2,Dlx5,Tcf4,Cxcr4
3832	GOBP_CELL_CELL_ADHESION	0.00540098	0.19822	-0.311913	-1.32693	32	564	S100a8,Cldn3,S100a9,Kirrel2,Cldn9,Spta1,Cdh1,Mpz,Itgb7,Gp1ba,Cldn11,Lama3,Mag,Cdhr1,Tenm3,Foxj1,Efnb3,Celsr1,Celsr3,Fat3,Serpinf2,Wnt1,Mbp,Pkp1,Ager,Dsg2,Cdhr5,Cdh23,Cdc42ep1,Cd46,Itga4,Jak3,Cldn22,Ada,Cbln1,Nrxn1,Fat4,Cdh6,Ank3,Csrp1,Lrp6,Fat1,Dchs1,Wnk1,Plxnb3,Bmp4,Tmem131l,Prkca,Clic1,Swap70,Notch1,Megf10,Ptpn23,Ptprt,Unc5d,Pcdhga5,Tnfsf4,Pcdhb15,Plpp3,Cnn3,Akna,Ninj2,Nt5e,Ccn1,Lpp,Scarf2,Gpam…
2184	GOBP_MUSCLE_CELL_DIFFERENTIATION	0.00543221	0.198585	0.351213	1.42656	22	237	Agtr2,Klf5,Kel,Lmod3,Igf2,Tmem204,Cyp26b1,Mmp14,Grem1,Myh3,Cav2,Mylk3,Msx1,Myh6,Csrp2,Bdnf,P2rx2,Krt19,Lmod1,Prdm6,Tbx18,Shh,Homer1,Boc,Rora,Sdc1,Efemp2,Wnt4,Cacybp,Mtpn,Sgcz,Rgs2,Myh11,Mapk11,Klhl40,Map2k4,Wfikkn2,Ptgfrn,Adm,Fhl2,Xbp1,Pdcd4,Olfm2
1854	GOBP_TOLL_LIKE_RECEPTOR_2_SIGNALING_PATHWAY	0.00548697	0.199803	0.789068	1.805	27	11	Tnfaip3,Cyba,Tlr6,F2rl1,Tlr2
1957	GOBP_TUBE_DEVELOPMENT	0.0056944	0.205927	-0.296622	-1.28654	35	725	Oxtr,Esrp2,Lhx3,Wnt9b,Apob,Lgr5,Fmn1,Npr1,Osr1,Tert,Foxe1,Foxj1,Gli1,Prok1,Celsr1,Gab1,Vegfd,Serpinf2,Wnt1,Apod,Junb,Sox10,Ptch1,Hhip,Epha2,Six1,Adamts9,Dact1,Fzd5,Igfbp5,Nkx2-2,Chd7,Nrp2,Cybb,Clic4,Mcam,Ada,Rnf213,Gpr161,Fat4,Vangl2,Nkx2-1,Sulf1,Epha1,Hipk2,Srebf1,Fgfr2,Tnfsf12,Lrp6,Col2a1,Dchs1,Mtss1,Bmp4,Sfrp1,Prkca,Sox11,Six2,Nfe2l2,Cxcr4,Ddr1,Nfatc4,Notch1,Tfap2b,Nfia,Shb,Vav2,Serpinf1,Sox8,…
7679	HP_APLASIA_HYPOPLASIA_INVOLVING_BONES_OF_THE_LOWER_LIMBS	0.00572122	0.205927	-0.365034	-1.45173	32	267	Fam50a,Col11a1,Trps1,Gdf5,Slc26a2,Kcnn3,Lifr,Dact1,Chst3,Chd7,Dlx5,Ada,Apc,Fat4,Fgfr2,Tcf4,Col2a1,Kmt2a,Dchs1,Xylt1,Papss2,Alpl,Idua,Sox11,Alms1,Notch1,Prdm16,Notch2,Bhlha9,Dync2i2,Son,Mecp2,Med13,Cenpe,Bmp2,Svbp,Gli3,Bptf,Recql4,Magel2,Il2rg,Eogt,Pik3c2a,Slc35d1,Lrp4,Nipbl,Pign,Cox4i1,Flnb,Huwe1,Sox9,Fgfr1,Arid1a,Bbs1,Arid1b,Arid2,Aff4,Il7r,Ddrgk1,Igf1r,Abcc9,Dock6,Galnt2,Chuk,Dnmt3a,Npr2,Zswim6…
2448	GOBP_NEGATIVE_REGULATION_OF_CELL_DIFFERENTIATION	0.00580528	0.205927	-0.325919	-1.35923	34	435	Cartpt,Spp1,Nkx6-2,Mag,Gdf5,Osr1,Foxj1,Zfp536,Efnb3,Adamts7,Pcm1,Wnt1,Sox10,Ptch1,Tmem98,Igfbp5,Nkx2-2,Dlx2,Jak3,Trp53inp1,Pax6,Olig2,Map2,Prtg,Nkx2-1,Limd1,Dio3,Bmp4,Tmem131l,Sfrp1,Abca1,Pi16,Sema4g,Il17rd,Sox11,Six2,Nfe2l2,Nfatc4,Notch1,Meis2,Tnfsf4,Nr1d1,Sox8,Sirt2,Efna1,Tbx1,Gdf10,Dll1,Ednrb,Hdac5,Itpkb,Ascl1,Tmem176b,Tgfb2,Itgb1bp1,Nf1,Cntf,Egfr,Enpp1,Tob1,Cdk5rap2,Mecp2,Bmp2,Nrarp,Fbln1,Tme…
9169	DESCARTES_FETAL_CEREBRUM_VASCULAR_ENDOTHELIAL_CELLS	0.00583232	0.205927	0.322134	1.3604	23	342	Isg15,Twist1,Fam124b,Slco1a5,Lmod3,Ushbp1,Igf2,Tmem204,F2rl2,Kcne4,Meltf,Tgm2,Sp6,Clic5,Medag,Ptgdr2,Phlda2,Stard8,Cav2,Col3a1,Fgd5,Msx1,Clec14a,Myom2,Sox18,Aplnr,Rin1,S100a10,C2cd4b,Tbx18,Slc6a13,Slc16a1,Itga11,Tm4sf1,Slc16a4,Mustn1,F2rl1,Cd34,Lum,Foxc1,Ocln,Tek,Slc14a1,Vamp5,Lamb2,Zfp366,Ppm1h,Ctsk,Clec11a,Klf4,Emcn,Ednra,Calhm2,C130074G19Rik,Rasd2,Arhgef15,Kcnj2,Rhbdl2,Adm,Hic1,Vegfc,Lurap1l,P…
7641	HP_DECREASED_PULMONARY_FUNCTION	0.0058651	0.205927	-0.720695	-1.78849	29	17	Scnn1g,Tll1,Tert,Scnn1b,Scnn1a
3339	GOBP_NEURAL_PRECURSOR_CELL_PROLIFERATION	0.00587587	0.205927	-0.450747	-1.59869	31	110	Gjc2,Gli1,Zfp503,Pcm1,Wnt1,Sox10,Hhip,Slc39a5,Btg2,Ptprz1,Fgfr2,Kcna1,Notch1,Sirt2,Akna,Adgrg1,Spint1,Ascl1,Orc3,Nf1,Dock7,Tead3,Gli3,Gpr37l1,Smarcd3,Disc1,Gli2,Mdk,Gnai2,Dbn1,Atf5,Ptn,Foxg1,Nr2e1,Zfp423
8456	HP_FATIGUE	0.00589255	0.205927	-0.3773	-1.48214	33	236	Dao,Lhx3,Erbb4,Tshb,Slc4a1,Kcnn4,Tbx19,Scnn1g,Tll1,Star,Foxe1,Nlrc4,Scnn1b,Scnn1a,Slc2a10,Mefv,Cdh23,Cd46,Nkx2-1,Tcf4,Col9a2,Matr3,Gch1,Unc93b1,Nf1,Prtn3,Phka2,Piga,Mdm4,Dmpk,Col9a3,Alas2,Cbl,Tlr4,Brca2,Gli2,Was,Irf5,Pfn1,Tet2
6987	HP_SLEEP_DISTURBANCE	0.00591116	0.205927	-0.337567	-1.38467	34	364	Lhx3,Tshb,Grin2a,Chat,Tert,Foxe1,Gjb1,Mog,Tgif1,Vps13c,Ptch1,Atxn3,Trpm3,Prss12,Rapsn,Myo9a,Nr4a2,Cdh23,Gsn,Slc6a5,Sncaip,Nrxn1,Per3,Ank3,Aspa,Nkx2-1,Fgfr2,Tcf4,Kmt2a,Idua,Kcna1,Gch1,Alms1,Tfap2b,Tnfsf4,Unc80,Unc93b1,Dll1,Ascl1,Nf1,Asxl3,Phka2,Ash1l,Tnik,Mecp2,Abcb4,Med13,Slc25a22,Dmpk,Bmp2,Svbp,Edn1,Ntng2,Gli2,Ezr,Bptf,Ep300,Apoe,Magel2
3423	GOBP_LEUKOCYTE_AGGREGATION	0.00591957	0.205927	-0.799031	-1.80421	28	11	S100a8,S100a9
8363	HP_CENTRAL_HYPOTHYROIDISM	0.00594211	0.205927	-0.562178	-1.70927	30	46	Lhx3,Trh,Tert,Tgif1,Ptch1,Cdh23,Dll1,Setbp1,Gli3,Gli2,Magel2,Pik3ca,Fgfr1,Disp1,Lepr,Insr
8123	HP_SMALL_EPIPHYSES	0.00594412	0.205927	-0.72045	-1.76135	29	16	Col11a1,Chst3,Col2a1,Col9a2,Col9a3
9105	ZHONG_PFC_MAJOR_TYPES_MICROGLIA	0.00595441	0.205927	-0.342433	-1.39381	34	337	Spp1,Egr2,Igsf6,Crybb1,Fos,Gadd45b,Lhfpl2,Gng7,Junb,H1f2,Nr4a2,Rapgef6,Rhog,Gnb4,Cebpd,Btg2,Gsn,Itpr2,Cybb,Rnf213,Dusp1,Stxbp2,Pld4,Adrb2,Fosb,Pla2g7,Rassf4,Swap70,Olfml3,Serpinf1,Abcg2,Tmbim1,Cd63,Nr4a1,Rcsd1,Klf2,Sgk1,Csf3r,Ptafr,Ucp2,Sash3,Folr2,Elf1,Rhob,Slc29a3,Tlr4,Tal1,Ostf1,Lamp1,Apoe,Was,Cd68,Slc7a8,Pfn1,Sesn3,Tmc6,Cyth4,Tmem35b,Fcer1g,Ptpre,Gnai2,C3,Hvcn1,Reep4,Cd81,Cebpa,Hcls1,Aif1,Ch2…
8539	HP_ABNORMAL_ERYTHROCYTE_PHYSIOLOGY	0.00595727	0.205927	-0.807288	-1.77668	28	10	Slc4a1,Spta1,Kcnn4,Slc4a4
913	GOBP_RNA_MODIFICATION	0.00596553	0.205927	0.413448	1.54166	26	122	Henmt1,Trmt12,Mocs3,Trmt11,Trmt10a,Tyw3,Pus7l,Bcdin3d,Mettl15,Nat10,Bag4,Trmt5,Cdkal1,Dus4l,Tyw5,Adat2,Mettl5,Mrm2,Trmt6,Thumpd3,Tyw1,Mettl6,Dkc1,Bmt2,Trdmt1,Ftsj3,Trmt10c,Mrm3,Ankrd16,Dtwd2,Rpusd2,Thumpd2,Qtrt1,Parn,Emg1,Trub1,Elp5,Cmtr2,Qtrt2,Trmt1,Alkbh1,Ctu1,Rpusd1,Mto1,Jmjd6,Nsun2,Mtfmt,Elp4,Rnmt,Osgepl1,Tfb2m,Alkbh8,Pusl1,Mepce,Nhp2,Cbll1,Mettl8
7101	HP_EPIPHYSEAL_DYSPLASIA	0.00600194	0.205927	-0.687359	-1.81127	30	22	Col11a1,Slc26a2,Col2a1,Xylt1,Col9a2,Col9a3,Col11a2,Flnb
5476	GOMF_LIGASE_ACTIVITY_FORMING_CARBON_SULFUR_BONDS	0.0060141	0.205927	0.600767	1.75297	28	32	Acsm5,Acsm3,Acsl4,Mocs3,Nae1,Acsl5,Uba6
301	GOBP_PEPTIDE_SECRETION	0.00603865	0.205927	-0.353295	-1.41854	34	292	Cartpt,S100a8,Ffar4,Acvr1c,Kcnn4,Trh,Slc16a10,Stxbp5l,Htr2c,Npy2r,Kcna5,Gal,Syt9,Oprm1,Chd7,Itpr2,Rsad2,Cbln1,Tiam1,Tacr2,Nnat,Srebf1,Sfrp1,Pim3,Prkca,Abca1,Tfap2b,Ptpn23,Nr1d1,Slc12a2,Cacna1e,Pclo,Baiap3,Rfx3,Adcy8,Gpr27,Tgfb2,Egfr,Scg2,Rasl10b,Ucp2,Bmp8a,Glud1,Svbp,Enho,Doc2b,Edn1,Crh,Tlr4,Rab3b,Itpr1,Ezr,Hadh,Apoe,Gpld1,Rhbdf1
4504	GOCC_CHROMATIN	0.00606544	0.205927	-0.300652	-1.29793	37	683	Tfap2d,Lhx3,Tfap2c,Sp8,Npas4,Egr2,Tbx19,Nkx6-2,Trps1,Osr1,Rbpjl,Foxe1,Fos,Bbx,Foxj1,Hdx,Tgif1,Pbx3,Junb,Sox10,H1f2,Egr4,Sp5,Vax2,Creb3l2,Six1,Nr4a2,Creb5,Cebpd,Nkx2-2,Dlx2,Dlx5,Rxrg,Msx2,Pax6,Olig2,Hes7,Nacc2,Zfp618,Nkx2-1,Prrx2,Cenpf,Srebf1,Tcf4,Myt1,Dbp,Olig1,Klf11,Fosb,Sox11,Six2,Nfe2l2,Nfatc4,Meis2,Fosl1,Tfap2b,Mycl,H1f0,Nfia,Nr1d1,Sox8,Sirt2,Nr1i3,Onecut2,Hif3a,Tbx1,Nr4a1,Bhlha9,Tfeb,Rfx3,Zh…
1974	GOBP_REGULATION_OF_PEROXISOME_PROLIFERATOR_ACTIVATED_RECEPTOR_SIGNALING_PATHWAY	0.00607486	0.205927	0.77968	1.78352	30	11	Plin5,Twist1,Alox15
100	GOBP_CELL_FATE_SPECIFICATION	0.00612089	0.205943	-0.568565	-1.71616	31	44	Lhx3,Tbx19,Eya2,Ptch1,Six1,Nkx2-2,Olig2,Apc,Ptch2,Six2,Notch1,Tbx1,Dll1,Ascl1,Gli3,Gli2,Tbx6,Sox17,Dhh,Tenm4,Fkbp8,Sox9
2440	GOBP_RESPONSE_TO_ETHER	0.0061237	0.205943	-0.795593	-1.79644	29	11	Th,Nfatc4,Ptafr,Abcb4,Crh,Oxt
6628	HP_ABNORMALITY_OF_THE_LARYNX	0.00614162	0.205943	-0.433568	-1.58338	33	133	Dao,Erbb4,Grin2a,Lama3,Foxe1,Slc26a2,Plp1,Chd7,Apc,Fgfr2,Fras1,Kcnma1,Matr3,Wrn,Meis2,Mks1,Tbx1,Scarf2,Jmjd1c,Dync2i2,Setbp1,Gli3,Edn1,Wnt3,Ep300,Pfn1,Pon2,Lrp4
9242	BLALOCK_ALZHEIMERS_DISEASE_DN	0.00618192	0.206242	0.268908	1.236	20	989	Sncg,Cyp26b1,Neurod6,Bcap29,Bet1,Ldb2,Ephb2,Gna14,Adgrl2,Gpr22,Sh3yl1,Mob4,Camk1g,Hspa5,Htr2a,Tm6sf1,Cpsf6,Tigar,Fxyd7,Ndfip1,Azin1,Tmeff1,Ptges3,Sumo1,Flrt2,Sub1,Rab6a,Ube2d3,B3galt2,Elavl4,Ube2g1,Pex7,Cacng3,Pcsk2,1600012H06Rik,Usp14,Sccpdh,Fkbp3,Tmem126b,Galc,Lmo4,Tox,Dld,Hltf,Tasp1,Vwf,Prkci,Cacybp,Ugp2,Pex3,Kl,Tm2d3,Rgs2,Sv2b,Pknox2,Stk24,Usp25,Glrb,Rgs20,Eif2b3,Neurod1,Vip,Trmt11,Map4k3,Plc…
6852	HP_DYSPNEA	0.00622622	0.206242	-0.369385	-1.45961	35	252	Spp1,Dao,Erbb4,Apob,Chat,Scnn1g,Lama3,Tll1,Tert,Chrnb1,Scnn1b,Scnn1a,Lifr,Rapsn,Slc2a10,Myo9a,Nppa,Nkx2-1,Fgfr2,Col2a1,Xylt1,Matr3,Flnc,Kcna1,Alms1,Megf10,Tgfb2,Abcg8,Enpp1,Dmpk,Mypn,Setbp1,Edn1,Alas2,Cbl,Lgi4,Disc1,Ep300,Was,Atp11a,Irf5,Pfn1,Tet2,Pon2,Lrp4
3322	GOBP_MUSCLE_STRUCTURE_DEVELOPMENT	0.00623752	0.206242	0.308861	1.32749	24	411	Agtr2,Klf5,Kel,Twist1,Hlx,Lmod3,Sgca,Mstn,Igf2,Tmem204,Atf3,Cyp26b1,Mmp14,Tnnc1,Grem1,Myh3,Msc,Cav2,Mylk3,Msx1,Myh6,Csrp2,Myom2,Bdnf,P2rx2,Krt19,Lmod1,Wnt2,Egr3,Prdm6,Tbx18,Zbtb18,Itga11,Shh,Homer1,Foxc1,Boc,Hlf,Pkp2,Trip4,Vamp5,Rora,Tnf,Asb2,Sdc1,Efemp2,Gpcpd1,Wnt4,Cacybp,Mtpn,Sgcz,Rgs2,Myh11,Mapk11,Klhl40,Map2k4,Wfikkn2,Igfbp3,Prickle1,Ptgfrn,Adm,Fhl2,Maff,Mbnl1,Large1,Xbp1,Pdcd4,Kcnab1,Olfm2
9012	HP_PUSTULE	0.00623903	0.206242	-0.708608	-1.80498	31	19	Slc39a4,Scnn1g,Scnn1b,Scnn1a,Mefv,Jak3,Egfr,Card14,Tmc6
594	GOBP_CELLULAR_ION_HOMEOSTASIS	0.00628931	0.207169	-0.322405	-1.34624	37	443	Oxtr,Galr1,Slc39a4,S100a8,Gpr6,S100a9,Slc4a1,Bdkrb2,Ffar4,P2ry4,Grin2a,Slc24a2,Slamf8,Trf,Htr2c,Npy2r,Kcna5,Ptgir,Atp6v0a1,P2ry2,Ryr3,Trpc7,Casq2,Slc39a5,Trpm1,Cdh23,Slc4a4,Ccr10,Sypl2,Chd7,Itpr2,Lcn2,Fth1,Clic4,Prnd,Slc9a2,Avp,Car2,Lrp6,Slc6a9,Kcnma1,Tac1,Cxcr4,Swap70,Gpr17,Tfap2b,Lpar1,Abcg2,Slc12a2,Cp,P2rx1,Ednrb,Adcy8,Slc4a9,P2rx5,S1pr1,Enpp1,Camk2d,Slc4a8,P2rx3,Pacs2,Slc4a5,Dmpk,Gstm7,Atp2a3…
2925	GOBP_DETECTION_OF_MECHANICAL_STIMULUS_INVOLVED_IN_SENSORY_PERCEPTION	0.00637928	0.209393	-0.702524	-1.81609	32	20	Col11a1,Pdzd7,Ntrk1,Kcna1,Cxcr4,Asic3,Scn1a
2942	GOBP_POSITIVE_REGULATION_OF_TRANSPORT	0.00644641	0.210854	-0.303084	-1.30226	39	635	Cartpt,Spp1,Oxtr,Galr1,S100a8,Ffar4,Kcnn4,Cdh1,Arc,Trh,Npr1,Trf,Tert,Gjc2,Fgr,Rgs9,Pcm1,Cd300lf,Npy2r,Ptch1,Plp1,P2ry2,Gal,Syt9,Fzd5,Sec16b,Pla2g3,Nppa,Cracr2a,Prss8,Map2,Ank3,Avp,Tacr2,Car2,Nnat,Slc6a9,Cnksr3,Kmt2a,Wnk1,Adrb2,Tac1,Abca1,Trp53bp2,Sox11,Nfe2l2,Kcna1,Ptpn23,Slc12a2,Cd63,P2rx1,Baiap3,Dll1,Ednrb,Adcy8,Sgk1,Gpr27,P2rx5,Tgfb2,Itgb1bp1,Egfr,Htr3a,Cyp8b1,Slc4a8,Tnfrsf11a,Ptafr,P2rx3,Jup,…
6022	HP_ORAL_CLEFT	0.00647625	0.21109	-0.322258	-1.34433	38	438	Fam50a,Col11a1,Lhx3,Cdh1,Foxe1,Slc26a2,Kcnn3,Tgif1,Sox10,Ptch1,Greb1l,Rapsn,Slc2a10,Six1,Ecel1,Chst3,Chd7,Dlx5,Msx2,Hes7,Vangl2,Cenpf,Fgfr2,Ptch2,Col2a1,Kmt2a,Xylt1,Fras1,Bmp4,Col9a2,Il17rd,Sox11,Kcna1,Bub1,Meis2,Psat1,Megf10,Phgdh,Mks1,Notch2,Tbx1,Scarf2,Dll1,Tgfb2,Jmjd1c,Dync2i2,Speg,Jup,Son,Rpl15,Slc25a22,Col9a3,Gli3,Edn1,Mthfr,Rpl11,Slc29a3,Chn1,Brca2,Col11a2,Gli2,Wnt3,Tbx6,Chst14
8905	HP_RECTAL_FISTULA	0.00651466	0.211602	-0.778985	-1.78987	31	12	Dact1,Jak3,Frem1,Ubr1,Recql4,Pign
35	GOBP_RESPONSE_TO_OXYGEN_RADICAL	0.00662663	0.21367	0.679667	1.78775	31	20	Ucp3,Dhfr
3085	GOBP_BIOLOGICAL_PROCESS_INVOLVED_IN_INTRASPECIES_INTERACTION_BETWEEN_ORGANISMS	0.00663507	0.21367	-0.580899	-1.73694	34	41	Oxtr,Npas4,Pcm1,Th,Nrxn1,Avp,Tbx1,Mecp2,Oxt
4946	GOCC_APICAL_DENDRITE	0.00664712	0.21367	-0.711481	-1.76563	33	17	Map2,Myo1d,Map1b,Sez6,Ptk2b,Nsmf,Clu
8247	HP_ABNORMALITY_OF_DENTAL_STRUCTURE	0.00672447	0.215414	-0.389146	-1.48948	37	192	Acp4,Cdh1,Lama3,Trps1,Tert,Lifr,Ptch1,Itgb4,Pdzd7,Cdh23,Apc,Car2,Ntrk1,Fgfr2,Lrp6,Ptch2,Col2a1,Ubr1,Alpl,Alms1,Cox4i2,Slc12a2,Tbx1,Nf1,Enpp1,Jmjd1c,Tnfrsf11a,Cenpe,Nectin4,Cyp27b1,Slc29a3,Ep300,Recql4,Magel2,Fam83h,Irf5,Pik3c2a,Lrp4,Ush1g,Flnb,Col1a2
8182	HP_SENSORY_ATAXIA	0.00677896	0.216175	-0.802815	-1.76683	32	10	Mpz,Egr2,Prx,Pmp22
7552	HP_CALCIFICATION_OF_THE_AORTA	0.00683005	0.216175	-0.761087	-1.78488	33	13	Apob,Notch1,Abcg8,Enpp1
9044	Astrocyte_All_Doyle_Cell_2008	0.00683005	0.216175	-0.761263	-1.7853	33	13	Spp1,Slc1a2
1449	GOBP_OSTEOCLAST_DIFFERENTIATION	0.00685584	0.216175	-0.516284	-1.65875	35	62	Cartpt,Trf,Fos,Junb,Epha2,Car2,Sfrp1,Efna2,Notch2,Rassf2,Tnfrsf11a
1039	GOBP_NEGATIVE_REGULATION_OF_CELL_DEVELOPMENT	0.00686416	0.216175	-0.427091	-1.55973	37	133	Spp1,Nkx6-2,Mag,Efnb3,Pcm1,Sox10,Tmem98,Dlx2,Pax6,Map2,Prtg,Dio3,Sema4g,Sox11,Nfatc4,Notch1,Nr1d1,Sirt2,Ednrb,Itgb1bp1,Nf1,Fbln1,Sema5a,Gpr37l1,Sema6a,Wnt3,Tbx6,Arhgdia,Sema4d,Daam2,Dip2b,Dicer1,Nppc,Cers2,Lrp4,Sema6c,Bcl11a,Sema6d,Kank1,Syngap1,Plxna3,Sema4b,Ptn,Nr2e1,Rcc2,Frzb
2664	GOBP_REGULATION_OF_BONE_REMODELING	0.0068992	0.216318	-0.598533	-1.74338	35	36	Cartpt,Spp1,Trf,Car2,Sfrp1,Prkca,Nf1,Egfr,S1pr1,Tnfrsf11a
7231	HP_MICROMELIA	0.0069562	0.216318	-0.485791	-1.63017	36	79	Col11a1,Gdf5,Slc26a2,Gli1,Hhat,Lifr,Pole,Apc,Fgfr2,Col2a1,Kmt2a,Alpl,Psat1,Phgdh,Dync2i2,Col11a2,Slc35d1,Lrp4,Nipbl
9289	VERHAAK_GLIOBLASTOMA_PRONEURAL	0.00699301	0.216318	-0.420129	-1.55217	38	145	Slco5a1,Sox10,Vax2,Erbb3,Marcksl1,Dcx,Gadd45g,Nkx2-2,C1ql1,Chd7,Olig2,Nrxn1,Map2,Lrp6,Mtss1,Myt1,Matr3,Sox11,Gpr17,Amotl2,Dgki,Ralgps1,Ascl1,Celf3,Mmp15,Myo10,Scg3,Bcl7a,Arhgap33,Tox3,Ncam1,Atat1,Atad5,Dbn1,Zfp804a,Alcam,Epb41,Vezf1,Ckb,Ncald,Pak3,Jpt1,Zfp821,Cspg5,Nkain1,Il1rapl1,Kif21b,Dpp6
6255	HP_ABNORMALITY_OF_THE_INCISOR	0.00700492	0.216318	-0.494552	-1.63112	36	72	Col11a1,Cdh1,Gli1,Tgif1,Ptch1,Fgfr2,Bmp4,Kcnma1,Dll1,Med13,Dock7,Svbp,Gli2,Bptf,Ep300
4626	GOCC_BASOLATERAL_PLASMA_MEMBRANE	0.00700557	0.216318	-0.410815	-1.53841	38	160	Erbb4,Car9,Slc4a1,Tgfa,P2ry4,Slc16a10,Slc47a1,Erbb3,Slc39a5,Slc4a4,Ank3,Slc2a9,Car2,Slc6a9,Myo1d,Slc13a3,Plpp3,Stx2,Adcy8,Slc4a9,Abcc1,Egfr,Enpp1,Mlc1,Pkd1,Erbin,Atp7b,Aqp4,Ezr,Kcnj10,Slc7a8,Palm,Slc26a1,Map7,Nod1,Cd81,Scrib,Car11,Epb41,Disp1,Anxa1,Abcc10,Slc29a1,Kcnj4,Slc7a5,Lrrc7,Lepr,Slc26a6,Lrp1,Wasf2,St14
8133	HP_ABNORMAL_MENINGEAL_MORPHOLOGY	0.00702403	0.216318	-0.462765	-1.59814	37	92	Col11a1,Ttr,Tgif1,Ptch1,Dact1,Msx2,Hes7,Vangl2,Fgfr2,Ptch2,Fras1,Tbx1,Dll1,Bicc1,Tgfb2,Nf1,Jmjd1c,Son,Pkd1,Gli3,Gli2
2358	GOBP_CELLULAR_LIPID_CATABOLIC_PROCESS	0.00705187	0.216318	0.378175	1.48051	30	171	Adtrp,Plin5,Twist1,Cyp26b1,Apoa5,Asah2,Smpdl3b,Plbd1,Faah,Acer2,Napepld,Cps1,Bdh2,Pex7,Galc,Gpcpd1,Abhd5,Decr2,Pla2g5,Acot8,Mcee,Lipe,Fabp3,Sphk1,Lpin2,Pla2g15,Amacr
6151	HP_BLEPHARITIS	0.00705434	0.216318	-0.582439	-1.71699	36	38	Slc39a4,Tert,Pkp1,Srebf1,Kmt2a,Egfr,Apoe,Was,Nipbl,Pign
9153	DESCARTES_MAIN_FETAL_ASTROCYTES	0.00712329	0.217716	-0.432737	-1.56084	38	124	Efcab12,Plaat5,Wnt9b,Kirrel2,Togaram2,Etnppl,Foxj1,Gli1,Nts,Hhip,Greb1l,Oprk1,Dnah9,Prr18,Slc4a4,Msx2,Cyp26a1,Col2a1,Frem1,Pi16,Slc6a20a,Flnc,Zic4,Prdm16,Megf10,Lrig1,Cst3,Egfr,Lrrc10b,Scrg1,Mlc1,Npy,Zic1,Spata13,Ankrd66,Tekt4,Aqp4,Ttpa,Efemp1,Gfap,Hoga1,Cfap126,Lrp4
1334	GOBP_TELENCEPHALON_DEVELOPMENT	0.00727208	0.221537	-0.390612	-1.4911	40	186	Oxtr,Erbb4,Dnah5,Th,Kdm6b,Bcl11b,Btg2,Chd7,Dlx2,Dlx5,Fat4,Nkx2-1,Lrp6,Bmp4,Efna2,Kcna1,Cxcr4,Lpar1,Adgrg1,Ascl1,Nf1,Casp3,Bmp2,Npy,Slc7a11,Slc32a1,Gli3,Drd1,Disc1,Htr6,Nfib,Ntrk2,Plxna3,Alk,Atat1,Atf5,Szt2,Atp1b2,Foxg1,Nr2e1,Nefl,Slc8a3,Bax,Scn5a,Rarb,Prox1,Atp1a2,Lrp1,Bbs4,Htr5a,Plcb1,Pou3f3,Zswim6,Kif5b,Csf1r,Drd2,Rtn4
7466	HP_ABNORMAL_ANTERIOR_EYE_SEGMENT_MORPHOLOGY	0.00744879	0.226181	-0.29028	-1.27029	47	817	Fam50a,Slc39a4,Col11a1,Apob,Mpz,Lama3,Zbtb20,Crybb1,Mag,Cdhr1,Tenm3,Tert,Kcnn3,Hhat,Tgif1,Sox10,Lifr,Ptch1,Epha2,Myo5a,Slc2a10,Pdzd7,Tubb2b,Dact1,Mefv,Chst3,Cdh23,Slc4a4,Pxdn,Gsn,Chd7,Dlx5,Pax6,Mlph,Apc,Cenpf,Srebf1,Ntrk1,Fgfr2,Tcf4,Ptch2,Tyr,Col2a1,Kmt2a,Wnk1,Fras1,Bmp4,Kcnma1,Col9a2,Abca1,Cryab,Idua,Sox11,Wrn,Alms1,Bub1,Notch1,Prdm16,Psat1,Phgdh,Mks1,Notch2,Tbx1,Scarf2,Dll1,Ednrb,Tgfb2,Nf1,Nsd1…
7920	HP_URETHRAL_STENOSIS	0.0075406	0.227828	-0.636413	-1.76477	38	29	Lama3,Tert,Itgb4,Bnc2,Tbx1
3194	GOBP_POSITIVE_REGULATION_OF_LIPASE_ACTIVITY	0.00755192	0.227828	0.53139	1.68348	35	49	Ntf5,Plin5,Apoa5,Bdnf,Htr2a,Apoh,Esr1,Ccl5,Abhd5,Ednra,Gna15,Ntf3,Pla2g5,Fgf2,Htr2b
9214	COLIN_PILOCYTIC_ASTROCYTOMA_VS_GLIOBLASTOMA_UP	0.00773395	0.2324	-0.634891	-1.76055	39	29	Trf,Apod,Sox10,Fth1,Olig2,Plekhb1,Dner,Sox8,Rassf2,Scrg1,Scd1,Gfap
6907	HP_DELAYED_GROSS_MOTOR_DEVELOPMENT	0.0077533	0.2324	-0.379815	-1.46749	43	207	Mpz,Gjc2,Chrnb1,Tmem63a,Plp1,Rapsn,Bcl11b,Myo9a,Chst3,Kmt2a,Alms1,Slc12a2,Pacs2,Asxl3,Phka2,Mecp2,Pnpla2,Med13,Svbp,Fbln1,Actn2,Chd3,Tet3,Itpr1,Chst14,Bptf,Ep300,Magel2,Kmt2c,Lrp4,Pcyt2,Spg11,Dnm2,Col1a2,Myh7,Huwe1,Abca2,Mtmr14,Slc5a7,Kidins220,Foxg1,Rai1,Hecw2,Lrp5,Ndufa12,Ube3a,Pak3,Galnt2,Ryr1,P4htm,Zswim6,Tanc2,Neurod2,Inpp5e,Smarcd1,Agrn,Tcf20,Fdxr,Herc2,Adcy5,Dlk1,Myt1l
1160	GOBP_C4_DICARBOXYLATE_TRANSPORT	0.00792577	0.236646	-0.693181	-1.79194	40	20	Slc1a2,Slc13a3,Slc12a2,Slc25a18,Slc25a22,Slc1a3,Slc25a10
2926	GOBP_DETECTION_OF_MECHANICAL_STIMULUS	0.00794574	0.236646	-0.639807	-1.76272	40	28	Col11a1,Pdzd7,Ntrk1,Kcna1,Cxcr4,Asic3,Scn1a,Jup,Pkd1
9166	DESCARTES_MAIN_FETAL_ENS_NEURONS	0.00802568	0.237954	-0.39215	-1.48841	44	178	Cartpt,Chat,Amer2,Kcnq3,Ptpro,Penk,Npy2r,Th,Pkp1,Unc5c,Gal,Tubb2b,Syt9,Eml5,Dcx,Oprm1,Dlx5,Plppr3,Nnat,Map1b,Dner,Rab6b,Hrh3,Cacna1e,Arpp21,Dpysl5,Npy
5171	GOMF_PROTEIN_TYROSINE_PHOSPHATASE_ACTIVITY	0.00805093	0.237954	-0.476896	-1.60489	42	80	Acp4,Ptpro,Eya2,Ptprq,Ptpn14,Dusp1,Ptprz1,Dusp15,Ptpn7,Dusp8,Ptpn23,Ptprt,Ptpn18,Ptpn13,Dusp5,Ptpn2,Ptprb,Ptprg,Ptpre,Dusp18,Ssh2,Ptpn5,Mtmr14,Ptpn11,Ptp4a3,Ptprr
4528	GOCC_BASEMENT_MEMBRANE	0.00806623	0.237954	0.473285	1.5917	37	67	Cd151,Col15a1,Loxl2,Thbs4,Col8a1,Lama1,Loxl1,Tmeff1,Ccdc80,Nid1,Lamb2,Efemp2,Ntn5,Atrnl1,Col4a6,Col18a1,Lama4,Vwc2,Lamb1
9092	FAN_EMBRYONIC_CTX_NSC_2	0.00810373	0.238306	-0.419237	-1.53795	44	137	Depdc1b,Top2a,Dbf4,Mki67,Aspm,Phf19,Espl1,Nuf2,Ncaph,Cenpf,Pif1,Clic1,Bub1,Lmo7,Plin3,Ascl1,Dlgap5,Ucp2,Cntrl,Cenpe,Ttf2,Tubb6,Asf1b,H2az2,Reep4,Fbxo5,Rbmx,Atad5
1246	GOBP_PROTEIN_NITROSYLATION	0.00816493	0.238692	-0.781917	-1.76556	39	11	S100a8,S100a9
1969	GOBP_PEPTIDYL_TYROSINE_DEPHOSPHORYLATION	0.00823199	0.238692	-0.472001	-1.59666	43	82	Acp4,Ptpro,Eya2,Ptprq,Ptpn14,Dusp1,Ptprz1,Dusp15,Ptpn7,Dusp8,Ptpn23,Ptprt,Ptpn18,Ptpn13,Dusp5,Ptpn2,Ptprb,Ptprg,Ptpre,Dusp18,Ssh2,Ptpn5,Mtmr14,Ptpn11,Ptp4a3,Ptprr
2188	GOBP_DEFENSE_RESPONSE_TO_BACTERIUM	0.00823816	0.238692	-0.473644	-1.59395	43	80	S100a8,S100a9,Slamf8,Trf,Nlrc4,Wfdc2,Fgr,Pglyrp1,Hp,Bcl3,Epha2,Lcn2,Gbp3,Sirt2,Notch2
2166	GOBP_REGULATION_OF_ODONTOGENESIS	0.00825147	0.238692	0.757734	1.77452	41	12	Tnfrsf11b,Rspo2,Sp6,Msx1,Ngfr,Shh,Cd34
2669	GOBP_POSITIVE_REGULATION_OF_HORMONE_SECRETION	0.00826291	0.238692	-0.470915	-1.60088	43	85	Spp1,Galr1,Ffar4,Trh,Gal,Pla2g3,Nnat,Tac1,Sox11,Baiap3,Adcy8,Gpr27,Egfr,Rasl10b,Glud1,Doc2b,Nkx3-1,Edn1,Crh,Gpld1,Nmb
6560	HP_JOINT_HYPERMOBILITY	0.00828586	0.238692	-0.363116	-1.4306	47	241	Col11a1,Trps1,Gdf5,Slc26a2,Kcnn3,Wnt1,Kdm6b,Ptch1,Slc2a10,Chst3,Col2a1,Kmt2a,Xylt1,Col9a2,Map1b,Sox11,Notch2,Tbx1,Tgfb2,Nf1,Nsd1,Enpp1,Jmjd1c,Son,Creb3l1,Med13,Cenpe,Svbp,Col9a3,Atp7b,Sema5a,Cbl,Tet3,Bptf,Ep300,Col6a1,Bcl11a,Pik3ca,Flnb,Col1a2,Ctnnd2,Rnf13,Efnb1,Cul7,Arid1a,Rasa2,Ptpn11,Arid1b,Arid2,Raf1,Lrp5,Ube3a,Ddrgk1,Abcc9,Aebp1,Ryr1,Gtpbp2,Dnmt3a,P4htm,Il1rapl1,Npr2
4770	GOCC_GOLGI_CISTERNA	0.00829611	0.238692	0.460828	1.5872	38	75	A3galt2,Gcnt1,Bet1,Chsy3,Mob4,Tmed3,Galnt3,Yipf6,Asap2,Golph3l,Csgalnact1,Golim4,B4galt4,Fut4,Atl1,St3gal3,Man2a1,Scfd1,Tmem87a,Nagpa,Hace1,B4galt2
321	GOBP_DEVELOPMENTAL_PROCESS_INVOLVED_IN_REPRODUCTION	0.00835244	0.23906	-0.305541	-1.29938	50	561	Fam50a,Spp1,Tssk3,Tssk1,Lhx3,Tfap2c,Wnt9b,Apob,Lgr5,Cldn11,Ropn1l,Star,Osr1,Wfdc2,Lhfpl2,Foxj1,Spag8,Gli1,Junb,Ptch1,Ros1,Fzd5,Spata25,Chd7,Pla2g3,Ada,Gpr149,Ccdc42,Nkx2-1,Sulf1,Ntrk1,Fgfr2,Lrp6,Bmp4,Sfrp1,Alpl,Sebox,Gal3st1,Notch1,Pgam2,Fosl1,Serpinf1,Sox8,Sirt2,Notch2,Ccn1,Insrr,Tfeb,Adgrg1,Spint1,Septin4,Itgb8,Tgfb2,Casp3,Gjb3,Taf7l,Ash1l,Tcp11,Strbp,Pkd1,Nkx3-1,Col9a3,Stc2,Gli3,Cbl,Cyp27b1,Pt…
4309	GOBP_CELL_SURFACE_RECEPTOR_SIGNALING_PATHWAY_INVOLVED_IN_CELL_CELL_SIGNALING	0.0083854	0.23906	-0.314254	-1.31885	50	469	Depdc1b,Wnt9b,Npas4,Lgr5,Grin2a,Amer2,Ptpro,Tert,Chrnb1,Gli1,Celsr1,Npy2r,Celsr3,Ago3,Wnt1,Sox10,Vax2,Nr4a2,Dact1,Fzd5,Oprm1,Dlx5,Cbln1,Rnf213,Nrxn1,Apc,Tiam1,Vangl2,Limd1,Sulf1,Ccdc88c,Fgfr2,Lrp6,Wnk1,Bmp4,Tmem131l,Sfrp1,Adrb2,Sez6,Nfatc4,Notch1,Plpp3,Lats1,P2rx1,Amotl2,Bicc1,P2rx5,Xiap,Egfr,P2rx3,Jup,Insyn1,Tnik,Mecp2,Dmpk,Bmp2,Nrarp,Ubr5,Pkd1,Tgfb1i1,Sema5a,Gli3,S1pr2,Zfp703,Grin2c,Ndrg2,Ptk2b…
770	GOBP_SENSORY_PERCEPTION_OF_CHEMICAL_STIMULUS	0.00839695	0.23906	-0.57293	-1.69368	43	39	Azgp1,Ffar4,Scnn1g,Scnn1b,Scnn1a,Trpm5,Asic3,P2rx3,Rtp4
2134	GOBP_RIBOSOME_BIOGENESIS	0.00841515	0.23906	0.351489	1.41794	35	223	Isg20,Gtpbp4,Rnasel,Dhx29,Brix1,Ddx10,Ddx28,Znhit6,Utp15,Tex10,Noc4l,Rpp38,Nop9,Fastkd2,Mettl15,Znhit3,Las1l,LTO1,Nifk,Esf1,Nat10,Mak16,Rbis,Nop14,Eri1,Ddx3x,Ltv1,Eral1,Utp11,Ddx47,Mettl5,Isg20l2,Mrm2,Nom1,Rcl1,Rrp15,Efl1,Ybey,Ddx18,Dkc1,Bmt2,Mtrex,Wdr74,Ftsj3,Mrm3,Lyar,Exosc6,Srfbp1,Nol10,Wdr12,Mrps11,Dcaf13,Rpusd2,Pten,Gtf3a,Krr1,Nop16,Mrpl22,Imp4,Riok1,Rrp8,Rps27l,Abce1,Wdr75,Emg1,Eif2a,Frg1,U…
5768	GOMF_SUGAR_TRANSMEMBRANE_TRANSPORTER_ACTIVITY	0.00843712	0.23906	-0.754542	-1.76954	41	13	Slc5a11,Slc45a3,Slc2a10,Slc2a9,Slc50a1,Mfsd4a
5234	GOMF_LIPID_TRANSPORTER_ACTIVITY	0.00846834	0.239218	-0.449543	-1.58387	45	105	Slc1a2,Apob,Slc10a6,Star,Apod,Slc17a6,Apom,Gltp,Spns2,Abca1,Abcc1,Abcg8,Slc25a18,Abcb4,Slc25a22,Slc7a11,Ano6,Ttpa,Apoe,Slc1a3,Pctp,Atp11a
4681	GOCC_EXTERNAL_ENCAPSULATING_STRUCTURE	0.0085034	0.239482	0.315309	1.33372	34	347	Cd151,Col15a1,Thbs2,Cilp,Mmp9,Kazald1,Serpinb9,Loxl2,Tnfrsf11b,Omd,Mmp14,Thbs4,Adamtsl3,Tgm2,Ctsc,Col8a1,Grem1,Adamts14,Col3a1,Hapln1,Clec14a,Fbn2,Lama1,Optc,Adamts8,Wnt2,Col13a1,S100a10,Bmper,Apoh,Shh,Loxl1,Pf4,Lum,Hapln3,Tmeff1,Lrrtm3,Ccdc80,Flrt2,Fmod,Nid1,Dpt,Lrrc3b,Gpc6,Adamtsl2,Lamb2,Efemp2,Wnt4,Vwf,Mepe,Ntn5,Cthrc1,Sema3b,Col5a2,Flrt3,Serpinb6a,Lingo2,Atrnl1,Adamts17,Col4a6,Ogn,Adamts16,Sd…
1333	GOBP_DIENCEPHALON_DEVELOPMENT	0.00858615	0.240486	-0.551239	-1.67251	44	45	Lhx3,Cdh1,Tbx19,Gli1,Wnt1,Nr4a2,Nrp2,Olig2,Nkx2-1,Lrp6,Bmp4,Bmp2,Sema5a,Crh,Gli2,Hap1
2488	GOBP_POSITIVE_REGULATION_OF_GLIAL_CELL_DIFFERENTIATION	0.00862399	0.240486	-0.589297	-1.71648	44	36	Egr2,Nkx6-2,Mag,Nkx2-2,Olig2,Ptprz1,Aspa,Cxcr4,Notch1,Spint1,Bmp2,Mdk,Dicer1,Lif,Tenm4,Prmt5,Ptn,Serpine2
1114	GOBP_POSITIVE_REGULATION_OF_GLIOGENESIS	0.00863889	0.240486	-0.543512	-1.65991	44	47	Egr2,Nkx6-2,Mag,Gjc2,Sox10,Nkx2-2,Olig2,Ptprz1,Aspa,Cxcr4,Notch1,Sox8,Spint1,Bmp2,Mdk,Dicer1,Lif,Plag1,Tenm4,Prmt5,Ptn,Serpine2
1310	GOBP_ANTIMICROBIAL_HUMORAL_RESPONSE	0.00864221	0.240486	-0.659534	-1.77372	44	24	S100a8,S100a9,Trf,Wfdc2,Pglyrp1,Bcl3,Lcn2
9283	KIM_ALL_DISORDERS_OLIGODENDROCYTE_NUMBER_CORR_DN	0.00871249	0.240922	-0.672435	-1.77195	44	22	Slc1a2,Serpinf2,Epha2,Hipk2,Map1b,Xrcc3
6320	HP_OLIGOSPERMIA	0.00874578	0.240922	0.720544	1.7516	43	14	Pmfbp1,Cftr,Cfap70,Adgrg2
8796	HP_ABNORMAL_MOTOR_NERVE_CONDUCTION_VELOCITY	0.00875523	0.240922	-0.564042	-1.69137	45	42	Mpz,Egr2,Litaf,Gjb1,Gjc2,Prx,Fgd4,Pmp22
5288	GOMF_RNA_METHYLTRANSFERASE_ACTIVITY	0.0087811	0.240922	0.510698	1.65558	41	54	Henmt1,Trmt12,Trmt11,Trmt10a,Tyw3,Bcdin3d,Mettl15,Trmt5,Mettl5,Mrm2,Trmt6,Thumpd3,Mettl6,Bmt2,Trdmt1,Ftsj3,Trmt10c,Mrm3,Thumpd2,Emg1,Cmtr2,Trmt1
2929	GOBP_POSITIVE_REGULATION_OF_LIPID_CATABOLIC_PROCESS	0.00879885	0.240922	0.688282	1.74142	42	17	Plin5,Twist1,Apoa5,Abhd5
2941	GOBP_NEGATIVE_REGULATION_OF_SECRETION	0.00881705	0.240922	-0.435722	-1.55174	47	114	Cartpt,Oxtr,Ffar4,Acvr1c,Trh,Stxbp5l,Npy2r,Osm,Erbb3,Oprm1,Rsad2,Ada,Adra2b,Tacr2,Srebf1,Sfrp1,Pim3,Notch1,Hrh3,Ucp2,Bmp8a,Enho,Edn1,Crh,Oxt,Apoe,Nmb,Rhbdf1
4889	GOCC_APICAL_PART_OF_CELL	0.00883882	0.240922	-0.354987	-1.4124	50	268	Oxtr,Slc39a4,P2ry4,Mal,Scnn1g,Ptpro,Trf,Slc47a1,Slc26a2,Scnn1b,Pcm1,Kcna5,Scnn1a,Ptch1,Ager,Dsg2,Slc22a12,Erbb3,Cdhr5,Rapgef6,Clic4,Ecrg4,Fat4,Slc2a9,Car2,Vangl2,Slc6a9,Cnksr3,Dchs1,Duox1,Kcnma1,Adrb2,Slc6a20a,Kcna1,Naaladl1,Notch1,Lmo7,Abcg2,Slc12a2,Patj,Dll1,Adcy8,Slc4a9,Abcc1,Abcg8,Egfr,Myo5b,Slc4a5,Tnik,Abcb4,Svbp,Slc7a11,Pld1
2292	GOBP_REGULATION_OF_DNA_DAMAGE_RESPONSE_SIGNAL_TRANSDUCTION_BY_P53_CLASS_MEDIATOR	0.00896767	0.243357	0.631184	1.72858	42	24	Twist1,Msx1,Spred1,Dyrk3,Eef1e1,Hic1,Cd44,Snai1,Spred2,Ddx5
7152	HP_RECURRENT_UPPER_RESPIRATORY_TRACT_INFECTIONS	0.00898036	0.243357	-0.470133	-1.59034	47	82	Scnn1g,Foxj1,Scnn1b,Dnah5,Scnn1a,Il21r,Jak3,Ada,Stxbp2,Tnfsf12,Cxcr4,Alms1,Sh3kbp1,Cr2,Xiap,Egfr,Mdm4,Gli3,Slc29a3,Ep300,Was,Il2rg,Tap1,Mysm1,Dnaaf5,Cd81
8821	HP_ABNORMAL_MORPHOLOGY_OF_THE_RADIUS	0.00905413	0.244602	-0.610265	-1.74596	46	33	Col11a1,Gdf5,Apc,Fgfr2,Gli3,Chn1,Recql4,Lrp4,Nipbl,Flnb
5238	GOMF_ORGANIC_ACID_SODIUM_SYMPORTER_ACTIVITY	0.009105	0.244602	-0.673429	-1.75947	46	21	Slc1a2,Slc10a6,Slc6a5,Slc6a9,Slc13a3,Slc6a20a,Slc6a11,Slc1a3
9269	SMID_BREAST_CANCER_RELAPSE_IN_BRAIN_UP	0.009105	0.244602	-0.674731	-1.76287	46	21	Gdf5,Chst3,Dlx5,Cenpf,Sfrp1,Cp,Egfr,Scrg1,Col9a3,Ttll4,Bcl11a,Mcm5,Ldhb
6792	HP_APLASIA_HYPOPLASIA_OF_TOE	0.00916758	0.245575	-0.431677	-1.54237	49	116	Gdf5,Kcnn3,Dact1,Chd7,Dlx5,Ada,Apc,Fgfr2,Col2a1,Kmt2a,Sox11,Alms1,Notch1,Notch2,Bhlha9,Med13,Bmp2,Svbp,Gli3,Bptf,Il2rg,Eogt,Lrp4,Cox4i1,Sox9,Fgfr1,Arid1a,Arid1b,Arid2,Il7r,Abcc9,Dock6,Dnmt3a,Npr2,Tanc2,Kat6a,Gja1,Smarcd1,Tcf20,Pigv,Myt1l,Gpc3,Sf3b4,Vac14
7922	HP_RENAL_HYPOPLASIA_APLASIA	0.00923623	0.246141	-0.38192	-1.46499	51	197	Aspm,Gli1,Tgif1,Sox10,Ptch1,Greb1l,Six1,Dact1,Chd7,Apc,Fat4,Cenpf,Fgfr2,Dchs1,Frem1,Fras1,Bmp4,Il17rd,Sox11,Nfia,Phgdh,Mks1,Notch2,Tbx1,Dll1,Nf1,Nsd1,Jmjd1c,Dync2i2,Cdk5rap2,Son,Rpl15,Gli3,Rpl11,Pbx1,Brca2,Gli2,Wnt3,Pik3c2a,Lrp4,Nipbl,Nsmf,Pik3ca,Setd2,Stra6,Cplane1,Ndufs2,Fgfr1,Disp1,Arid1a,Mcm5,Rai1,Phc1,Ptpn11,Arid1b,Rarb,Arid2
6696	HP_PES_CAVUS	0.0092415	0.246141	-0.369613	-1.44004	52	218	Pmp2,Mpz,Egr2,Grin2a,Chat,Zbtb20,Litaf,Gjb1,Kcnn3,Gjc2,Sox10,Th,Plp1,Myo9a,Gnb4,Chd7,Prx,Map1b,Il17rd,Idua,Gch1,Fgd4,Pmp22,Nf1,Nsd1,Speg,Mecp2,Med13,Mypn,Svbp
478	GOBP_TRNA_MODIFICATION	0.00934579	0.248209	0.465907	1.58734	43	71	Trmt12,Mocs3,Trmt11,Trmt10a,Tyw3,Bcdin3d,Nat10,Trmt5,Cdkal1,Dus4l,Tyw5,Adat2,Trmt6,Thumpd3,Tyw1,Mettl6,Trdmt1,Trmt10c,Ankrd16,Dtwd2,Thumpd2,Qtrt1,Trub1,Elp5,Qtrt2,Trmt1,Alkbh1,Ctu1,Mto1,Nsun2,Mtfmt,Elp4,Osgepl1,Alkbh8,Pusl1
8982	HP_INTESTINAL_FISTULA	0.00939061	0.248691	-0.72672	-1.74876	46	15	Dact1,Jak3,Frem1,Ubr1,Recql4,Pign
1602	GOBP_REGULATION_OF_FATTY_ACID_BETA_OXIDATION	0.00944558	0.248836	0.67824	1.74002	45	18	Plin5,Twist1,Tysnd1
6630	HP_LARYNGEAL_STENOSIS	0.00944947	0.248836	-0.793673	-1.74671	45	10	Lama3,Slc26a2,Fras1
7227	HP_BOWING_OF_THE_LEGS	0.00954439	0.250307	-0.412178	-1.51254	52	138	Col11a1,Trps1,Zbtb20,Gdf5,Slc26a2,Gli1,Lifr,Chst3,Car2,Fgfr2,Col2a1,Xylt1,Col9a2,Papss2,Ehhadh,Alpl,Idua,Notch2,Scarf2,Bhlha9,Nf1,Nsd1,Enpp1,Cbs,Setbp1,Col9a3,Cyp27b1,Recql4,Magel2
9155	DESCARTES_MAIN_FETAL_PURKINJE_NEURONS	0.00959333	0.250307	0.630806	1.72754	45	24	Klf5,Ano1,Shh,Slco4c1,Rora,Ptger3,Ankrd33b,Hs3st2,Cds1,Esrrb,Calb1
1109	GOBP_ASTROCYTE_DEVELOPMENT	0.00965251	0.250307	-0.611575	-1.73569	49	32	S100a8,S100a9,Plp1,Ager,Tspan2,Nr1d1,Dll1,Nf1,Cntf,Egfr,Bace2,Tlr4,Vim
7287	HP_HYPOPLASTIC_ISCHIA	0.00965489	0.250307	-0.791893	-1.7428	46	10	Col11a1,Cdca7,Fgfr2,Col2a1
6962	HP_SPASTIC_PARAPARESIS	0.00966825	0.250307	-0.563536	-1.68503	50	41	Fa2h,Mag,Gjc2,Sox10,Plp1,Ccdc88c,Idua,Ednrb,Mthfr
6823	HP_ANOREXIA	0.00967558	0.250307	-0.508398	-1.62804	50	60	Slc39a4,Slc4a1,Star,Mefv,Alpl,Mecp2,Cbs,Cbl,Tlr4,Brca2,Tet2,Arg1,Irf2bp2
9316	ZHENG_GLIOBLASTOMA_PLASTICITY_UP	0.00970531	0.250307	-0.374827	-1.44647	54	205	Spp1,Top2a,Dbf4,Anln,Cldn11,Aspm,Lhfpl2,Exo1,Mbp,Bcas1,Unc5c,Csdc2,Pole,Nuf2,Ugt8a,Ecrg4,Pllp,2310022B05Rik,Fbxo32,Pla2g7,Bub1,Plpp3,Cp,Ccn1,Ednrb,Camk2d,Mmp15,Pfkp,Sdc4,Slc6a11,Scg3,Gcat,Etv4,Rnd3,Hspb8,Rbp1,Mfge8,Cnih2,Fbln2,Clu,Tmod1,Cebpa,Acot7,Nupr1,Sh3bp4,Pdgfra,Mcm5,Rlbp1,Golm1,Aldh1l1,Tle1,Reep3,Mapk1ip1l,Thrsp
7625	HP_JOINT_HYPERFLEXIBILITY	0.00972973	0.250307	-0.413231	-1.51373	53	136	Col11a1,Trps1,Gdf5,Slc26a2,Ptch1,Slc2a10,Col2a1,Xylt1,Col9a2,Sox11,Notch2,Tbx1,Tgfb2,Nsd1,Enpp1,Jmjd1c,Cenpe,Col9a3,Sema5a,Cbl,Pik3ca,Flnb,Col1a2,Ctnnd2,Efnb1,Cul7,Arid1a,Rasa2,Ptpn11,Arid1b,Arid2,Raf1,Ube3a,Ddrgk1,Abcc9
4640	GOCC_MEDIATOR_COMPLEX	0.00974699	0.250307	0.586716	1.71198	46	32	Med22,Bclaf3,Med7,Med6
923	GOBP_RESPONSE_TO_BACTERIUM	0.00981743	0.251423	-0.343049	-1.38114	56	300	S100a8,S100a9,Apob,Star,Litaf,Slamf8,Trf,Fos,Penk,Nlrc4,Wfdc2,Cnp,Fgr,Pglyrp1,Hp,Vegfd,Bcl3,Ptgir,Th,Epha2,Fzd5,Oprm1,Chd7,Lcn2,Fgfr2,Plaat3,Chit1,Gbp3,Oas2,Tac1,Prkca,Alpl,Gch1,Notch1,Tnfsf4,Nr1d1,Sirt2,Notch2,Ednrb,Hdac5,Tnfrsf11a,Ptafr,Casp3,Bmp2,Erbin,Edn1,Cyp27b1,Cep192,Mr1,Tlr4,Vim,Ggt5,Cubn,Cd68,Thbd,Irf5,Cd180,Mapkapk3,Pabpn1,Fcer1g,Nod1,C3
9150	DESCARTES_MAIN_FETAL_VASCULAR_ENDOTHELIAL_CELLS	0.00988776	0.252531	0.280995	1.25899	36	675	Col15a1,Isg15,Twist1,Fam124b,Slco1a5,Hlx,Lmod3,Ushbp1,Igf2,Tmem204,Myl9,Cyp26b1,F2rl2,Kcne4,Meltf,Tgm2,Sp6,Epn3,Clic5,Medag,Ptgdr2,Phlda2,Tceal8,Ldb2,Stxbp6,Stard8,Cav2,Col3a1,Fgd5,Hapln1,Msx1,Enpep,Gna14,Clec14a,Myom2,Fut9,Rab13,Sox18,Pamr1,Aplnr,Rin1,Col13a1,Egf,S100a10,C2cd4b,Tbx18,Clvs1,Vangl1,Slc6a13,Bmper,Myo1b,Slc16a1,Itga11,Tm4sf1,Slc16a4,Mustn1,Chrm3,F2rl1,Calcrl,Cavin2,Cd34,Lum,Foxc1,Oc…
8069	HP_ANKYLOGLOSSIA	0.00993378	0.252534	0.7771	1.73078	50	10	Ror2,Rspo2,Lmna
6804	HP_VOMITING	0.00994495	0.252534	-0.383448	-1.46272	55	185	Spp1,Scnn1g,Lama3,Star,Nlrc4,Scnn1b,Tgif1,Scnn1a,Ptch1,Mefv,Cdh23,Cd46,Msx2,Apc,Aspa,Avp,Alpl,Phgdh,Dll1,Clmp,Egfr,Enpp1,Phka2,Ucp2,Tcn2,Gli2,Hadh,Recql4,Slc1a3
5073	GOMF_PEPTIDE_RECEPTOR_ACTIVITY	0.00998152	0.252534	-0.453319	-1.56552	53	92	Oxtr,Galr1,Nmbr,Bdkrb2,Gp1ba,Lgr5,Npr1,Prokr1,Npy2r,Gpr37,Gal,Oprk1,Ccr10,Oprm1,Tacr2,Crhr2,Sorcs2,Cxcr4,Gpr17
6175	HP_ABNORMAL_EYEBROW_MORPHOLOGY	0.0100167	0.252534	-0.325154	-1.34345	59	390	Slc39a4,Col11a1,Trps1,Zbtb20,Tert,Kcnn3,Aspm,Sox10,Pkp1,Bcl11b,Ecel1,Chst3,Chd7,Ada,Kmt2a,Frem1,Xylt1,Fras1,Kcnma1,Map1b,Idua,Sox11,Asxl2,Meis2,Prdm16,Tfap2b,Mks1,Notch2,Scarf2,Zfp462,Ednrb,Nf1,Egfr,Pacs2,Asxl3,Jup,Son,Med13,Dock7,Bmp2,Svbp,Setbp1,Nectin4,Slc29a3,Bptf,Ep300,Recql4,Magel2,Il2rg,Kmt2c,Nipbl,Pign,Atad3a,Nfib,Sox6,Col1a2,Cplane1,Strada,Cul7,Foxl2,Fgfr1,Szt2,Arid1a,Rai1,Kank2,Zfp423,B…
8444	HP_ABNORMAL_HYPOTHALAMUS_PHYSIOLOGY	0.0100474	0.252534	-0.561512	-1.67897	52	41	Lhx3,Trh,Tert,Tgif1,Sox10,Ptch1,Chd7,Il17rd,Dll1,Gli2,Magel2,Nsmf,Pik3ca,Fgfr1,Disp1
8020	HP_APLASIA_HYPOPLASIA_OF_THE_EXTREMITIES	0.0100561	0.252534	-0.312155	-1.31067	60	474	Fam50a,Col11a1,Trps1,Zbtb20,Gdf5,Slc26a2,Kcnn3,Gli1,Hhat,Lifr,Ptch1,Dact1,Pole,Chst3,Chd7,Dlx5,Ada,Apc,Fat4,Fgfr2,Tcf4,Ptch2,Col2a1,Kmt2a,Dchs1,Xylt1,Fras1,Bmp4,Col9a2,Papss2,Alpl,Idua,Sox11,Wrn,Kcna1,Alms1,Notch1,Meis2,Prdm16,Psat1,Tfap2b,Unc80,Phgdh,Notch2,Scarf2,Bhlha9,Dync2i2,Son,Creb3l1,Rpl15,Mecp2,Med13,Slc25a22,Cenpe,Bmp2,Svbp,Setbp1,Col9a3,Sema5a,Gli3,Rpl11,Chn1,Brca2,Col11a2,Wnt3,Bptf,Re…
1117	GOBP_SCHWANN_CELL_DIFFERENTIATION	0.0100775	0.252534	-0.630032	-1.73579	51	28	Egr2,Fa2h,Itgb4,Erbb3,Prx,Ndrg1,Sirt2,Nf1,Arhgef10,Lgi4,Dicer1,Ntrk2
7308	HP_NEONATAL_HYPERBILIRUBINEMIA	0.0102062	0.255072	-0.775039	-1.75003	49	11	Slc4a1,Spta1,Kcnn4
6879	HP_ABNORMALITY_OF_THE_SPINAL_CORD	0.0102877	0.255124	-0.36711	-1.43029	58	218	Fa2h,Foxe1,Gjb1,Slc26a2,Ptch1,Atxn3,Plp1,Itgb4,Dact1,Msx2,Hes7,Apc,Vangl2,Ptch2,Col2a1,Fras1,Abca1,Idua,Sox11,Psat1,Nfia,Phgdh,Notch2,Tbx1,Tgfb2,Nf1,Jmjd1c,Tnfrsf11a,Bmp2,Fbln1,Zic1,Gli3,Mthfr,Chn1,Brca2,Tbx6,Ep300,Apoe,Recql4,Pik3ca,Setd2,Flnb,Cul7,Spg7,Arid1a,Trim36,Atxn1,Rai1,Ptpn11,Ccm2,Arid1b,Lfng,Arid2,Raf1,Mtr,Rtn2,Setx,Kif1b,Zswim6,Actb
3632	GOBP_DIVALENT_INORGANIC_CATION_HOMEOSTASIS	0.0102934	0.255124	-0.336263	-1.36438	59	328	Oxtr,Galr1,Slc39a4,S100a8,Gpr6,S100a9,Bdkrb2,Ffar4,P2ry4,Grin2a,Slc24a2,Htr2c,Npy2r,Kcna5,Ptgir,Ryr3,Trpc7,Casq2,Slc39a5,Trpm1,Cdh23,Ccr10,Sypl2,Chd7,Itpr2,Ank3,Avp,Lrp6,Tac1,Kcna1,Cxcr4,Swap70,Gpr17,Tfap2b,Lpar1,P2rx1,Ednrb,Adcy8,P2rx5,Egfr,S1pr1,Camk2d,P2rx3,Pacs2,Dmpk,Gstm7,Atp2a3,Pkd1,Cmklr1,Stc2,Atp7b,Edn1,Atp2a1,Cyp27b1,Grin2c,Cdh5,Oxt,Slc25a23,Drd1,Ptk2b,Disc1,Cacna2d1,Itpr1,Apoe,Nmb,Hap1
679	GOBP_HOMOPHILIC_CELL_ADHESION_VIA_PLASMA_MEMBRANE_ADHESION_MOLECULES	0.0103017	0.255124	-0.447476	-1.55468	55	95	Cdh1,Cdhr1,Tenm3,Celsr1,Celsr3,Fat3,Dsg2,Cdhr5,Cdh23,Fat4,Cdh6,Fat1,Dchs1,Plxnb3,Ptpn23,Ptprt,Pcdhga5,Pcdhb15,Pcdh17,Mypn,Pkd1,Nectin4,Igsf9,Cdh26,Cdh5,Cdhr2,Pcdh12
9147	HAY_BONE_MARROW_STROMAL	0.0103177	0.255124	-0.303221	-1.28815	62	552	Steap1,Spata18,Col11a1,Apob,Filip1,Cldn11,Hsd11b2,Tll1,Trf,Gadd45b,Wfdc2,Itga1,Hp,Depp1,Zfp503,Fat3,Apod,Lifr,Tmem98,Unc5c,Fbxl7,Slc2a10,Six1,Adamts9,Nav2,Fzd5,Chst3,Srpx,Cdc42ep1,Igfbp5,Gsn,Nrp2,Dlx5,Sncaip,Clic4,Plin4,Ecrg4,Nrxn1,Prtg,Aspa,Pdlim4,Rasd1,Prrx2,Sulf1,Fat1,Zcchc24,Bmp4,Pcsk6,Sfrp1,Cryab,Alpl,Fosb,Prex2,Six2,Nfatc4,Meis2,Megf10,Olfml3,Tpbg,Pcdhb15,Plpp3,Efna1,Cnn3,Cd63,Cp,Ccn1,Gpr15…
8121	HP_IRREGULAR_EPIPHYSES	0.0103896	0.255582	-0.722841	-1.73942	51	15	Col11a1,Slc26a2,Chst3,Col2a1,Col9a2,Col9a3
9231	ASTON_MAJOR_DEPRESSIVE_DISORDER_UP	0.0103911	0.255582	-0.562716	-1.67708	54	40	Ttr,Penk,Pcm1,Greb1,Apc,Xylt1,Ptprt,Gstm2,Celf2,Bcl11a,Rev3l,Zfp423
1367	GOBP_CENTRAL_NERVOUS_SYSTEM_NEURON_DIFFERENTIATION	0.0104769	0.257014	-0.413227	-1.5091	57	133	Lhx3,Erbb4,Wnt9b,Wnt1,Ptch1,Bcl11b,Nr4a2,Btg2,Nkx2-2,Dlx2,Nrp2,Dlx5,Olig2,Cbln1,Map2,Nkx2-1,Fgfr2,Lrp6,Sfrp1,Ascl1,Npy,Gli3,Drd1,Tal1,Disc1,Gli2,Wnt3,Nfib,Ntrk2,Plxna3,Mycbp2,Atf5,Szt2,Foxg1,Nr2e1
3418	GOBP_ERK1_AND_ERK2_CASCADE	0.0106326	0.260151	-0.380234	-1.454	59	191	Oxtr,Iqgap3,Erbb4,Ffar4,Trf,Htr2c,Serpinf2,Ros1,Epha2,Ager,Oprm1,Dusp1,Tiam1,Avp,Ntrk1,Fgfr2,Cnksr3,Bmp4,Necab2,Prkca,Notch1,Tpbg,Rgs14,Notch2,Ccn1,Itgb1bp1,Egfr,Tnfrsf11a,Gcnt2,Bmp2,Fbln1,Ptpn2,Ndrg2,Tlr4,Ptk2b,Sema6a,Ezr,Apoe,Fermt2,Ackr3,Lif,Nqo2,Gnai2,Nod1,Timp3
4769	GOCC_VESICLE_LUMEN	0.0106737	0.260176	-0.369105	-1.43589	60	216	S100a8,S100a9,Ttr,Apob,Trf,Penk,Fgr,Pglyrp1,Hp,Vegfd,Serpinf2,Frk,Cnn2,Gsn,Lcn2,Ada,Cracr2a,Chit1,Selenop,Tgfb2,Egfr,Itih3,Prtn3,Ctsz,Jup,Actn2,Scg3,Naprt,Ostf1,Eef2,C3,Clu,Timp3,Arg1,Nhlrc2,Nit2,Huwe1
3732	GOBP_REGULATION_OF_PEPTIDE_HORMONE_SECRETION	0.0106895	0.260176	-0.40035	-1.49394	59	153	Cartpt,Ffar4,Acvr1c,Trh,Stxbp5l,Htr2c,Kcna5,Syt9,Chd7,Itpr2,Tiam1,Nnat,Srebf1,Sfrp1,Pim3,Prkca,Tfap2b,Nr1d1,Cacna1e,Baiap3,Rfx3,Adcy8,Gpr27,Egfr,Rasl10b,Ucp2,Bmp8a,Glud1,Enho,Doc2b,Crh,Itpr1,Hadh,Gpld1
1644	GOBP_MYELIN_ASSEMBLY	0.0107527	0.260905	-0.697408	-1.7307	54	17	Mobp,Itgb4,Ugt8a,Cd9,Pmp22,Dicer1,Tenm4,Abca2
3193	GOBP_REGULATION_OF_LIPASE_ACTIVITY	0.0107754	0.260905	0.481075	1.60478	50	63	Ntf5,Plin5,Apoa5,Bdnf,Htr2a,Apoh,Esr1,Ccl5,Rgs2,Abhd5,Ednra,Gna15,Ntf3,Pla2g5,Fgf2,Htr2b
8138	HP_ABNORMALITY_OF_THE_DIENCEPHALON	0.0108574	0.261874	-0.46068	-1.55968	57	83	Lhx3,Trh,Tert,Tgif1,Sox10,Ptch1,Chd7,Il17rd,Cp,Dll1,Gli3,Gli2,Magel2,Pik3c2a,Nsmf,Pik3ca,Cplane1,Ndufs2,Fgfr1,Disp1
783	GOBP_FEEDING_BEHAVIOR	0.0108716	0.261874	-0.5112	-1.61956	56	57	Cartpt,Oxtr,Trh,Fos,Htr2c,Npy2r,Th,Gal,Oprm1
2755	GOBP_EMBRYONIC_ORGAN_DEVELOPMENT	0.0109185	0.262326	-0.348156	-1.3894	62	277	Mfap2,Col11a1,Wnt9b,Osr1,Foxe1,Gli1,Pbx3,Wnt1,Junb,Th,Ptch1,Epha2,Vax2,Pdzd7,Six1,Tubb2b,Pole,Fzd5,Chd7,Dlx2,Dlx5,Ada,Vangl2,Hipk2,Fgfr2,Lrp6,Col2a1,Kmt2a,Bmp4,Sox11,Six2,Notch1,Efna1,Notch2,Ccn1,Tbx1,Tfeb,Lrig1,Dll1,Spint1,Tgfb2,Tead3,Zic1,Pkd1,Gli3,Edn1,Tal1,Nphp3,Pbx1,Gli2,Tbx6,Efemp1,Bptf,Sox17,Myo6,Pcdh12,Lif,Nipbl,Tead1,Ush1g,Setd2,Cebpa,Triobp,Stra6,Vash1,Sox9,Pdgfra,Ttc39c,Phactr4,Foxg1,H…
1126	GOBP_RESPONSE_TO_ORGANIC_CYCLIC_COMPOUND	0.0109571	0.262577	-0.29506	-1.26866	67	641	Spp1,Oxtr,Car9,P2ry4,Npas4,Apob,Cdh1,Trh,Hsd11b2,Scnn1g,Star,Fos,Penk,Htr2c,Scnn1b,Rgs9,Sox10,Th,Ptch1,P2ry2,Ryr3,Dsg2,Sp5,Six1,Casq2,Btg2,Hcn4,Igfbp5,Nkx2-2,Gsn,Oprm1,Itpr2,Cybb,Rxrg,Ada,Dusp1,Tiam1,Avp,Car2,Srebf1,Lrp6,Tyr,Duox1,Fbxo32,Bmp4,Sfrp1,Map1b,Tac1,Cryab,Alpl,Fosb,Cxcr4,Nfatc4,Gldc,Notch1,Fosl1,Hrh3,Nr1d1,Serpinf1,Sirt2,Chrm4,Lats1,P2rx1,Gpam,Ednrb,Hdac5,Adcy8,Txnip,Klf2,Sgk1,Ascl1,Pme…
3243	GOBP_EPITHELIUM_DEVELOPMENT	0.0110149	0.26316	-0.288822	-1.25569	69	751	Esrp2,Iqgap3,Cldn3,Erbb4,Wnt9b,Car9,Lgr5,Hapln2,Fa2h,Tbx19,Fmn1,Ptpro,Lama3,Osr1,Foxe1,Foxj1,Gli1,Celsr1,Celsr3,Wnt1,Sox10,Kdm6b,Pkp1,Ptch1,Ros1,Hhip,Epha2,Tmem132e,Dsg2,Gal,Bcl11b,Pdzd7,Six1,Myo9a,Dact1,Fzd5,Igfbp5,Nkx2-2,Chd7,Dlx5,Pax6,Clic4,Hes7,Gpr161,Fat4,Prss8,Tiam1,Vangl2,Nkx2-1,Sulf1,Ccdc88c,Ntrk1,Fgfr2,Lrp6,Ptch2,Col2a1,Dchs1,Mtss1,Fras1,Bmp4,Pcsk6,Sfrp1,Sox11,Six2,Cxcr4,Ddr1,Nfatc4,Notc…
2753	GOBP_EMBRYONIC_ORGAN_MORPHOGENESIS	0.0110379	0.26316	-0.387078	-1.4673	61	175	Mfap2,Col11a1,Wnt9b,Osr1,Foxe1,Gli1,Wnt1,Th,Epha2,Vax2,Pdzd7,Six1,Fzd5,Chd7,Dlx2,Dlx5,Vangl2,Hipk2,Fgfr2,Lrp6,Col2a1,Bmp4,Sox11,Six2,Notch1,Efna1,Notch2,Tbx1,Lrig1,Dll1,Zic1,Gli3,Edn1,Nphp3,Gli2,Tbx6,Efemp1,Sox17,Myo6,Nipbl,Ush1g,Setd2,Triobp,Stra6,Sox9,Pdgfra,Ttc39c,Phactr4,Foxg1,Hyal1,Lrig3,Frzb,Mapk3,Rarb,Fzd2,Prox1,Tprn
6341	HP_ADRENAL_INSUFFICIENCY	0.0111489	0.265128	-0.482197	-1.58024	58	69	Tbx19,Hsd11b2,Star,Tert,Scnn1b,Cdh23,Map3k1
1585	GOBP_REGULATION_OF_NERVOUS_SYSTEM_PROCESS	0.0112009	0.265191	-0.434267	-1.54024	60	110	Cartpt,Egr2,Mag,Htr2c,Npy2r,Sox10,Tmem98,Cacng5,Oprm1,Cbln1,Nrxn1,Avp,Adrb2,Ednrb,Ptafr,P2rx3,Dmpk,Edn1,S1pr2,Oxt,Ptk2b,Dicer1,Cnih2,Tenm4,Dlgap2,Neto1,Slc8a3,Zfhx2,Adra2c,Dvl1,Cux2,Slc9a1,Scn11a
3882	GOBP_REGULATION_OF_TRANS_SYNAPTIC_SIGNALING	0.0112302	0.265191	-0.331736	-1.35394	65	350	Oxtr,Acp4,P2ry4,Npas4,Cdh1,Egr2,Arc,Grin2a,Slc24a2,Stxbp5l,Star,Npy2r,Ager,Rapsn,Tubb2b,Cacng5,Sncaip,Cbln1,Nrxn1,Tacr2,Mctp1,Crhr2,Ntrk1,Adrb2,Sorcs2,Map1b,Tac1,Unc13c,Nfatc4,Rgs14,Slc12a2,P2rx1,Baiap3,Adcy8,Dgki,Egfr,Slc4a8,P2rx3,Mecp2,Pcdh17,Dmpk,Slc7a11,Edn1,S1pr2,Crh,Grm2,Grin2c,Oxt,Drd1,Ptk2b,Disc1,Ntng2,Cyp46a1,Apoe,Hap1,Kcnj10,Apba1,Cnih2,Nsmf,Gnai2,Cacng7,Grm4,Ntrk2,Syngap1,Grm3,Git1,Dbn…
3348	GOBP_REPRODUCTIVE_SYSTEM_DEVELOPMENT	0.0112652	0.265191	-0.346627	-1.38272	64	276	Spp1,Lhx3,Tfap2c,Wnt9b,Star,Osr1,Gli1,Junb,Ptch1,Fzd5,Chd7,Ada,Gpr149,Nkx2-1,Sulf1,Ntrk1,Fgfr2,Lrp6,Bmp4,Sfrp1,Notch1,Fosl1,Serpinf1,Sox8,Notch2,Ccn1,Tfeb,Adgrg1,Spint1,Itgb8,Tgfb2,Casp3,Gjb3,Ash1l,Pkd1,Nkx3-1,Col9a3,Stc2,Gli3,Cbl,Cyp27b1,Ago4,Brca2,Gli2,Bptf,Pcdh12,Lif,Nipbl,C3,Setd2,Dhh,Cebpa,Plag1,Bmp6,Fstl3,Stra6,Nupr1,Vash1,Sox9,Pdgfra,Cul7,Foxl2,Anxa1,Ptn,Adamts1,Spata2,Birc6,Rbm15,Bax,Smar…
2487	GOBP_NEGATIVE_REGULATION_OF_GLIAL_CELL_DIFFERENTIATION	0.0112653	0.265191	-0.732805	-1.74148	55	14	Nkx6-2,Tmem98,Dlx2,Notch1,Nr1d1,Nf1,Gpr37l1,Daam2,Nr2e1
4862	GOCC_RECEPTOR_COMPLEX	0.0113422	0.266326	-0.340433	-1.37237	65	303	Erbb4,Acvr1c,Itgb7,Grin2a,Npr1,Trf,Ptprq,Chrnb1,Itga1,Htr2c,Adrb3,Gpr37,Lifr,Ros1,Plp1,Epha2,Itgb4,Erbb3,Gabrg3,Cacng5,Loxl4,Itga4,Nrp2,Itpr2,Gpr160,Epha1,Epha8,Ntrk1,Fgfr2,Plxnb3,Adrb2,Gabrq,Ddr1,Notch1,Mst1r,Notch2,Insrr,Cr2,Itgb8,Abcg8,Egfr,Csf3r,Htr3a,P2rx3,Gfra1,Gprc5c,Vldlr,Bmp2,Grin2c,Gpr37l1,Tlr4,Plxna2,Ptk2b,Gfra4,Tril,Cubn,Plxnb1,Il2rg
3336	GOBP_RENAL_TUBULE_DEVELOPMENT	0.0117069	0.274201	-0.49228	-1.59757	61	65	Wnt9b,Lgr5,Fmn1,Osr1,Wnt1,Ptch1,Six1,Fat4,Dchs1,Mtss1,Bmp4,Six2,Notch1,Tfap2b,Sox8,Notch2,Dll1,Bmp2,Pkd1,Lama5,Gli3,Pbx1,Lzts2,Wnt6,Lif
9114	ZHONG_PFC_C2_UNKNOWN_NPC	0.0118298	0.274953	-0.542076	-1.64471	61	45	Top2a,Mfap2,Mki67,Aspm,Phf19,Cenpf,Pif1,Dlgap5,Cenpe
4610	GOCC_CELL_SURFACE	0.0118304	0.274953	-0.310529	-1.3053	71	478	Azgp1,Slc1a2,Tgfa,Aoc3,Itgb7,Gp1ba,Grin2a,Scnn1g,Kcnq3,Cd22,Slamf8,Trf,Mog,Itga1,Scnn1b,Serpinf2,Wnt1,Gpr37,Kcna5,Mbp,Lifr,Ros1,Hhip,Epha2,Ager,Dsg2,Itgb4,Unc5c,Cpm,Fzd5,Srpx,Slc4a4,Ccr10,Cd46,Itga4,Tspan15,Clic4,Prnd,Mcam,Ada,Nrxn1,Ank3,Adra2b,Sulf1,Ntrk1,Fgfr2,Lrp6,Duox1,Plxnb3,Pcsk6,Sfrp1,Cryab,Kcna1,Cxcr4,Notch1,Ptprt,Lpar1,Mst1r,Tnfsf4,Lmo7,Tpbg,Abcg2,Cd63,P2rx1,Notch2,Nt5e,Cd276,Clmp,Itgb8,…
1844	GOBP_REGULATION_OF_TISSUE_REMODELING	0.0118434	0.274953	-0.524746	-1.61984	61	49	Cartpt,Spp1,Trf,Ager,Car2,Sfrp1,Prkca,Tmbim1,Cst3,Nf1,Egfr,S1pr1,Tnfrsf11a
3045	GOBP_REGULATION_OF_CYTOSOLIC_CALCIUM_ION_CONCENTRATION	0.011857	0.274953	-0.363329	-1.41556	67	218	Oxtr,Galr1,Gpr6,Bdkrb2,Ffar4,P2ry4,Grin2a,Slc24a2,Htr2c,Npy2r,Kcna5,Ptgir,Ryr3,Trpc7,Casq2,Trpm1,Cdh23,Ccr10,Chd7,Itpr2,Avp,Lrp6,Tac1,Cxcr4,Swap70,Gpr17,Lpar1,P2rx1,Ednrb,Adcy8,P2rx5,S1pr1,Camk2d,P2rx3,Gstm7,Pkd1,Cmklr1,Edn1,Grin2c,Oxt,Drd1,Ptk2b,Cacna2d1,Itpr1,Nmb,Hap1
7512	HP_STOMATOCYTOSIS	0.0119145	0.275601	-0.784654	-1.72686	57	10	Slc4a1,Spta1,Gp1ba
5617	GOMF_MONOCARBOXYLIC_ACID_BINDING	0.0120229	0.27742	-0.56274	-1.66355	62	39	S100a8,S100a9,Pmp2,Ffar4,Cyp26a1,Crabp2
5507	GOMF_GUANYL_NUCLEOTIDE_BINDING	0.0120796	0.278039	0.320857	1.33266	50	289	Acsm5,Rab38,Gem,Tgm2,Cgas,Rrad,Rab32,Gna14,Rab13,Rasl11a,Rasef,Gtpbp4,Rem2,Septin7,Rab29,Trim23,Rhebl1,Gfm1,Rab6a,Rab18,Rhov,Rap1b,Gnaz,Gna15,Rasd2,Septin6,Gucy1a1,Tubg1,Gnl3,Dnm1l,Arl6,Atl1,Fpgt,Rab2a,Arl5a,Rab40b,Rhobtb3,Rab9b,Rala,Dnm3,Rhobtb1,Spag1,Rngtt,Rap1a,Eral1,Tube1,Dync1li1,Arl13b,Gpn2,Rab9,Rac3,Rit1,Gmppb,Noa1,Septin9,Gucy1b1,Uprt,Srl,Efl1,Rhoq,Gpn3,Ehd4
3695	GOBP_REGULATION_OF_PEPTIDE_TRANSPORT	0.0123149	0.282756	-0.315385	-1.31195	73	423	Cartpt,S100a8,Ffar4,Acvr1c,Kcnn4,Cdh1,Arc,Trh,Stxbp5l,Ptpn14,Htr2c,Pcm1,Npy2r,Kcna5,Apod,Syt9,Fzd5,Sec16b,Oprm1,Chd7,Itpr2,Rsad2,Tiam1,Ank3,Car2,Nnat,Srebf1,Bmp4,Sfrp1,Pim3,Prkca,Trp53bp2,Tfap2b,Ptpn23,Nr1d1,Slc12a2,Cacna1e,Pkig,Baiap3,Rfx3,Adcy8,Gpr27,Tgfb2,Itgb1bp1,Egfr,Jup,Rasl10b,Ucp2,Hps4,Bmp8a,Glud1,Enho,Zic1,Slc7a11,Ubr5,Doc2b,Gli3,Crh,Tlr4,Sec16a,Itpr1,Ezr,Pdzk1,Hadh,Apoe,Gpld1,Rhbdf1
2686	GOBP_NEUROTROPHIN_TRK_RECEPTOR_SIGNALING_PATHWAY	0.0124533	0.284969	0.583185	1.67861	59	30	Ntf5,Agtr2,Bdnf,Ngfr,Ntf3,Ngf,Agt
8978	HP_ABNORMALITY_OF_THE_PERIUNGUAL_REGION	0.0124723	0.284969	-0.72962	-1.73391	61	14	Slc39a4,Lama3,Wnk1
7210	HP_RHEUMATOID_FACTOR_POSITIVE	0.0125416	0.285783	0.752874	1.7222	63	11	Cd244a,Rasgrp1,Prkcd
6112	HP_ABNORMALITY_OF_THE_CHOANAE	0.0125693	0.285783	-0.445397	-1.53816	67	92	Cdh1,Foxe1,Ptpn14,Tgif1,Ptch1,Chd7,Fat4,Fgfr2,Kmt2a,Dchs1,Fras1,Slc12a2,Tbx1,Scarf2,Dll1,Adgrg1,Jmjd1c,Setbp1,Gli3,Rpl11,Brca2,Gli2,Wnt3,Recql4
3596	GOBP_NEPHRON_EPITHELIUM_DEVELOPMENT	0.0127868	0.29002	-0.466542	-1.55572	67	76	Wnt9b,Fmn1,Ptpro,Osr1,Foxj1,Wnt1,Ptch1,Six1,Fat4,Dchs1,Mtss1,Bmp4,Six2,Notch1,Tfap2b,Sox8,Notch2,Dll1,Bmp2,Pkd1,Lama5,Gli3,Pbx1,Lzts2,Wnt6,Lif
1113	GOBP_NEGATIVE_REGULATION_OF_GLIOGENESIS	0.0128599	0.290538	-0.639212	-1.72927	66	25	Nkx6-2,Sox10,Tmem98,Dlx2,Sox11,Notch1,Nr1d1,Sirt2,Nf1,Gpr37l1,Daam2,Dicer1,Cers2,Ptn,Nr2e1
8388	HP_RESPIRATORY_TRACT_INFECTION	0.0128719	0.290538	-0.323757	-1.33567	76	383	Cdca7,Chat,Scnn1g,Lama3,Tll1,Trps1,Tert,Slc26a2,Foxj1,Scnn1b,Tgif1,Dnah5,Scnn1a,Ptch1,Il21r,Plp1,Myo5a,Myo9a,Dnah9,Pole,Gsn,Chd7,Jak3,Cybb,Ada,Stxbp2,Fat4,Nkx2-1,Srebf1,Ntrk1,Tnfsf12,Alpl,Flnc,Idua,Sox11,Nfe2l2,Cxcr4,Alms1,Sh3kbp1,Notch2,Dll1,Cr2,Xiap,Egfr,Tnfrsf11a,Dync2i2,Prtn3,Mecp2,Mdm4,Slc25a22,Mypn,Setbp1,Gli3,Ncf1,Slc29a3,Col11a2,Gli2,Tbx6,Ep300,Was,Magel2,Il2rg,Tap1,Tet2,Nipbl,Pign,Col6a1…
2271	GOBP_REGULATION_OF_MAPK_CASCADE	0.01297	0.292043	-0.310463	-1.30143	78	461	Iqgap3,Erbb4,Map3k2,Ffar4,Tgfa,Sh3rf2,Trf,Gadd45b,Itga1,Htr2c,Adrb3,Prok1,Serpinf2,Gpr37,Osm,Ros1,Epha2,Ager,Dact1,Fzd5,Gadd45g,Oprm1,Dusp1,Nppa,Tiam1,Adra2b,Epha8,Dusp15,Hipk2,Ntrk1,Fgfr2,Cnksr3,Bmp4,Necab2,Sfrp1,Adrb2,Prkca,Cxcr4,Dusp8,Notch1,Lpar1,Mst1r,Tpbg,Rgs14,Sorbs3,Efna1,Notch2,Ccn1,Tbx1,Rassf2,Rb1cc1,Tgfb2,Itgb1bp1,Nf1,Egfr,Tnfrsf11a,Gcnt2,Dusp5,Ash1l,Tnik,Bmp2,Fbln1,Map4k4,Ptpn2,Edn1,S…
7263	HP_SHORT_FEMUR	0.0130575	0.293305	-0.737684	-1.73	64	13	Col11a1,Gdf5,Slc26a2,Col2a1,Bhlha9
5063	GOMF_DNA_BINDING_TRANSCRIPTION_ACTIVATOR_ACTIVITY	0.0131329	0.293781	-0.348961	-1.38249	75	256	Lhx3,Tfap2c,Npas4,Egr2,Tbx19,Litaf,Rbpjl,Fos,Foxj1,Junb,Sox10,Egr4,Bcl11b,Creb3l2,Six1,Nr4a2,Cebpd,Nkx2-2,Dlx2,Dlx5,Srebf1,Tcf4,Dbp,Fosb,Sox11,Six2,Nfe2l2,Meis2,Prdm16,Fosl1,Tfap2b,Nfia,Nr1i3,Onecut2,Nr4a1,Etv6,Zfp395,Creb3l1,Mdm4,Elf1,Smarcd3,Zfp521,Etv4,Pbx1,Csrnp1,Gli2,Elk4,Sox17,Irf5,Nfatc1,Sp7,Nfib,Tfdp2,Cebpa,Plag1,Mafa,Nrl,Atf5,Sox9,Sall2,Nr2e1,Heyl,Vezf1,Zfp39,Epas1,Sp1
8911	HP_MYOSITIS	0.0131732	0.293781	-0.655626	-1.71296	67	21	Spp1,Mefv
9059	Neuron_All_Zhang_JNeuro_2014	0.0131732	0.293781	-0.627056	-1.71397	67	27	Npas4,Gdf5,Slc17a6,Ecel1,Dlx2,Dpysl5,Npy,Slc32a1,Grm2,Nppc,Bcl11a
4596	GOCC_MICROVILLUS	0.0132175	0.294066	-0.489508	-1.58858	69	65	Oxtr,Car9,Aoc3,Slc26a2,Cnp,Kif13b,Cdhr5,Clic4,Car2,Myo1d
7539	HP_ABNORMAL_MAGNESIUM_CONCENTRATION	0.0133006	0.294559	0.673307	1.70353	64	17	Clcnka,Cldn19,Egf,Casr,Atp1a1,Plvap,Pcbd1,Cacna1s,Gabra3
3556	GOBP_REGULATION_OF_GRANULOCYTE_CHEMOTAXIS	0.0133028	0.294559	0.567366	1.66658	63	33	Dpp4,Mstn,Bst1,Thbs4,Ccl19,Ccl5
6329	HP_ABNORMALITY_OF_THE_THYROID_GLAND	0.0133403	0.294687	-0.342474	-1.36745	76	278	Lhx3,Tshb,Trh,Zbtb20,Star,Trf,Tert,Foxe1,Tgif1,Lifr,Ptch1,Six1,Dact1,Cdh23,Chd7,Ada,Gpr161,Apc,Nkx2-1,Tcf4,Igsf1,Bmp4,Ubr1,Wrn,Gch1,Alms1,Bub1,Prdm16,Tbx1,Dll1,Ednrb,Nsd1,Enpp1,Jmjd1c,Mdm4,Abcb4,Dmpk,Svbp,Setbp1,Gli3,Thra,Adamtsl1,Gli2,Apoe,Magel2,Il2rg,Kcnj10,Irf5,Pik3c2a,Dicer1,Lrp4,Pik3ca,Setd2,Abcc8,Plag1,Sdhc
8615	HP_TITUBATION	0.0134451	0.294816	-0.682425	-1.71609	68	18	Nkx6-2,Mag,Gjc2,Tmem63a,Plp1,Kif1c,Kcnc3
8449	HP_MYELOID_LEUKEMIA	0.0134782	0.294816	-0.72352	-1.71942	66	14	Tert,Nf1,Setbp1,Cbl,Tet2,Ptpn11,Dnmt3a,Arhgap26,Srsf2,Gata2
1897	GOBP_NCRNA_PROCESSING	0.0135039	0.294816	0.319237	1.32917	56	295	Isg20,Gtpbp4,Rnasel,Trmt12,Ddx10,Znhit6,Utp15,Mocs3,Tex10,Trmt11,Noc4l,Trmt10a,Elac1,Rpp38,Nop9,Tyw3,Bcdin3d,Mettl15,Znhit3,Las1l,Nifk,Toe1,Esf1,Rpp14,Nat10,Mak16,Trmt5,Nop14,Cdkal1,Eri1,Dus4l,Pop1,Tyw5,Fam98b,Adat2,Ints8,Utp11,Ddx47,Mettl5,Mrpl44,Isg20l2,Mrm2,Trmt6,Thumpd3,Tyw1,Mettl6,Rcl1,Rrp15,Ybey,Ddx18,Dkc1,Ints5,Bmt2,Trdmt1,Mtrex,Wdr74,Ftsj3,Rtraf,Prkra,Trmt10c,Mrm3,Lyar,Exosc6,Srfbp1,Nol10…
810	GOBP_ASSOCIATIVE_LEARNING	0.0135419	0.294816	-0.499267	-1.58175	70	57	Grin2a,Fos,Tanc1,Btg2,Tac1,Meis2,Tpbg,Rgs14,Nf1,Mecp2,Pde1b,Slc7a11,Crh,Drd1,Tafa2,Ric8a
8523	HP_CEREBRAL_WHITE_MATTER_ATROPHY	0.0135606	0.294816	-0.624061	-1.70579	69	27	Fa2h,Mag,Dcx,Aspa,Phgdh,Cacna1e
8904	HP_UROGENITAL_FISTULA	0.0135606	0.294816	-0.623879	-1.70529	69	27	Greb1l,Dact1,Jak3,Hes7,Frem1,Ubr1,Dync2i2,Recql4,Pign
954	GOBP_RESPONSE_TO_EXTRACELLULAR_STIMULUS	0.0135893	0.294816	-0.328691	-1.33838	79	338	Cartpt,Spp1,Slc39a4,Tshb,Wnt9b,Acvr1c,Hsd11b2,Star,Fos,Penk,Htr2c,Th,Nr4a2,Slc39a5,Gsn,Oprm1,Itga4,Cybb,Ada,Cyp26a1,Srebf1,Ntrk1,Tyr,Sfrp1,Adrb2,Map1b,Alpl,Nfe2l2,Wrn,Fosl1,Sirt2,Tfeb,Ascl1,Abcg8,Egfr,Cyp8b1,Gas2l1,Ucp2,Folr2,Bmp8a,Cbs,Npy,Stc2,Mthfr,Cbl,Cyp27b1,Oxt,Kif26a,Ttpa,Tnks,Apoe,Cd68,Pfkfb1,Sik2,Pcsk1n,Sesn3,Krt18,Gnai2,Eef2,Cox4i1,Dad1,Acacb,Arg1
7213	HP_DISTAL_SENSORY_IMPAIRMENT	0.0135991	0.294816	-0.443969	-1.52783	72	91	Mpz,Egr2,Litaf,Gjb1,Gjc2,Sox10,Gnb4,Prx,Ndrg1,Ntrk1,Matr3,Fgd4,Pmp22
4179	GOBP_NEGATIVE_REGULATION_OF_PROTEIN_MATURATION	0.0136793	0.295179	-0.723089	-1.71839	67	14	Acp4,Serpinf2,Tmem98,Ctsz,Serpine2,Bcl2l12,Gas1,Sirt4
5177	GOMF_G_PROTEIN_COUPLED_RECEPTOR_ACTIVITY	0.0136797	0.295179	-0.352811	-1.39169	78	246	Oxtr,Galr1,Gpr6,Nmbr,Bdkrb2,Ffar4,P2ry4,Gp1ba,Lgr5,Npr1,Htr2c,Adrb3,Celsr1,Prokr1,Npy2r,Gpr179,Celsr3,Gpr37,Ptgir,P2ry2,S1pr5,Gal,Oprk1,Fzd5,Ccr10,Oprm1,Gpr149,Gpr161,Gpr160,Adra2b,Tacr2,Crhr2,Adrb2,Sorcs2,Cxcr4,Gpr17,Hrh3,Lpar1,Chrm4,Gpr153,Ednrb,Adgrg1,Gpr27,S1pr1,Ptafr,Gprc5c,Qrfpr,Adgra3,Npy,Cmklr1,S1pr2,Grm2,Gpr37l1,Drd1,Gpr45,Adgra2,Htr6,Htr1d,Gpr146,Galr3
6578	HP_HETEROGENEOUS	0.0137108	0.295179	-0.383918	-1.45365	76	173	Spta1,Cdh1,Mpz,Egr2,Chat,Lama3,Litaf,Sox10,Ptch1,Dsg2,Itgb4,Six1,Msx2,Mlph,Prx,Apc,Ptch2,Col9a2,Gch1,Fgd4,Ednrb,Rb1cc1,Pmp22,Tnfrsf11a,Mrps16,Jup,Mecp2,Abcb4,Glud1,Xrcc3,Col9a3,Mthfr,Brca2,Wnt3,Smad7,Hspb8,Hadh,Ep300,Nqo2,Pik3ca,Dhh,Abcc8,Dnm2,Myh7,Kcnh2,Fgfr1,Mccc2,Nefl,Npc1,Scn5a,Frzb,Ccm2,Hps1,Atp1a2,Lrp5,Insr,Surf1,Sh3tc2,Ryr1,Pdgfrl,Kif1b
753	GOBP_MUSCLE_ORGAN_DEVELOPMENT	0.0138857	0.298254	0.348054	1.39674	59	210	Klf5,Kel,Twist1,Hlx,Lmod3,Sgca,Mstn,Igf2,Atf3,Cyp26b1,Tnnc1,Myh3,Msc,Cav2,Msx1,Myh6,Myom2,P2rx2,Wnt2,Egr3,Zbtb18,Itga11,Shh,Homer1,Foxc1,Hlf,Pkp2,Vamp5,Asb2,Efemp2,Gpcpd1,Mtpn
891	GOBP_RESPONSE_TO_TEMPERATURE_STIMULUS	0.013946	0.298862	0.361683	1.42338	60	180	Ucp3,Scara5,Trpm8,Mstn,Abcc2,Ano1,Trpv1,Chordc1,Ngfr,Htr2a,Cd34,Ptges3,Sumo1,Ero1a,Tmem135,Eif2b3,Adm,Trpm2,Htr2b,Hmox1,Eif2b1,Rbbp7,Bag4,Dnajb6,Dnajb1,Hikeshi,Hdac2
740	GOBP_GASTRULATION	0.0140306	0.299985	-0.419432	-1.50783	76	120	Col11a1,Tbx19,Lama3,Osr1,Eya2,Mbp,Kdm6b,Epha2,Itgb4,Phldb1,Itga4,Dusp1,Fgfr2,Lrp6,Wnk1,Bmp4,Sfrp1,Six2,Dusp5,Mmp15,Tgif2,Tal1,Nphp3,Wnt3,Tbx6,Ric8a,Sox17,Col6a1,Setd2,Rack1,Tenm4
1583	GOBP_REGULATION_OF_MYELINATION	0.0141383	0.301058	-0.580739	-1.68259	73	35	Egr2,Nkx6-2,Mag,Sox10,Tmem98,Ptprz1,Sirt2,Lgi4,Dicer1,Tenm4,Ptn,Rarb
168	GOBP_REGULATION_OF_SYSTEMIC_ARTERIAL_BLOOD_PRESSURE_BY_CIRCULATORY_RENIN_ANGIOTENSIN	0.0141454	0.301058	0.733826	1.71853	71	12	Agtr2,Sucnr1,Enpep,F2rl1,Mme
5368	GOMF_SECONDARY_ACTIVE_TRANSMEMBRANE_TRANSPORTER_ACTIVITY	0.0141908	0.301116	-0.387444	-1.45089	78	160	Slc1a2,Slco5a1,Slc4a1,Slc10a6,Slc24a2,Slc5a11,Slc16a10,Slc47a1,Slc26a2,Slc45a3,Slco4a1,Slc2a10,Slc17a6,Slc4a4,Slc6a5,Slc9a2,Slc2a9,Slc6a9,Slc13a3,Slc6a20a,Slc12a2,Slc4a9,Slc25a18,Slc4a8,Slc4a5,Slc25a22,Slc7a11,Slc32a1,Slc6a11,Slc16a9,Slc1a3,Slc7a8,Slc25a10,Slc35d1,Slc26a1
3034	GOBP_NEURON_APOPTOTIC_PROCESS	0.0142349	0.301116	-0.381088	-1.44412	79	174	Tfap2d,Star,Mag,Gdf5,Tert,Itga1,Rapsn,Six1,Erbb3,Nr4a2,Btg2,Pla2g3,Ptprz1,Hipk2,Ntrk1,Dio3,Nfatc4,Tfap2b,Unc5b,Ascl1,Tgfb2,Nf1,Cntf,Xiap,Casp3,Mecp2,Ptk2b,Mdk,Apoe,Nqo2,Tox3,Nsmf,Pik3ca,Grm4,Ntrk2,Syngap1,Nupr1,Map3k11,Nefl,Akt2,Bax,Grik2,Pink1,Agap2,Ube2m,Lrp1,Map3k12,Pak3,Polb,Prkcg
138	GOBP_TISSUE_HOMEOSTASIS	0.014245	0.301116	-0.38271	-1.44908	79	173	Cartpt,Spp1,Azgp1,Cldn3,Cdhr1,Trf,Mbp,Cdh23,Car2,Col2a1,Adrb2,Prkca,Notch1,Slc12a2,Crocc,Nf1,Egfr,S1pr1,Tnfrsf11a,Gcnt2,Sash3,Cdh5,Homer2,Lamc1,Tjp2,Tlr4,Ptk2b,Nphp3
2055	GOBP_POST_ANAL_TAIL_MORPHOGENESIS	0.0142886	0.301354	-0.763424	-1.72381	69	11	Epha2,Sp5,Hes7,Dchs1
1923	GOBP_NEGATIVE_REGULATION_OF_TRANSMEMBRANE_TRANSPORT	0.0144129	0.303289	0.449398	1.54088	67	73	Kel,Mmp9,Twist1,Gem,Kcne4,Rrad,Ephb2,Sumo1,Kcnrg,Tnf,Drd4,Rgs2,Hecw1,Fgf12,Kcnab1,Fmr1,Gopc,Rgs4
6336	HP_ADRENAL_HYPOPLASIA	0.0144984	0.303681	-0.659131	-1.70392	74	20	Tbx19,Pole,Gpr161,Vangl2,Bmp4,Mks1,Gli3,Mthfr
842	GOBP_SERINE_FAMILY_AMINO_ACID_METABOLIC_PROCESS	0.0145293	0.303681	-0.619651	-1.69373	74	27	Dao,Sds,Gldc,Psat1,Phgdh,Serinc5,Cbs,Slc7a11,Gcat
1326	GOBP_CELL_DIFFERENTIATION_IN_SPINAL_CORD	0.0145293	0.303681	-0.619193	-1.69248	74	27	Lhx3,Wnt1,Ptch1,Nkx2-2,Olig2,Notch1,Ascl1,Gli3,Tal1,Gli2
3781	GOBP_REGULATION_OF_MEMBRANE_LIPID_DISTRIBUTION	0.014565	0.303746	-0.572033	-1.66619	75	36	Slc4a1,Kcnn4,Tlcd2,Xkr4,Abca1,Abcc1,Abcb4,Xkr6,Ano6,Atp11a
8579	HP_ABNORMAL_LARYNX_MORPHOLOGY	0.0146451	0.304737	-0.45228	-1.54413	77	87	Lama3,Foxe1,Slc26a2,Chd7,Apc,Fgfr2,Fras1,Kcnma1,Matr3,Wrn,Meis2,Tbx1,Scarf2,Jmjd1c,Dync2i2,Setbp1,Gli3,Edn1,Ep300
5387	GOMF_TUBULIN_BINDING	0.0147441	0.306113	-0.344277	-1.37053	84	270	S100a8,S100a9,Fmn1,Togaram2,Spag8,Gli1,Kif13b,Unc5c,Eml5,Dcx,Stard9,Apc,Map2,Cep295,Tiam1,Ndrg1,Cenpf,Ccdc88c,Eml6,Map1b,Kif1c,Cryab,Alms1,Kif13a,Rgs14,Cnn3,Kifc2,Mtus1,Gas2l1,Dlgap5,Dpysl5,Cdk5rap2,Ccsap,Cenpe,Svbp,Strbp,Map4k4,Kif26a,Brca2,Ezr,Eml2,Dip2b,Ttll4,Reep4,Setd2,Dnm2,Rps3,Atf5,Nav3,Haus7,Trim36,Syt11,Rcc2,Dpysl2,Ncald,Reep3,Bbs4,Kifc3,Tbcd,Polb,Kif1b,Uxt,Numa1,Kif5b,Kif21b,Gja1,Katnb1…
9229	CHESLER_BRAIN_HIGHEST_EXPRESSION	0.0147793	0.306161	-0.629746	-1.70367	76	25	Fos,Mobp,Plp1,Map2,Csrp1,Matr3,Scn1a
9312	MODY_HIPPOCAMPUS_PRENATAL	0.014885	0.307667	-0.657546	-1.69982	76	20	Top2a,Gadd45g,Myt1,H1f0,Eef1g
1498	GOBP_MAMMARY_GLAND_DEVELOPMENT	0.0149226	0.307763	-0.435268	-1.51702	80	97	Oxtr,Iqgap3,Erbb4,Ptch1,Epha2,Igfbp5,Fgfr2,Lrp6,Bmp4,Oas2,Ddr1,Lats1,Arhgap5,Tnfrsf11a,Gli3,Zfp703,Brca2,Gli2,Wnt3,Arg1,Scrib,Sox9,Fasn,Slc29a1,Akt2,Bax,Hk2
9031	HP_ABNORMAL_NEURAL_TUBE_MORPHOLOGY	0.0150909	0.310159	-0.406969	-1.4816	82	131	Cdh1,Tgif1,Ptch1,Itgb4,Dact1,Msx2,Hes7,Vangl2,Ptch2,Fras1,Sox11,Psat1,Phgdh,Tbx1,Dll1,Nf1,Jmjd1c,Bmp2,Zic1,Setbp1,Gli3,Mthfr,Chn1,Brca2,Gli2,Tbx6,Ep300,Recql4,Pik3ca,Flnb,Cul7,Fgfr1,Disp1,Arid1a,Trim36,Ptpn11,Arid1b,Lfng,Arid2,Raf1,Mtr,Zswim6,Gas1,Actb,Snrpb,Inpp5e,Smarcd1,Foxh1
4659	GOCC_CELL_SUBSTRATE_JUNCTION	0.0151177	0.310159	-0.332155	-1.34478	87	320	Sla,Itgb7,Itga1,Sntb2,Epha2,Itgb4,Rhog,Cdc42ep1,Cnn2,Gsn,Cd46,Oprm1,Itga4,Fhl3,Mcam,Aif1l,Gna12,Csrp1,Limd1,Fat1,Rps9,Klf11,Flnc,Fbln7,Lmo7,Sh3kbp1,Nrap,Sorbs3,Cnn3,Peak1,Ahnak,Lpp,Scarf2,Grb7,Cd9,Itgb8,Egfr,Evl,Jup,Abcb4,Dock7,Actn2,Rpl3,Map4k4,Sdc4,Tgfb1i1,Erbin,Rhob,Cbl,Snap23,Procr,Ptk2b,Rnd3,Vim,Ezr,Afap1,Lap3,Tns3,Rps15,Fermt2,Pfn1,Cass4,Vasp,Cfl1,Lima1,Cd81,Flnb,Pak4,Dnm2,Triobp,Atat1,Rpl1…
2343	GOBP_REGULATION_OF_SYSTEM_PROCESS	0.0151616	0.310159	-0.312891	-1.30049	90	420	Cartpt,Oxtr,Galr1,Bdkrb2,Egr2,Npr1,Ptpro,Mag,Htr2c,Npy2r,Kcna5,Sox10,Th,Tmem98,Ryr3,Ager,Dsg2,Gal,Casq2,Oprk1,Cacng5,Hcn4,Igfbp5,Oprm1,Itpr2,Ada,Cbln1,Nrxn1,Nppa,Adra2b,Avp,Tacr2,Srebf1,Fbxo32,Kcnma1,Adrb2,Tac1,Prkca,Scn2b,Pi16,Kcna1,Gch1,Notch1,P2rx1,Ednrb,Sgk1,Tgfb2,Abcg8,Egfr,Camk2d,Cyp8b1,Ptafr,P2rx3,Jup,Hspb7,Mecp2,Dmpk,Gstm7,Atp2a3,Nkx3-1,Edn1,Atp2a1,S1pr2,Celf2,Crh,Oxt,Kcnip3,Ptk2b,Thra,Ca…
1338	GOBP_CRANIAL_NERVE_DEVELOPMENT	0.0151719	0.310159	-0.63561	-1.70938	78	24	Egr2,Six1,Erbb3,Nkx2-2,Chd7,Nrp2,Ntrk1,Lpar1,Tbx1,Gli3
7430	HP_STILLBIRTH	0.0152076	0.310209	-0.667002	-1.699	77	19	Col11a1,Gdf5,Slc26a2,Cenpf,Col2a1,Alpl,Phgdh
778	GOBP_COPULATION	0.0152687	0.310623	-0.744729	-1.71116	74	12	Oxtr,Ada,Avp,Tac1,P2rx1,Ednrb,Oxt
6899	HP_NEURODEGENERATION	0.0152946	0.310623	-0.484263	-1.57155	80	65	Dao,Erbb4,Fa2h,Zbtb20,Atxn3,Matr3,Idua
3940	GOBP_NEUROINFLAMMATORY_RESPONSE	0.0154424	0.312944	0.600097	1.65834	73	25	Mmp9,Cd200r1,Ctsc,Tnf,Tnfrsf1b,Ptgs2,Sphk1
6555	HP_ARTHRITIS	0.0155081	0.313594	-0.410714	-1.48425	84	125	Spp1,Col11a1,Slc4a1,Spta1,Trps1,Gdf5,Trf,Slc26a2,Mefv,Ankrd55,Ntrk1,Lrp6,Col2a1,Col9a2,Gch1,Sh3kbp1,Tbx1,Abcg8,Jmjd1c,Col9a3,Ptpn2,Atp7b,Tlr4,Col11a2,Myh14,Apoe,Was,Irf5
3600	GOBP_KIDNEY_EPITHELIUM_DEVELOPMENT	0.0156365	0.315505	-0.429887	-1.50326	84	99	Wnt9b,Fmn1,Ptpro,Osr1,Foxj1,Wnt1,Ptch1,Six1,Fat4,Fgfr2,Dchs1,Mtss1,Bmp4,Sfrp1,Six2,Notch1,Tfap2b,Sox8,Notch2,Dll1,Bmp2,Pkd1,Sdc4,Lama5,Gli3,Pbx1,Smad7,Lzts2,Wnt6,Lif
6722	HP_PARONYCHIA	0.0157175	0.316455	-0.758672	-1.71308	76	11	Slc39a4,Lama3,Wnk1
5370	GOMF_SOLUTE_CATION_SYMPORTER_ACTIVITY	0.015861	0.316707	-0.482326	-1.56527	83	65	Slc1a2,Slc10a6,Slc5a11,Slc45a3,Slc2a10,Slc4a4,Slc6a5,Slc2a9,Slc6a9,Slc13a3,Slc6a20a,Slc12a2,Slc4a9,Slc4a8,Slc4a5,Slc32a1,Slc6a11
4599	GOCC_CELL_CELL_JUNCTION	0.0158623	0.316707	-0.320928	-1.31876	93	369	Steap1,Oxtr,Iqgap3,Cldn3,Kirrel2,Cldn9,Cdh1,Cldn11,Fmn1,Gjb1,Gjc2,Gab1,Kcna5,Pkp1,Epha2,Dsg2,Fzd5,Cdc42ep1,Cnn2,Clic4,Cldn22,Apc,Cdh6,Tiam1,Ank3,Pdlim4,Ndrg1,Vangl2,Limd1,Fat1,Dchs1,Pdlim2,Notch1,Sh3kbp1,Sirt2,Nrap,Plpp3,Cnn3,Patj,Ahnak,Amotl2,Dll1,Clmp,Gjb3,Jup,Ash1l,Abcb4,Hepacam,Nectin4,Panx2,Cdh5,Cyth1,Tjp2,Snap23
2877	GOBP_DEFENSE_RESPONSE_TO_FUNGUS	0.016023	0.316707	-0.770003	-1.69462	77	10	S100a8,S100a9
2955	GOBP_NEGATIVE_REGULATION_OF_DEVELOPMENTAL_PROCESS	0.0160532	0.316707	-0.294292	-1.25735	98	588	Cartpt,Spp1,Wnt9b,Nkx6-2,Npr1,Mag,Gdf5,Osr1,Tert,Foxj1,Zfp536,Efnb3,Adamts7,Pcm1,Wnt1,Sox10,Ptch1,Tmem98,Epha2,Adamts9,Igfbp5,Nkx2-2,Dlx2,Jak3,Trp53inp1,Pax6,Olig2,Cbln1,Map2,Prtg,Nkx2-1,Limd1,Sulf1,Dio3,Bmp4,Tmem131l,Sfrp1,Adrb2,Abca1,Pi16,Sema4g,Il17rd,Sox11,Six2,Nfe2l2,Nfatc4,Notch1,Meis2,Tnfsf4,Nr1d1,Serpinf1,Sox8,Sirt2,Slc12a2,Efna1,Tbx1,Gdf10,Dll1,Ednrb,Hdac5,Itpkb,Klf2,Cst3,Parp3,Ascl1,Tme…
2267	GOBP_SKELETAL_MUSCLE_TISSUE_REGENERATION	0.0160584	0.316707	0.607691	1.66424	76	24	Klf5,Sgca,Mstn,Mtpn,Ptgfrn,Large1,Kpna1
8569	HP_ABNORMAL_ARTERIAL_PHYSIOLOGY	0.0160813	0.316707	-0.438196	-1.51329	86	92	Spp1,Scnn1g,Tll1,Scnn1b,Scnn1a,Slc2a10,Mefv,Rnf213,Xylt1,Alms1,Nt5e,Tgfb2,Enpp1,Prtn3,Son,Piga,Cbs,Tlr4,Tet2,Pik3c2a,Pik3ca,Col1a2,Myh7
4782	GOCC_GOLGI_CISTERNA_MEMBRANE	0.016092	0.316707	0.485872	1.58619	76	56	A3galt2,Chsy3,Mob4,Tmed3,Galnt3,Asap2,Golph3l,Csgalnact1,Golim4,B4galt4,Fut4,St3gal3,Scfd1,Tmem87a,Nagpa,Hace1,B4galt2,Nucb1,Csgalnact2,B4galt6
8186	HP_AVASCULAR_NECROSIS	0.016095	0.316707	-0.501224	-1.57736	83	55	Trps1,Tert,Slc2a10,Mefv,Cdh23,Car2,Ntrk1,Col2a1,Tlr4,Ep300,Col1a2,Fgfr1,Ptpn11,Fzd2,Dvl1
1173	GOBP_ORGANIC_HYDROXY_COMPOUND_TRANSPORT	0.0161204	0.316707	-0.374335	-1.41909	89	177	Cartpt,Spp1,Oxtr,Galr1,Apob,Slc10a6,Slc5a11,Star,Npy2r,Ptch1,Gal,Syt9,Apom,Adra2b,Syt6,Lrp6,Ttc39b,Tac1,Abca1,Hrh3,Asic3,P2rx1,Mfsd10,Pnlip,Abcg8,Syt15,Cyp8b1,Abcb4,Crh,Oxt,Drd1,Rab3b
3684	GOBP_REGULATION_OF_NEUTROPHIL_CHEMOTAXIS	0.0161257	0.316707	0.621688	1.6775	77	22	Dpp4,Bst1,Thbs4,Ccl19,Dnm1l
5723	GOMF_METAL_ION_TRANSMEMBRANE_TRANSPORTER_ACTIVITY	0.0161373	0.316707	-0.331838	-1.34225	93	316	Slc39a4,Slc1a2,Kcnn4,Slc10a6,Grin2a,Slc24a2,Slc5a11,Scnn1g,Kcnq3,Kcnn3,Scnn1b,Kcna5,Scnn1a,Ryr3,Trpm3,Trpc7,Slc39a5,Trpm5,Cacng5,Hcn4,Trpm1,Slc4a4,Oprm1,Slc6a5,Itpr2,Slc9a2,Slc6a9,Slc13a3,Kcnma1,Scn2b,Slc6a20a,Kcna1,Slc12a2,Asic3,Cacna1e,Scn1a,Slc4a9,Kcnc3,Slc4a8,Slc4a5,Atp2a3,Pkd1,Atp7b,Slc6a11,Atp2a1,Grin2c,Kcnip3,Orai2,Cacna2d1,Itpr1,Kcnh7,Slc1a3,Kcnj10,Asic4,Kcna3,Kcnab3,Kcnc1,Cacng7,Abcc8,Kc…
2475	GOBP_REGULATION_OF_NEURON_DIFFERENTIATION	0.0161377	0.316707	-0.392507	-1.45013	89	145	Mag,Gdf5,Zfp536,S1pr5,Bcl11b,Six1,Pcp4,Nkx2-2,Dlx2,Olig2,Tiam1,Adra2b,Tcf4,Dio3,Bmp4,Sfrp1,Map1b,Sox11,Notch1,Brinp3,Mycl,Sox8,Dll1,Ednrb,Ascl1,Cntf,Cdk5rap2,Bmp2,Gli3,Tgif2,Gpr37l1,Zeb1,Pbx1,Gli2,Tbx6,Bcl11a,Bmp6,Mmd2,Alk,Sox9,Fgfr1,Foxg1,Nr2e1,Heyl,Zfhx2,Dpysl2,Rarb,Adra2c,Prox1,Zfhx3,Disp3
2771	GOBP_ANATOMICAL_STRUCTURE_FORMATION_INVOLVED_IN_MORPHOGENESIS	0.0163754	0.319501	-0.284463	-1.23592	103	738	Col11a1,Wnt9b,Egr2,Tbx19,Fmn1,Tet1,Npr1,Lama3,Osr1,Tert,Eya2,Ptpn14,Mobp,Foxj1,Prok1,Celsr1,Gab1,Vegfd,Wnt1,Apod,Junb,Bcl3,Kdm6b,Ptch1,Tanc1,Epha2,Itgb4,Six1,Adamts9,Fzd5,Ugt8a,Phldb1,Itga4,Pla2g3,Nrp2,Dlx5,Cybb,Clic4,Mcam,Ada,Cbln1,Hes7,Rnf213,Dusp1,Csrp1,Vangl2,Nkx2-1,Sulf1,Epha1,Hipk2,Fgfr2,Tnfsf12,Lrp6,Col2a1,Dchs1,Bmp4,Sfrp1,Prkca,Sox11,Six2,Nfe2l2,Cxcr4,Nfatc4,Notch1,Tfap2b,Shb,Vav2,Serpinf…
576	GOBP_SODIUM_ION_TRANSPORT	0.0164286	0.319501	-0.379924	-1.42918	91	165	Slc10a6,Slc24a2,Slc5a11,Scnn1g,Osr1,Scnn1b,Scnn1a,Fgf11,Slc17a6,Hcn4,Slc4a4,Slc6a5,Slc9a2,Prss8,Ank3,Slc6a9,Cnksr3,Wnk1,Slc13a3,Adrb2,Scn2b,Slc6a20a,Nkain3,Slc12a2,Asic3,Scn1a,Slc4a9,Sgk1,Camk2d,Slc4a8,Slc4a5,Dmpk
2910	GOBP_DETECTION_OF_STIMULUS_INVOLVED_IN_SENSORY_PERCEPTION	0.0164499	0.319501	-0.529617	-1.5986	85	44	Azgp1,Col11a1,Ffar4,Pdzd7,Ntrk1,Kcna1,Cxcr4,Asic3,Scn1a,Rtp4,Rom1
938	GOBP_EMBRYO_DEVELOPMENT_ENDING_IN_BIRTH_OR_EGG_HATCHING	0.0164671	0.319501	-0.310973	-1.29399	98	425	Col11a1,Wnt9b,Acvr1c,Apob,Tbx19,Tet1,Osr1,Celsr1,Wnt1,Junb,Sox10,Ptch1,Epha2,Slc2a10,Six1,Dact1,Fzd5,Chd7,Dlx2,Ada,Hes7,Gpr161,Vangl2,Sulf1,Fgfr2,Lrp6,Col2a1,Dchs1,Xylt1,Bmp4,Sfrp1,Sox11,Six2,Sebox,Notch1,Fosl1,Sox8,Phgdh,Lats1,Notch2,Ccn1,Tbx1,Ptpn18,Tfeb,Dll1,Spint1,Klf2,Tgfb2,Casp3,Gjb3,Bmp2,Nrarp,Pkd1,Nkx3-1,Sdc4,Gli3,Edn1,Mthfr,Rictor,Plxna2,Nphp3,Pbx1,Brca2,Gli2,Tbx6,Otud7b,Bptf,Ep300,Ric8a…
2476	GOBP_NEGATIVE_REGULATION_OF_NEURON_DIFFERENTIATION	0.0164846	0.319501	-0.524247	-1.59395	85	46	Mag,Zfp536,Nkx2-2,Dlx2,Olig2,Notch1,Sox8,Dll1,Ascl1,Cntf,Cdk5rap2,Gli3,Gpr37l1,Pbx1,Sox9,Foxg1,Nr2e1
8820	HP_ABNORMAL_SUBSTANTIA_NIGRA_MORPHOLOGY	0.0164957	0.319501	-0.714302	-1.69751	81	14	Atxn3,Nr4a2,Sncaip,Slc44a1,Gch1
6787	HP_ABNORMAL_THROMBOSIS	0.0165538	0.319501	-0.471332	-1.55125	87	70	Slc4a1,Kcnn4,Tll1,Nlrc4,Slc2a10,Mefv,Cdh23,Cd46,Flnc,Notch1,Prtn3,Piga,Mypn,Cbs,Plat,Mthfr,Tlr4,Thbd,Tet2,Myh7,Irf2bp2,Pdgfra
5004	GOCC_INTRINSIC_COMPONENT_OF_SYNAPTIC_MEMBRANE	0.0165726	0.319501	-0.407829	-1.47614	90	126	Slc1a2,Erbb4,P2ry4,Grin2a,Chrnb1,Efnb3,Gabrg3,Cacng5,Oprm1,Slc6a5,Nrp2,Syt6,Slc6a9,Kcna1,Ptprt,P2rx1,Adcy8,Htr3a,P2rx3,Pcdh17,Slc6a11,Grm2,Ntng2,Kcna3,Cnih2,Cacng7
9183	Gandal_2018_BipolarDisorder_Upregulated_Cortex	0.0165885	0.319501	-0.399813	-1.46343	91	135	Etnppl,Lifr,Itgb4,Pex11a,Pax6,Dennd4c,Gna12,Ikzf2,Lrp6,Kmt2a,Trp53bp2,Ddr1,Tnfsf4,Ppp2r3a,Notch2,Hif3a,Zhx3,Txnip,Itgb8,Zfp516,Phc3,Dhtkd1,Fam117a,Sdc4,Zc3hav1,Mr1,Disc1,Peli2,Efemp1,Hadh,Slc1a3,Atp11a,Fermt2,Pon2,Tead1,Clu,Timp3,Plekho2,Marchf2,Sox9,Sall2,Mccc2,Smc5,Aldh1l1,Sp1,Gys1,Zkscan8,Aff4,Pdlim5,Erbb2,Ppara,Nfya
6961	HP_CLUMSINESS	0.0167491	0.321695	-0.535551	-1.60594	87	42	Grin2a,Gjb1,Atxn3,Nkx2-1,Kcna1,Kcnc3,Mypn,Hepacam,Atp7b
4627	GOCC_APICAL_PLASMA_MEMBRANE	0.0167715	0.321695	-0.353721	-1.38055	95	223	Oxtr,Slc39a4,P2ry4,Mal,Scnn1g,Ptpro,Trf,Slc47a1,Slc26a2,Scnn1b,Kcna5,Scnn1a,Ager,Dsg2,Slc22a12,Erbb3,Cdhr5,Rapgef6,Ecrg4,Slc2a9,Vangl2,Slc6a9,Cnksr3,Duox1,Kcnma1,Adrb2,Slc6a20a,Kcna1,Naaladl1,Notch1,Lmo7,Abcg2,Slc12a2,Patj,Dll1,Adcy8,Abcc1,Abcg8,Egfr,Slc4a5,Tnik,Abcb4
2446	GOBP_POSITIVE_REGULATION_OF_B_CELL_DIFFERENTIATION	0.0168528	0.321743	0.734316	1.67975	85	11	Mmp14,Ppp2r3c,Btk,Xbp1,Atp11c
8455	HP_HEMIANOPIA	0.0169003	0.321743	-0.628869	-1.69125	87	24	Tert,Pdzd7,Tubb2b,Cdh23,Pik3ca,Ush1g,Pcdh15
7138	HP_KYPHOSCOLIOSIS	0.0169034	0.321743	-0.39539	-1.45271	93	139	Slc1a2,Lhx3,Mpz,Egr2,Chat,Slc26a2,Ptch1,Myo9a,Chst3,Prx,Ptch2,Col2a1,Papss2,Kcna1,Notch2,Pmp22,Nf1,Son,Mecp2,Cbs,Setbp1
7166	HP_ARTHRALGIA	0.0169398	0.321743	-0.42239	-1.49118	91	107	Spp1,Col11a1,Apob,Trps1,Slc26a2,Nlrc4,Mefv,Chst3,Ankrd55,Apc,Tnfsf12,Col2a1,Notch2,Cr2,Abcg8,Enpp1,Prtn3,Ptpn2,Atp7b,Cbl,Tlr4,Col11a2,Irf5,Tet2
8661	HP_ABNORMAL_BREATH_SOUND	0.016994	0.321743	-0.477967	-1.55112	89	65	Chat,Scnn1g,Lama3,Tert,Foxj1,Scnn1b,Dnah5,Scnn1a,Plp1,Myo9a,Dnah9
3086	GOBP_MULTI_ORGANISM_PROCESS	0.0170254	0.321743	-0.292669	-1.25601	105	622	Fam50a,Spp1,Tssk3,Oxtr,Top2a,Tssk1,Acvr1c,Apob,Lgr5,Cldn11,Hsd11b2,Ropn1l,Fos,Wfdc2,Lhfpl2,Foxj1,Spag8,Gli1,Junb,Th,Ros1,Trpc7,Dsg2,Itgb4,Spata25,Igfbp5,Cd46,Pla2g3,Clic4,Prnd,Ada,Gpr149,Nppa,Adra2b,Syt6,Avp,Ccdc42,Spire1,Bmp4,Rln1,Pla2g4b,Tac1,Prkca,Fosb,Sebox,Gal3st1,Cxcr4,Ddr1,Notch1,Pgam2,Fosl1,Mst1r,Sox8,Sirt2,P2rx1,Stx2,Ednrb,Septin4,Etv6,Cd9,Ptafr,Gjb3,Taf7l,Nup93,Ucp2,Ash1l,Folr2,Tead3,Tc…
1973	GOBP_PEROXISOME_PROLIFERATOR_ACTIVATED_RECEPTOR_SIGNALING_PATHWAY	0.0170431	0.321743	0.652875	1.67495	82	18	Plin5,Twist1,Alox15
7888	HP_HYPOTHALAMIC_HYPOTHYROIDISM	0.0170501	0.321743	-0.768362	-1.69101	82	10	Trh,Tert
2080	GOBP_NEUROTROPHIN_SIGNALING_PATHWAY	0.0171405	0.322724	0.544767	1.62804	81	36	Ntf5,Agtr2,Bdnf,Ngfr,Ntf3,Ngf,Agt,Rap1a
3147	GOBP_TRANSITION_METAL_ION_HOMEOSTASIS	0.0171713	0.322724	-0.43338	-1.50208	92	94	Steap1,Slc39a4,S100a8,S100a9,Trf,Slc39a5,Lcn2,Fth1,Prnd,Slc6a9,Abcg2,Cp,Xiap,Atp7b,Alas2
7996	HP_ABNORMALITY_OF_THE_DISTAL_PHALANX_OF_THE_THUMB	0.0172314	0.323201	-0.637562	-1.68006	88	22	Gdf5,Slc26a2,Gli1,Ptch1,Fgfr2,Ptch2,Gli3,Ep300,Flnb
2978	GOBP_POSITIVE_REGULATION_OF_STRIATED_MUSCLE_CELL_DIFFERENTIATION	0.0173482	0.323964	0.577847	1.64329	83	28	Lmod3,Cyp26b1,Mmp14,Grem1,Mylk3,Shh
2776	GOBP_NEURON_FATE_SPECIFICATION	0.0173505	0.323964	-0.754534	-1.70373	84	11	Lhx3,Six1,Nkx2-2,Dll1,Ascl1,Gli3,Gli2
3626	GOBP_CIRCULATORY_SYSTEM_DEVELOPMENT	0.0173763	0.323964	-0.282992	-1.23243	110	770	Oxtr,Col11a1,Erbb4,Apob,Tbx19,Npr1,Osr1,Tert,Ptpn14,Foxj1,Gli1,Prok1,Gab1,Vegfd,Npy2r,Serpinf2,Dnah5,Apod,Junb,Th,Kdm6b,Ptch1,Epha2,Dsg2,Slc2a10,Six1,Erbb3,Adamts9,Fzd5,Sypl2,Chd7,Nrp2,Cybb,Pax6,Clic4,Mcam,Rnf213,Nppa,Fat4,Pdlim4,Vangl2,Sulf1,Epha1,Hipk2,Fgfr2,Tnfsf12,Lrp6,Col2a1,Dchs1,Bmp4,Sfrp1,Smyd1,Matr3,Prkca,Pi16,Sox11,Nfe2l2,Pdlim2,Cxcr4,Nfatc4,Notch1,Fosl1,Tfap2b,Shb,Vav2,Serpinf1,Nrap,Sl…
6003	HP_ABNORMALITY_OF_THE_DENTITION	0.0175241	0.326067	-0.29244	-1.25395	108	612	Slc1a2,Col11a1,Acp4,Tgfa,Cdh1,Lama3,Trps1,Gdf5,Tert,Kcnn3,Gli1,Tgif1,Sox10,Lifr,Kdm6b,Ptch1,Itgb4,Bcl11b,Pdzd7,Six1,Chst3,Cdh23,Chd7,Cep85l,Msx2,Ankrd55,Apc,Fat4,Car2,Nkx2-1,Ntrk1,Fgfr2,Lrp6,Tcf4,Ptch2,Col2a1,Kmt2a,Dchs1,Xylt1,Fras1,Bmp4,Kcnma1,Ubr1,Kif1c,Alpl,Il17rd,Idua,Sox11,Cxcr4,Alms1,Meis2,Tfap2b,Cox4i2,Slc12a2,Mks1,Notch2,Tbx1,Scarf2,Dll1,Nf1,Nsd1,Enpp1,Jmjd1c,Tnfrsf11a,Asxl3,Jup,Son,Creb3…
6562	HP_JOINT_SWELLING	0.0175765	0.326227	0.591217	1.65704	84	26	Cd244a,Tnfrsf11b,Il2rb,Ddr2,Hpgd,Col5a2,Lpin2
4257	GOBP_NEGATIVE_REGULATION_OF_CATION_TRANSMEMBRANE_TRANSPORT	0.0176027	0.326227	0.494764	1.59717	83	53	Kel,Mmp9,Twist1,Gem,Kcne4,Rrad,Ephb2,Sumo1,Kcnrg,Drd4,Rgs2,Hecw1,Fgf12,Kcnab1
3837	GOBP_INORGANIC_ANION_TRANSMEMBRANE_TRANSPORT	0.0177502	0.328275	0.422944	1.49628	82	87	Slc5a5,Clcnka,Cftr,Ano1,Slc26a4,Clic5,Gabrr1,Best1,Clcnkb,Adamts8,Casr,Gabrr2,Fxyd3,Gabra1,Slc13a4,Slc4a11,Gabra5,Glra3,Glrb,Gabrr3
181	GOBP_CHONDROCYTE_DIFFERENTIATION	0.0177836	0.328275	-0.44671	-1.51238	94	83	Col11a1,Trps1,Gdf5,Osr1,Adamts7,Creb3l2,Sulf1,Col2a1,Bmp4,Six2,Bmp2,Gli3,Gli2,Smad7,Efemp1,Mdk,Gpld1,Nppc,Nfib,Sox6,Tgfbi,Bmp6,Sox9,Mboat2,Ptpn11,Rarb,Smpd3,Bmpr1a
4971	GOCC_POSTSYNAPSE	0.0179129	0.330008	-0.300257	-1.26932	108	515	Acp4,Erbb4,Sla,Npas4,Cdh1,Arc,Grin2a,Ptpro,Chrnb1,Rgs9,Efnb3,Bcas1,Ptch1,Tanc1,Ager,Rapsn,Gabrg3,Cacng5,Oprm1,Shc4,Nrp2,Cbln1,Tiam1,Ank3,Pdlim4,Slc6a9,Kcnma1,Homer3,Sorcs2,Map1b,Gabrq,Sez6,Cryab,Kcna1,Ptprt,Lpar1,Nr1d1,Rgs14,Chrm4,Cnn3,P2rx1,Pclo,Adcy8,Dgki,P2rx5,Kcnc3,Htr3a,P2rx3,Insyn1,Tnik,Mecp2,Pcdh17,Actn2,Erbin,Slc6a11,Ddn,Grm2,Grin2c,Homer2,Drd1,Ptk2b,Disc1,Itpr1,Klhl17,Cyp46a1,Hap1,Palm,A…
7673	HP_ABNORMAL_NUMBER_OF_TEETH	0.0179527	0.330089	-0.346221	-1.36583	103	244	Slc1a2,Tgfa,Cdh1,Lama3,Trps1,Gdf5,Tert,Kcnn3,Gli1,Tgif1,Sox10,Ptch1,Itgb4,Bcl11b,Chd7,Cep85l,Msx2,Apc,Fat4,Nkx2-1,Fgfr2,Lrp6,Xylt1,Bmp4,Ubr1,Kif1c,Il17rd,Alms1
1874	GOBP_CELL_JUNCTION_ASSEMBLY	0.0180333	0.330919	-0.32299	-1.31467	105	337	Oxtr,Cldn3,Erbb4,Cldn9,Npas4,Cdh1,Cldn11,Fmn1,Ptpro,Lama3,Gjb1,Apod,Pkp1,Epha2,Itgb4,Six1,Myo9a,Rhod,Fzd5,Ugt8a,Cldn22,Cbln1,Nrxn1,Arhgap6,Apc,Cdh6,Ntrk1,Dchs1,Sfrp1,Map1b,Prkca,Lrrn3,Dner,Flnc,Tpbg,Peak1,Patj,Pclo,Cd9,Itgb1bp1,Jup,Mecp2,Pcdh17,Actn2,Map4k4,Sdc4,Zfp703,Limch1,Cdh5,Oxt,Lamc1,Drd1,Ptk2b,Ntng2,Smad7,Afdn,Plxnb1,Fermt2,Sema4d
5349	GOMF_INORGANIC_ANION_TRANSMEMBRANE_TRANSPORTER_ACTIVITY	0.0180828	0.331174	0.407505	1.47736	82	101	Slc5a5,Slc18a1,Clcnka,Cftr,Ano1,Slc26a4,Clic5,Gabrr1,Best1,Clcnkb,Adamts8,Gabrr2,Fxyd3,Gabra1,Slc13a4,Slc4a11,Gabra5,Slc22a8,Glra3,Glrb,Gabrr3
8236	HP_ABNORMALITY_OF_FLUID_REGULATION	0.0181757	0.331418	-0.317079	-1.30478	107	374	Spp1,Col11a1,Slc4a1,Spta1,Kcnn4,Scnn1g,Ptpro,Lama3,Tll1,Slc26a2,Ptpn14,Gjc2,Scnn1b,Scnn1a,Itgb4,Erbb3,Mefv,Gsn,Cd46,Chd7,Ankrd55,Ada,Fat4,Tcf4,Col2a1,Kmt2a,Dchs1,Ehhadh,Ubr1,Flnc,Bub1,Phgdh,Unc93b1,Scn1a,Nsd1,Egfr,Myo5b,Enpp1,Dync2i2,Prtn3,Mrps16,Rpl15,Piga,Mypn,Bmp2,Pld1,Ptpn2,Atp7b,Cbl,Rpl11,Slc29a3,Zeb1,Tlr4,Apoe,Recql4,Magel2,Arhgdia,Il2rg,Tet2,Slc35d1,Nipbl,Pign,Pik3ca,Setd2,Abcc8,Atp6v0a4,F…
8304	HP_GENERALIZED_ABNORMALITY_OF_SKIN	0.0181935	0.331418	-0.291784	-1.25033	112	608	Slc39a4,Lhx3,Tshb,Slc4a1,Spta1,Kcnn4,Slc17a9,Gp1ba,Chat,Tbx19,Kcnq3,Lama3,Tll1,Tert,Fos,Nlrc4,Chrnb1,Serpinf2,Sox10,Pkp1,Myo5a,Rapsn,Itgb4,Slc2a10,Myo9a,Pole,Mefv,Cdh23,Gsn,Cd46,Chd7,Cybb,Ada,Rnf213,Srebf1,Ntrk1,Fgfr2,Tnfsf12,Tcf4,Kmt2a,Slc44a1,Sox11,Wrn,Alms1,Notch1,Prdm16,Psat1,Nfia,Cox4i2,Phgdh,Scn1a,Tbx1,Ednrb,Etv6,Cr2,Tgfb2,Nf1,Nsd1,Egfr,Enpp1,Jmjd1c,Gjb3,Prtn3,Jup,Abcb4,Hps4,Cenpe,Cbs,Bmp2,…
951	GOBP_DORSAL_VENTRAL_PATTERN_FORMATION	0.0182027	0.331418	-0.497409	-1.55929	94	54	Lhx3,Sp8,Gli1,Ptch1,Hhip,Vax2,Nkx2-2,Gpr161,Nkx2-1,Bmp4,Sfrp1,Ascl1,Gli3,Edn1,Gli2,Wnt3,Lrp4,Fkbp8,Smad6,Foxg1
835	GOBP_FATTY_ACID_CATABOLIC_PROCESS	0.0183526	0.333496	0.415072	1.48212	83	93	Adtrp,Plin5,Twist1,Faah,Bdh2,Pex7,Decr2,Acot8,Mcee,Lpin2,Pla2g15,Amacr
3209	GOBP_LONG_TERM_SYNAPTIC_DEPRESSION	0.0183895	0.333515	-0.61071	-1.6584	94	26	Arc,Slc24a2,Ager,Cbln1,Sorcs2,Adcy8,Ptk2b
3454	GOBP_L_ASPARTATE_TRANSMEMBRANE_TRANSPORT	0.0186935	0.33758	-0.766466	-1.68684	90	10	Slc1a2,Slc25a18,Slc25a22,Slc1a3
6608	HP_ANTERIORLY_PLACED_ANUS	0.0187039	0.33758	-0.540013	-1.60942	98	40	Tgif1,Ptch1,Dact1,Fat4,Fgfr2,Dchs1,Frem1,Ubr1,Dll1,Setbp1,Gli2,Recql4,Disp1,Acadvl,Pigw,Gas1,Snrpb,Foxh1,Pigv,Cdon,Chd4
2078	GOBP_ERBB2_SIGNALING_PATHWAY	0.0187223	0.33758	-0.626936	-1.66941	96	23	Erbb4,Gab1,Erbb3,Prkca,Nrg2,Ptpn18,Grb7,Egfr,Erbin,Pik3ca,Shc1,Ptprr
1806	GOBP_RESPONSE_TO_VITAMIN_D	0.0187912	0.338168	-0.639871	-1.6718	96	21	Spp1,Penk,Tyr,Sfrp1,Alpl,Stc2,Cyp27b1
7137	HP_OSTEOMALACIA	0.018901	0.339215	-0.666934	-1.67713	96	18	Slc4a1,Ehhadh,Alpl,Psat1,Phgdh,Enpp1,Atp7b,Cyp27b1
7682	HP_APLASIA_HYPOPLASIA_INVOLVING_BONES_OF_THE_UPPER_LIMBS	0.0189221	0.339215	-0.318786	-1.30711	111	363	Fam50a,Col11a1,Trps1,Zbtb20,Gdf5,Slc26a2,Kcnn3,Gli1,Hhat,Ptch1,Chst3,Chd7,Dlx5,Apc,Fat4,Fgfr2,Tcf4,Ptch2,Col2a1,Kmt2a,Dchs1,Xylt1,Fras1,Bmp4,Col9a2,Sox11,Wrn,Kcna1,Alms1,Notch1,Meis2,Tfap2b,Unc80,Notch2,Scarf2,Bhlha9,Dync2i2,Son,Rpl15,Mecp2,Slc25a22,Cenpe,Bmp2,Svbp,Setbp1,Col9a3,Sema5a,Gli3,Rpl11,Chn1,Brca2,Col11a2,Bptf,Recql4,Magel2,Eogt,Pik3c2a,Lrp4,Nipbl,Pign,Cox4i1,Mysm1
303	GOBP_NEGATIVE_REGULATION_OF_PEPTIDE_SECRETION	0.0189764	0.339536	-0.490852	-1.54934	98	56	Cartpt,Ffar4,Acvr1c,Stxbp5l,Oprm1,Rsad2,Srebf1,Sfrp1,Pim3,Ucp2,Bmp8a,Enho,Crh,Apoe,Rhbdf1
2767	GOBP_REGULATION_OF_SKELETAL_MUSCLE_TISSUE_DEVELOPMENT	0.0190301	0.339844	0.655335	1.65806	92	17	Twist1,Lmod3,Igf2,Shh
7279	HP_ABNORMALITY_OF_THE_SPINOCEREBELLAR_TRACTS	0.0193098	0.342905	-0.765221	-1.6841	93	10	Gjb1,Atxn3,Plp1
2900	GOBP_REGULATION_OF_BODY_FLUID_LEVELS	0.0193162	0.342905	-0.324091	-1.31643	112	332	Oxtr,Erbb4,Slc4a1,Kcnn4,Gp1ba,Fa2h,Hsd11b2,Scnn1g,Npr1,Ptpro,Scnn1b,Serpinf2,Scnn1a,P2ry2,Akap10,Trpc7,Oprk1,Itpr2,Ada,Gna12,Adra2b,Csrp1,Avp,Oas2,Tac1,Prkca,Clic1,Nfe2l2,Ddr1,Tfap2b,Elovl1,Vav2,P2rx1,Ednrb,Adcy8,Dgki,Cd9,P2rx5,Myo5b,Jmjd1c,P2rx3,Prtn3,Slc4a5,Hps4,Plat,Fbln1,Slc7a11,Edn1,Oxt,Tlr4,Procr,Aqp4,Ano6,Itpr1,Apoe,Was,Thbd,Prkcq,Mafk,Proz,Enpp4,Fcer1g,Gnai2,Lck,Adcy4,Pik3ca
1386	GOBP_REGULATION_OF_CELL_MORPHOGENESIS	0.0193337	0.342905	-0.344048	-1.35726	111	244	Cldn3,Spta1,Arc,Fgr,Myo9a,Ermn,Rhod,Rhog,Cdc42ep1,Tiam1,Limd1,Plxnb3,Cxcr4,Fgd3,Lpar1,Sh3kbp1,Fgd4,Itgb1bp1,Rnd2,Myo10,Fbln1,Brwd3,Strip2,Rhob,Brwd1,Fmnl2,Plxna2,Ptk2b,Ago4,Rnd3,Ntng2,Ezr,Mdk,Myh14,Plxnb1,Fermt2,Sema4d,Palm,Cdc42ep2,Cass4,Cpne6,Cfl1,Cacng7,Bcl11a,Rhoh,Kank1,Dnm2,Fgd6,Plxna3,Triobp,Dbn1,Rasal1,Cul7,Syt3,Epb41,Anxa1,Ptn,Prkdc,Rcc2,Camk2b,Dvl1,Cux2,Pak3,Prex1,Hexb,Cspg5,Rhoj,Il1rapl…
8248	HP_ABNORMALITY_OF_INCISOR_MORPHOLOGY	0.0193487	0.342905	-0.511965	-1.57148	100	48	Col11a1,Cdh1,Gli1,Fgfr2,Bmp4,Kcnma1,Med13,Svbp,Bptf,Ep300
9083	FAN_EMBRYONIC_CTX_BIG_GROUPS_MICROGLIA	0.019404	0.343234	-0.336648	-1.34419	111	278	Spp1,Igsf6,Crybb1,Fos,Gadd45b,Lhfpl2,Gng7,Junb,H1f2,Rhog,Gnb4,Cebpd,Btg2,Gsn,Itpr2,Cybb,Rnf213,Dusp1,Pld4,Adrb2,Fosb,Dnase2a,Nfe2l2,Olfml3,Serpinf1,Abcg2,Rcsd1,Klf2,Csf3r,Ptafr,Ucp2,Folr2,Elf1,Rhob,Slc29a3,Tlr4,Tal1,Ostf1,Lap3,Apoe,Slc1a3,Cd68,Slc7a8,Pfn1,Cyth4,Tmem35b,Fcer1g,Ptpre,C3,Hvcn1,Reep4,Cd81,Hcls1,Aif1,Ppp1r15a,Ch25h
1659	GOBP_REGULATION_OF_LIPID_TRANSPORT	0.0195284	0.344329	-0.427379	-1.48953	105	97	Spp1,Galr1,Trh,Ptch1,Gal,Pla2g3,Avp,Ttc39b,Tac1,Abca1,Hrh3,Slc12a2,Abcg8,Cyp8b1,Tnfrsf11a,Abcb4,Nkx3-1,Edn1,Crh,Oxt,Apoe,Bmp6,Abca2,Akt2,Ptpn11,Atp1a2,Lrp1,Disp3,Itgb3,Tmf1,Atp8a1,Ptges,Dbi,Ppara
817	GOBP_REGULATION_OF_CELL_SHAPE	0.0195398	0.344329	-0.404588	-1.4564	106	122	Spta1,Fgr,Ermn,Rhod,Rhog,Cdc42ep1,Limd1,Plxnb3,Fgd3,Lpar1,Sh3kbp1,Fgd4,Rnd2,Myo10,Brwd3,Strip2,Rhob,Brwd1,Fmnl2,Plxna2,Ptk2b,Rnd3,Ezr,Myh14,Plxnb1,Fermt2,Sema4d,Palm,Cdc42ep2,Rhoh,Fgd6,Plxna3,Epb41,Anxa1,Ptn
108	GOBP_MORPHOGENESIS_OF_A_BRANCHING_STRUCTURE	0.0195937	0.344628	-0.390048	-1.43428	108	140	Esrp2,Wnt9b,Celsr1,Wnt1,Sox10,Ptch1,Hhip,Epha2,Six1,Ermn,Fzd5,Dlx2,Clic4,Fat4,Nkx2-1,Sulf1,Fgfr2,Lrp6,Dchs1,Bmp4,Sfrp1,Six2,Ddr1,Nfatc4,Notch1,Sox8,Spint1,Bmp2,Nrarp,Pkd1,Nkx3-1,Lama5,Gli3,Edn1,Pbx1,Gli2,Mdk,Btbd7
1699	GOBP_TYPE_I_INTERFERON_PRODUCTION	0.0196635	0.345204	0.41312	1.47514	89	93	Isg15,Irf7,Cgas,Tnfaip3,Dhx58,Trim15,Tlr2,Dtx4,Traf3,Mavs,Mre11a,Ddx3x,Polr3f,Tax1bp1,Dhx9,Hsp90aa1,Tomm70a,Polr3gl,Nlrc3,Tbk1,Trim25,Traf3ip1,Lrrfip1,Plcg2,Traip,Polr3b,Itch
6240	HP_SCLEROCORNEA	0.0198995	0.348037	-0.584396	-1.64378	102	31	Tenm3,Pxdn,Pax6,Cenpf,Bmp4,Mks1,Tbx1,Scarf2
9281	ASGHARZADEH_NEUROBLASTOMA_POOR_SURVIVAL_DN	0.0198995	0.348037	-0.583345	-1.64083	102	31	St8sia2,Pgm2l1,Plppr3,Ntrk1,Zfp710,Chd3,Hap1,H2az2
4342	GOBP_REGULATION_OF_LIPID_LOCALIZATION	0.0200437	0.349874	-0.407026	-1.46323	109	120	Spp1,Galr1,Apob,Trh,Ptch1,Gal,Pla2g3,Avp,Ttc39b,Tac1,Abca1,Asxl2,Hrh3,Slc12a2,Plin3,Abcg8,Cyp8b1,Tnfrsf11a,Abcb4,Pnpla2,Nkx3-1,Ptpn2,Edn1,Crh,Oxt,Apoe,C3,Cidea,Acacb,Bmp6,Abca2,Akt2,Ptpn11,Atp1a2,Lrp1,Disp3,Itgb3,Tmf1,Atp8a1,Ptges,Dbi,Ppara
630	GOBP_HUMORAL_IMMUNE_RESPONSE	0.0201014	0.349874	-0.45075	-1.50666	106	77	S100a8,S100a9,Trf,Wfdc2,Foxj1,Pglyrp1,Exo1,Bcl3,Cd46,Lcn2,Spns2,Notch1,Notch2,Tfeb,Cr2,Prtn3
1879	GOBP_RESPONSE_TO_TYPE_I_INTERFERON	0.0201385	0.349874	0.494148	1.56549	95	49	Isg15,Irf7,H2-T23,Usp18,Isg20,Rnasel,Irf6
1584	GOBP_POSITIVE_REGULATION_OF_MYELINATION	0.0201547	0.349874	-0.73387	-1.68621	98	12	Egr2,Mag,Sox10
6523	HP_STROKE	0.0202765	0.351217	-0.430655	-1.49048	109	93	Ttr,Hsd11b2,Tll1,Slc2a10,Rnf213,Nppa,Xylt1,Flnc,Cst3,Tgfb2,Nf1,Enpp1,Son,Piga,Mecp2,Mypn,Cbs,Mthfr,Tet2,Pik3c2a,Dyrk1b
4384	GOBP_REGULATION_OF_NEURAL_PRECURSOR_CELL_PROLIFERATION	0.0203075	0.351217	-0.477409	-1.53939	106	63	Gjc2,Gli1,Sox10,Btg2,Ptprz1,Notch1,Sirt2,Adgrg1,Spint1,Ascl1,Nf1,Gli3,Gpr37l1,Smarcd3,Disc1,Gli2,Mdk,Gnai2,Ptn,Foxg1,Nr2e1,Zfp423,Prox1,Disp3
2273	GOBP_POSITIVE_REGULATION_OF_MAPK_CASCADE	0.0204255	0.352605	-0.319461	-1.30168	119	344	Iqgap3,Erbb4,Map3k2,Ffar4,Tgfa,Sh3rf2,Trf,Gadd45b,Itga1,Htr2c,Adrb3,Prok1,Serpinf2,Gpr37,Osm,Ager,Fzd5,Gadd45g,Oprm1,Tiam1,Adra2b,Epha8,Dusp15,Hipk2,Ntrk1,Fgfr2,Bmp4,Necab2,Adrb2,Prkca,Cxcr4,Notch1,Lpar1,Mst1r,Tpbg,Sorbs3,Efna1,Notch2,Tbx1,Rassf2,Rb1cc1,Tgfb2,Egfr,Tnfrsf11a,Gcnt2,Dusp5,Tnik,Bmp2,Edn1,S1pr2,Ncf1,Gpr37l1,Tlr4,Ptk2b,Peli2,Apoe,Fermt2,Ackr3,Lif,Mapkapk3,Nqo2,Gnai2,Nod1,Grm4
777	GOBP_MATING	0.0205426	0.353971	-0.59482	-1.63878	105	28	Oxtr,Th,Ada,Avp,Tac1,P2rx1,Ednrb,Oxt,Drd1,Thra
3012	GOBP_REGULATION_OF_CELL_DIVISION	0.0206224	0.354075	-0.415798	-1.4679	111	107	Wnt9b,Tgfa,Prok1,Vegfd,Osm,Ptch1,Fgfr2,Kif13a,Sirt2,Klhl13,Dll1,Txnip,Tgfb2,Itgb1bp1,Ccp110,Nkx3-1,Klhl21,Tal1,Brca2,Mdk,Sox17,Aurkc,Ahctf1,Setd2,Rack1,Git1,Entr1,Ptn,Birc6,Pdxp,Bbs4,Tle6,Pgf,Pkp4,Cdc14b,Drd2,Myo19,Rbl2
1487	GOBP_PROSTATE_GLAND_DEVELOPMENT	0.0206564	0.354075	-0.576173	-1.63522	106	32	Gli1,Ptch1,Sulf1,Fgfr2,Bmp4,Sfrp1,Notch1,Serpinf1,Nkx3-1,Gli3,Gli2,Plag1,Sox9,Anxa1,Smarcc1,Ube3a,Rarg
1232	GOBP_PROTEIN_PROCESSING	0.0206626	0.354075	-0.385056	-1.42594	115	146	Acp4,Klk6,Tshb,Casp4,Grin2a,Ctse,Nlrc4,Hp,Serpinf2,Ptch1,Tmem98,Prss12,Cpm,Ecel1,Gsn,Pcsk6,Casp3,Ctsz,Plat,Bace2,Cpd,Tmprss4,Gli3
4033	GOBP_CELLULAR_RESPONSE_TO_KETONE	0.0208176	0.356076	-0.458354	-1.51517	109	73	Spp1,P2ry4,Npas4,Scnn1g,Star,Scnn1b,Sox10,Fbxo32,Sfrp1,Tnfsf4,Serpinf1,Adcy8,Klf2,Sgk1,Egfr
4940	GOCC_SYNAPTIC_MEMBRANE	0.0209442	0.357207	-0.326619	-1.32114	121	316	Slc1a2,Acp4,Erbb4,P2ry4,Arc,Grin2a,Chrnb1,Rgs9,Efnb3,Rapsn,Gabrg3,Cacng5,Oprm1,Shc4,Slc6a5,Nrp2,Sncaip,Cbln1,Nrxn1,Tiam1,Ank3,Syt6,Pdlim4,Slc6a9,Kcnma1,Sorcs2,Gabrq,Cryab,Unc13c,Kcna1,Fosl1,Ptprt,Chrm4,P2rx1,Stx2,Adcy8,Dgki,Kcnc3,Htr3a,Slc4a8,P2rx3,Pcdh17,Actn2,Slc6a11,Ddn,Grm2,Grin2c
711	GOBP_NEUROPEPTIDE_SIGNALING_PATHWAY	0.020983	0.357207	-0.464997	-1.51917	110	68	Cartpt,Galr1,Penk,Prokr1,Npy2r,Gpr37,Nts,Gal,Oprk1,Ecel1,Oprm1,Gpr149,Nppa,Sorcs2,Tac1
1878	GOBP_ADHERENS_JUNCTION_ASSEMBLY	0.0210247	0.357207	-0.742554	-1.67668	102	11	Zfp703,Smad7,Dlg5,Vcl,Tbcd,Jam3,Actb
4352	GOBP_MITOCHONDRIAL_TRANSMEMBRANE_TRANSPORT	0.021037	0.357207	0.45047	1.50684	98	65	Ucp3,Micu3,Timm44,Mrpl18,Grpel2,Timm17b,Micu2,Prkag2,Prkab2,Tomm70a,Maip1
5508	GOMF_GDP_BINDING	0.0210837	0.35735	0.465941	1.53572	99	59	Gem,Rasef,Rab29,Trim23,Rhebl1,Rab18,Rap1b,Rab2a,Rab9b,Rala,Rap1a,Dync1li1,Rab9,Rit1,Rheb,Rap2b,Rragc,Rab21,Gnai1,Rap2c,Rab8a,Rab8b,Rit2,Rap2a,Rab27b,Rab35,Rragd,Rab28,Rras2,Prps2,Rras
3134	GOBP_MUSCLE_CELL_DEVELOPMENT	0.0213703	0.360757	0.391226	1.44035	96	113	Agtr2,Kel,Lmod3,Myh3,Cav2,Mylk3,Myh6,Csrp2,P2rx2,Krt19,Lmod1,Tbx18,Homer1,Sdc1,Efemp2,Sgcz,Rgs2,Myh11,Klhl40,Map2k4,Wfikkn2,Adm,Fhl2
76	GOBP_RNA_METHYLATION	0.0214692	0.360757	0.457112	1.5225	101	62	Henmt1,Trmt12,Trmt11,Trmt10a,Tyw3,Bcdin3d,Mettl15,Trmt5,Mettl5,Mrm2,Trmt6,Thumpd3,Mettl6,Bmt2,Trdmt1,Ftsj3,Trmt10c,Mrm3,Thumpd2,Emg1,Cmtr2,Trmt1,Mto1,Nsun2,Rnmt,Tfb2m,Alkbh8,Mepce,Cbll1,Mettl8,Mettl16,Trmt1l,Trmt9b,Dimt1
3011	GOBP_CELL_DIVISION	0.0214749	0.360757	-0.308935	-1.28321	128	417	Fign,Top2a,Wnt9b,Anln,Tgfa,Aspm,Prok1,Vegfd,Osm,Ptch1,Espl1,Fbxl7,Nuf2,Ncaph,Apc,Ank3,Cenpf,Spire1,Fgfr2,Bub1,Notch1,Kif13a,Rgs14,Sirt2,Klhl13,Akna,Lats1,Dll1,Txnip,Septin4,Znrd2,Tgfb2,Itgb1bp1,Son,Cntrl,Dock7,Ccsap,Tead3,Cenpe,Ccp110,Nkx3-1,Rhob,Snx33,Klhl21,Tal1,Septin1,Brca2,Tnks,Mdk,Sox17,Lzts2,Aurkc,Septin11,Gnai2,Ahctf1,Reep4,Cep164,Setd2,Rack1,Fbxo5,Triobp,Git1,Entr1,Cdk2,Rps3,Cul7,Epb41,H…
1372	GOBP_OLFACTORY_LOBE_DEVELOPMENT	0.0214908	0.360757	-0.625495	-1.64826	110	22	Erbb4,Chd7,Dlx2,Dlx5,Efna2
1539	GOBP_DEVELOPMENTAL_INDUCTION	0.0215033	0.360757	-0.632902	-1.65359	110	21	Wnt1,Six1,Fzd5,Nkx2-1,Hipk2,Bmp4,Sox8,Bmp2,Wnt3
8733	HP_UNUSUAL_INFECTION	0.0215461	0.360757	-0.296062	-1.25555	130	541	Slc39a4,Cdca7,Cdh1,Chat,Scnn1g,Lama3,Tll1,Trps1,Star,Trf,Tert,Slc26a2,Nlrc4,Foxj1,Scnn1b,Dnah5,Scnn1a,Il21r,Plp1,Myo5a,Bcl11b,Myo9a,Dnah9,Pole,Mefv,Cdh23,Jak3,Cybb,Ada,Stxbp2,Fat4,Nkx2-1,Srebf1,Bnc2,Ntrk1,Tnfsf12,Col2a1,Bmp4,Alpl,Flnc,Idua,Sox11,Nfe2l2,Cxcr4,Alms1,Sh3kbp1,Unc93b1,Notch2,Tbx1,Bicc1,Cr2,Xiap,Egfr,Csf3r,Tnfrsf11a,Dync2i2,Prtn3,Phka2,Son,Mecp2,Mdm4,Slc25a22,Mypn,Setbp1,Pkd1,Gli3,Rpl1…
5354	GOMF_HEXOSE_TRANSMEMBRANE_TRANSPORTER_ACTIVITY	0.0215694	0.360757	-0.759484	-1.67147	104	10	Slc5a11,Slc2a10,Slc2a9
6423	HP_POIKILODERMA	0.0215943	0.360757	0.657016	1.64857	106	16	Ctla4,Cd28,Tnfrsf1b,Polh
6807	HP_NAUSEA_AND_VOMITING	0.0216458	0.360969	-0.326697	-1.32109	125	315	Spp1,Dao,Erbb4,Scnn1g,Lama3,Star,Tert,Nlrc4,Scnn1b,Tgif1,Vps13c,Scnn1a,Ptch1,Itgb4,Mefv,Cdh23,Cd46,Msx2,Apc,Aspa,Avp,Matr3,Alpl,Kcna1,Phgdh,Unc93b1,Dll1,Ednrb,Clmp,Nf1,Egfr,Enpp1,Prtn3,Phka2,Ucp2,Cbl,Tcn2,Tlr4,Brca2,Gli2,Hadh,Recql4,Slc1a3,Irf5,Pfn1,Tet2,Pon2,Pik3ca,Abcc8,Arg1,Atp6v0a4,Sdhc,Ndufs2,Pdgfra,Fgfr1,Disp1,Mccc2,Ndufs8,Pink1,Ccm2,Epas1,Serping1
6855	HP_ASTHMA	0.0217638	0.362217	-0.456288	-1.50834	114	73	Gp1ba,Tgif1,Lifr,Ptch1,Bcl11b,Ada,Nkx2-1,Adrb2,Pla2g7,Alms1,Cox4i2,Tbx1,Dll1,Jmjd1c,Cbl,Gli2,Ep300,Tet2,Plag1,Lrba,Fgfr1,Disp1,Bbs1
7143	HP_OSTEOARTHRITIS	0.0218009	0.362217	-0.529589	-1.58352	114	41	Col11a1,Trps1,Gdf5,Slc26a2,Mefv,Col2a1,Col9a2,Col9a3,Atp7b,Col11a2
6726	HP_SHORT_TOE	0.0218978	0.362217	-0.433431	-1.48447	116	89	Gdf5,Chd7,Ada,Fgfr2,Col2a1,Kmt2a,Alms1,Notch2,Bhlha9,Med13,Bmp2,Svbp,Bptf,Il2rg,Eogt,Cox4i1,Sox9,Fgfr1,Il7r,Abcc9,Dnmt3a,Npr2,Tanc2,Kat6a,Gja1,Tcf20,Pigv,Myt1l,Gpc3,Sf3b4,Vac14
5290	GOMF_TRNA_METHYLTRANSFERASE_ACTIVITY	0.0219008	0.362217	0.573351	1.61928	105	27	Trmt12,Trmt11,Trmt10a,Tyw3,Bcdin3d,Trmt5,Trmt6,Thumpd3,Mettl6,Trdmt1,Trmt10c,Thumpd2,Trmt1,Nsun2,Alkbh8,Mettl8,Trmt1l,Trmt9b,Mettl2
9304	FLORIO_NEOCORTEX_BASAL_RADIAL_GLIA_UP	0.0219149	0.362217	-0.373637	-1.39918	121	160	Acvr1c,Itgb7,Snx24,Cd22,Togaram2,Gdf5,Penk,Ptpn14,Htr2c,Hhat,Npy2r,Pde4c,Greb1,Frk,Adamts4,Slc17a6,Oprk1,Syt9,Adamts9,Mefv,Nat2,Rsad2,Ankrd55,Aspa,Bnc2,Eml6,Pif1,Cnksr3,Oas2,Ttc39b
71	GOBP_SKELETAL_SYSTEM_DEVELOPMENT	0.0220137	0.362957	-0.321348	-1.30641	128	333	Col11a1,Wnt9b,Hapln2,Fmn1,Tll1,Trps1,Gdf5,Osr1,Bbx,Fgr,Adamts7,Wnt1,Hhip,Epha2,Sp5,Adamts4,Slc2a10,Creb3l2,Six1,Chd7,Dlx2,Dlx5,Msx2,Hes7,Fat4,Sulf1,Fgfr2,Lrp6,Col2a1,Dchs1,Frem1,Xylt1,Spns2,Bmp4,Col9a2,Sfrp1,Papss2,Alpl,Sox11,Six2,Notch2,Ccn1,Tbx1,Gdf10,Rassf2,Itgb8,Tgfb2,Ash1l,Bmp8a,Bmp2,Pkd1,Cmklr1,Gli3,Edn1,Thra,Tal1,Pbx1,Col11a2,Csrnp1,Gli2,Smad7,Efemp1,Ep300,Mdk,Gpld1,Plxnb1,Sema4d,Nppc,Nipb…
3370	GOBP_SECONDARY_PALATE_DEVELOPMENT	0.0220375	0.362957	-0.641243	-1.65767	113	20	Foxe1,Chd7,Sox11,Tbx1,Itgb8,Tgfb2,Col11a2
3767	GOBP_SPHINGOLIPID_MEDIATED_SIGNALING_PATHWAY	0.0221778	0.364357	-0.689262	-1.65862	110	15	Gpr6,S1pr5,Spns2,S1pr1,S1pr2,Ezr
3544	GOBP_CELLULAR_RESPONSE_TO_EXTERNAL_STIMULUS	0.0222183	0.364357	-0.349016	-1.36146	126	222	Cartpt,Slc39a4,Map3k2,Wnt9b,Mag,Fos,Penk,Nr4a2,Slc39a5,Cnn2,Itga4,Map3k1,Srebf1,Sfrp1,Nfe2l2,Wrn,Fosl1,Tfeb,Egfr,Gas2l1,Ucp2,Folr2,Cbs,Cbl,Cyp27b1,Tlr4,Kif26a,Tnks,Cd68,Sik2,Sesn3,Bmp6,Sox9,Szt2,Ptn,Kank2,Ptpn11,Wipi1,Pik3c2b,Lamp2,Mapk3,Usf2,Atp1a2,Tlr5
6184	HP_ABNORMAL_CONJUGATE_EYE_MOVEMENT	0.0222397	0.364357	-0.282899	-1.22546	140	705	Fam50a,Col11a1,Cdca7,Fa2h,Chat,Nkx6-2,Gdf5,Tenm3,Gjc2,Gli1,Hhat,Gpr179,Tgif1,Kdm6b,Ptch1,Tmem98,Myo5a,Prss12,Slc2a10,Myo9a,Tubb2b,Dact1,Chst3,Trpm1,Chd7,Pax6,Nrxn1,Apc,Ccdc88c,Srebf1,Fgfr2,Tcf4,Ptch2,Tyr,Kmt2a,Kcnma1,Ubr1,Slc44a1,Sox11,Kcna1,Notch1,Prdm16,Tfap2b,Unc80,Phgdh,Mks1,Tbx1,Dll1,Adgrg1,Ascl1,Kcnc3,Nf1,Nsd1,Jmjd1c,Pacs2,Asxl3,Son,Rpl15,Vldlr,Med13,Slc25a22,Svbp,Zic1,Chd3,Cbl,Rpl11,Lgi4,Z…
4477	GOBP_NEGATIVE_REGULATION_OF_CATION_CHANNEL_ACTIVITY	0.0223289	0.365175	0.586961	1.62203	106	25	Mmp9,Gem,Kcne4,Rrad,Ephb2,Sumo1,Kcnrg,Drd4,Fgf12,Kcnab1,Fmr1
1446	GOBP_BONE_MINERALIZATION	0.0224503	0.365269	0.41879	1.47565	104	85	Isg15,Twist1,Ror2,Rspo2,Omd,Asgr2,Ddr2,Grem1,Fbn2,Txlng,Ibsp,Tmem38b,Wnt4,Kl
3639	GOBP_PYRIMIDINE_CONTAINING_COMPOUND_BIOSYNTHETIC_PROCESS	0.0225207	0.365269	0.572441	1.61671	108	27	Cmpk1,Upp1,Dck,Tpk1,Cps1,Nme5,Uck2,Uprt,Cad,Nme6,Cmpk2,Ctps2,Tbpl1,Tk1,Dut,Tk2
6355	HP_HASHIMOTO_THYROIDITIS	0.0225358	0.365269	0.717332	1.6409	114	11	Ctla4,Clcnka,Il18bp,Pten,Plcg2,Itch
806	GOBP_NEGATIVE_REGULATION_OF_CELL_POPULATION_PROLIFERATION	0.0225477	0.365269	-0.30363	-1.27025	136	451	Azgp1,Cldn3,Erbb4,Acvr1c,Npr1,Gdf5,Ptpn14,Itga1,Foxj1,Zfp503,Apod,Sox10,Ptgir,Osm,Ptch1,Frk,Gal,Bcl11b,Btg2,Fzd5,Srpx,Igfbp5,Oprm1,Trp53inp1,Fth1,Fabp7,Apc,Nacc2,Ndrg1,Sulf1,Ntrk1,Fgfr2,Mtss1,Bmp4,Tmem131l,Sfrp1,Klf11,Sox11,Ddr1,Notch1,Fosl1,Tfap2b,Tpbg,Serpinf1,Sirt2,Dll1,Adgrg1,Spint1,Tgfb2,Itgb1bp1,Nf1,Casp3,Scg2,Tob1,Speg,Mdm4,Kat2b,Bmp2,Fbln1,Nkx3-1,Sdc4,Tgfb1i1,Ptpn2,Gli3,Cyp27b1,Cdh5,Ndrg2…
8825	HP_OSTEOLYSIS_INVOLVING_BONES_OF_THE_UPPER_LIMBS	0.022572	0.365269	0.619512	1.62952	108	20	Mmp14,Ddr2,Ctsc,Col3a1,Retreg1,Hpgd,Ctsk,Mmp2,Lmna
8153	HP_ABSENT_TOE	0.0226202	0.365269	-0.453126	-1.50303	119	74	Gdf5,Kcnn3,Dact1,Dlx5,Apc,Fgfr2,Sox11,Notch1,Notch2,Bhlha9,Med13,Bmp2,Svbp,Gli3,Bptf,Eogt,Lrp4,Fgfr1,Arid1a,Arid1b,Arid2,Abcc9,Dock6,Tanc2,Kat6a,Gja1,Smarcd1,Tcf20,Myt1l,Sf3b4,Vac14
4879	GOCC_NEURON_SPINE	0.022626	0.365269	-0.375407	-1.40624	126	158	Sla,Arc,Grin2a,Ptpro,Eea1,Oprm1,Tiam1,Pdlim4,Sorcs2,Map1b,Sez6,Cryab,Lpar1,Nr1d1,Rgs14,Cnn3,Dgki,Kcnc3,P2rx3,Actn2,Ddn,Drd1,Ptk2b,Hap1,Palm,Arhgap33,Apba1,Fxr2,Cnih2,Septin11,Ntrk2,Dnm2,Grm3,Zfp804a,Farp1,Syt11,Slc8a3,Adgrb1,Ppp1r9a,Cttnbp2,Strn,Atp1a2,Tenm2,Dvl1
1327	GOBP_VENTRAL_SPINAL_CORD_DEVELOPMENT	0.0226481	0.365269	-0.598915	-1.62637	116	26	Lhx3,Ptch1,Nkx2-2,Pax6,Olig2,Ascl1,Vldlr,Gli3,Gli2
3631	GOBP_EMBRYONIC_SKELETAL_JOINT_DEVELOPMENT	0.022802	0.367116	-0.75552	-1.66275	110	10	Osr1,Slc2a10,Col2a1,Bmp4
5104	GOMF_ACTIN_BINDING	0.022864	0.36748	-0.322455	-1.30696	132	325	Iqgap3,Anln,Spta1,Fmn1,Mobp,Sntb2,Myo5a,Myo9a,Ermn,Marcksl1,Mefv,Cnn2,Gsn,Fhl3,Mlph,Aif1l,S100a4,Pdlim4,Spire1,Mtss1,Myo1d,Kcnma1,Map1b,Flnc,Pdlim2,Phactr2,Cxcr4,Nrap,Cnn3,Fgd4,Rcsd1,Adcy8,Sntg2,Crocc,Egfr,Myo5b,Gas2l1,Evl,Mypn,Myo10,Actn2,Msrb1,Pstpip2,Fmnl2,Limch1,Homer2,Actr3b,Ezr,Klhl17,Afdn,Afap1,Myh14,Was,Myo6,Fermt2,Pfn1,Daam2,Vasp,Wipf3,Cfl1,Eef2,Tmod1,Lima1,Samd14,Flnb,Myh7,Hcls1,Ssh2,Tr…
5810	GOMF_DNA_POLYMERASE_BINDING	0.0229277	0.367869	0.716559	1.63913	116	11	Fancd2,Ptges3,Nat10,Polg2,Hsp90aa1
1669	GOBP_NEGATIVE_REGULATION_OF_TRANSPORTER_ACTIVITY	0.0230029	0.368442	0.492628	1.55695	109	48	Mmp9,Twist1,Gem,Kcne4,Rrad,Ephb2,Ndfip1,Sumo1,Kcnrg,Drd4,Ndfip2,Hecw1,Fgf12,Kcnab1,Fmr1,Gopc
5309	GOMF_VOLTAGE_GATED_ANION_CHANNEL_ACTIVITY	0.0230892	0.368987	0.686409	1.63602	115	13	Clcnka,Ano1,Clcnkb
2867	GOBP_POSITIVE_REGULATION_OF_SYNAPTIC_TRANSMISSION	0.0231161	0.368987	-0.395642	-1.43359	126	127	Oxtr,Arc,Grin2a,Slc24a2,Ager,Rapsn,Cacng5,Nrxn1,Tacr2,Crhr2,Ntrk1,Tac1,Nfatc4,Rgs14,Baiap3,Adcy8,Egfr,Slc4a8,Mecp2,Crh,Grin2c,Oxt,Drd1,Ptk2b,Cyp46a1,Apoe,Hap1,Cacng7,Ntrk2,Ptn,Nr2e1,Slc8a3,Serpine2,Grik2,Pink1,Ppp1r9a
4909	GOCC_COLLAGEN_CONTAINING_EXTRACELLULAR_MATRIX	0.0232063	0.369284	0.319002	1.31295	97	266	Cd151,Col15a1,Thbs2,Cilp,Mmp9,Kazald1,Serpinb9,Loxl2,Omd,Thbs4,Tgm2,Ctsc,Col8a1,Grem1,Col3a1,Hapln1,Clec14a,Fbn2,Lama1,Adamts8,Wnt2,Col13a1,S100a10,Apoh,Shh,Loxl1,Pf4,Lum,Tmeff1,Ccdc80,Fmod,Nid1,Dpt,Gpc6,Lamb2,Efemp2,Vwf,Ntn5,Cthrc1,Sema3b,Col5a2,Serpinb6a,Atrnl1
5287	GOMF_O_METHYLTRANSFERASE_ACTIVITY	0.0232139	0.369284	0.665704	1.64904	115	15	Henmt1,Armt1,Bcdin3d,Mrm2,Ftsj3,Mrm3
5208	GOMF_HORMONE_ACTIVITY	0.0233761	0.370045	-0.491523	-1.54084	121	54	Cartpt,Ttr,Tshb,Trh,Gpha2,Penk,Nts,Gal,Nppa,Avp,Rln1,Npy,Enho,Stc2,Edn1,Crh,Oxt
6884	HP_HYPERKALEMIA	0.0233827	0.370045	-0.654648	-1.64624	119	18	Scnn1g,Star,Scnn1b,Scnn1a,Wnk1
5455	GOMF_HYDROLASE_ACTIVITY_ACTING_ON_GLYCOSYL_BONDS	0.0233956	0.370045	0.410295	1.45571	108	89	Bst1,Il1rl2,Asah2,Hyal3,Smpdl3b,Lyzl4,Tlr6,Ctbs,Acer2,Galc,Tlr2,Dnph1,Kl,Gbe1,Manea,Nthl1,Mogs,Man2a1,Nagpa,Edem3
6623	HP_BELL_SHAPED_THORAX	0.0234405	0.370045	-0.629428	-1.64451	120	21	Col11a1,Slc26a2,Hhat,Fgfr2,Col2a1,Xylt1,Dync2i2,Col11a2
7084	HP_HYPOTENSION	0.0234626	0.370045	-0.466702	-1.51736	123	66	Ttr,Tbx19,Scnn1g,Star,Scnn1b,Scnn1a,Cdh23,Gsn,Cd46,Ntrk1
4300	GOBP_MIDBRAIN_DOPAMINERGIC_NEURON_DIFFERENTIATION	0.0235034	0.370045	-0.715122	-1.67709	116	13	Wnt9b,Wnt1,Nr4a2,Lrp6,Sfrp1
4604	GOCC_CELL_CORTEX	0.0235397	0.370045	-0.342995	-1.34452	134	232	Slc4a1,Anln,Spta1,Cdh1,Arc,Mobp,Cytip,Ermn,Rhod,Rhog,Gsn,Phldb1,Itpr2,Mlph,Spire1,Fgfr2,Myo1d,Fryl,Unc13c,Pclo,Septin4,Kcnc3,Myo5b,Ctsz,Rnd2,Myo10,Actn2,Rhob,Gpsm1,Ptk2b,Rnd3,Septin1,Ezr,Myo6,Fermt2,Pfn1,Nsmf,Septin11,Fnbp1,Llgl1,Tmod1,Rhoh,Flnb,Hcls1,Dbn1,Mtss2,Epb41,Akt2,C2cd2l,Ppp1r9a,Cttnbp2,Fscn1,Ctbp2,Rasal3,C2cd5,Tle6,Ryr1,Cltb,Numa1,Exoc8,Akap13,Gpsm2,Add3
5548	GOMF_ION_GATED_CHANNEL_ACTIVITY	0.0236084	0.370068	-0.60176	-1.62796	122	25	Kcnn4,Kcnn3,Ttyh2,Tmem63a,Trpm3,Trpm5,Kcnma1
6906	HP_PROGRESSIVE_SPASTICITY	0.0236205	0.370068	-0.621261	-1.6371	121	22	Fa2h,Nkx6-2,Gjc2,Plp1
5205	GOMF_NEUROTROPHIN_RECEPTOR_BINDING	0.0237115	0.37051	0.713404	1.63192	120	11	Ntf5,Efna5,Bdnf,Ntf3,Ngf
1100	GOBP_POSITIVE_REGULATION_OF_PEPTIDASE_ACTIVITY	0.0237282	0.37051	-0.386408	-1.4209	131	140	S100a8,Cldn3,S100a9,Acvr1c,Grin2a,Nlrc4,Mbp,Ager,Mefv,Gsn,Efna1,P2rx1,Ccn1,Fbln1,Atp2a3,Nkx3-1
6532	HP_MUSCLE_WEAKNESS	0.0238095	0.370536	-0.282479	-1.22217	149	700	Spp1,Dao,Slc1a2,Ttr,Erbb4,Slc4a1,Spta1,Mpz,Egr2,Fa2h,Grin2a,Trh,Chat,Scnn1g,Litaf,Tert,Foxe1,Gjb1,Gjc2,Chrnb1,Scnn1b,Scnn1a,Tmem63a,Sox10,Atxn3,Plp1,Rapsn,Itgb4,Six1,Myo9a,Gsn,Chd7,Prx,Clcn1,Aspa,Ndrg1,Nkx2-1,Col9a2,Matr3,Ehhadh,Abca1,Cryab,Flnc,Il17rd,Kcna1,Gch1,Megf10,Scn1a,Pclo,Fgd4,Adgrg1,Pmp22,Nf1,Speg,Phka2,Piga,Mecp2,Pnpla2,Slc25a22,Dmpk,Mypn,Actn2,Col9a3,Atp7b,Alas2,Mthfr,Cbl,Cyp27b1,Tcn2…
4812	GOCC_SODIUM_CHANNEL_COMPLEX	0.023828	0.370536	-0.627656	-1.63988	122	21	Scnn1g,Scnn1b,Scnn1a,Scn2b,Scn1a,Cacna1h,Scn5a,Grik2,Scn11a,Grik5,Grik3
5345	GOMF_SODIUM_ION_TRANSMEMBRANE_TRANSPORTER_ACTIVITY	0.0238491	0.370536	-0.416345	-1.45678	128	100	Slc1a2,Slc10a6,Slc24a2,Slc5a11,Scnn1g,Scnn1b,Scnn1a,Hcn4,Slc4a4,Slc6a5,Slc9a2,Slc6a9,Slc13a3,Scn2b,Slc6a20a,Slc12a2,Asic3,Scn1a,Slc4a9,Slc4a8,Slc4a5
4474	GOBP_NEGATIVE_REGULATION_OF_CHROMOSOME_ORGANIZATION	0.0240076	0.372377	-0.461019	-1.50617	126	68	Top2a,Tet1,Espl1,Dusp1,Apc,Cenpf,Pif1,Bub1,Cdk5rap2,Xrcc3,Tnks
5228	GOMF_ANION_CHANNEL_ACTIVITY	0.0241647	0.374017	0.464643	1.52091	114	57	Clcnka,Cftr,Ano1,Clic5,Gabrr1,Best1,Clcnkb,Gabrr2,Fxyd3,Gabra1,Gabra5,Glra3,Glrb,Gabrr3
3255	GOBP_RESPIRATORY_SYSTEM_DEVELOPMENT	0.0241935	0.374017	-0.383433	-1.41429	134	143	Esrp2,Lhx3,Foxj1,Gli1,Celsr1,Hhip,Six1,Igfbp5,Chd7,Dlx5,Ada,Nkx2-1,Srebf1,Fgfr2,Lrp6,Bmp4,Sox11,Notch1,Klf2,Ascl1,Egfr,Slc7a11,Pkd1,Lama5,Gli3,Thra,Nphp3,Gli2,Ep300,Lif,Nfib,Cebpa,Arg1,Sim2,Fstl3,Stra6,Dlg5,Sox9,Pdgfra,Disp1,Ptn,Epas1,Mapk3,Smpd3,Prox1,Bmpr1a
5552	GOMF_ACTIVE_ION_TRANSMEMBRANE_TRANSPORTER_ACTIVITY	0.0242762	0.374674	-0.385809	-1.41751	134	139	Slc1a2,Slco5a1,Slc4a1,Slc10a6,Slc24a2,Slc5a11,Slc26a2,Slc45a3,Slco4a1,Slc2a10,Slc4a4,Slc6a5,Slc9a2,Slc2a9,Slc6a9,Slc13a3,Slc6a20a,Slc12a2,Slc4a9,Abcc1,Slc4a8,Slc4a5,Slc7a11,Slc32a1,Atp7b,Slc6a11
1147	GOBP_MYOTUBE_CELL_DEVELOPMENT	0.0244763	0.376033	0.593682	1.61475	117	23	Kel,Lmod3,Cav2,P2rx2,Homer1,Klhl40
7233	HP_RADIAL_BOWING	0.0245078	0.376033	-0.711848	-1.66941	121	13	Col11a1,Gdf5
1390	GOBP_DNA_STRAND_ELONGATION	0.0246029	0.376033	-0.625234	-1.63355	126	21	Gins2,Tert,Pole
4715	GOCC_DENSE_CORE_GRANULE	0.0246029	0.376033	-0.592163	-1.6186	126	27	Stxbp5l,Penk,Vps13c,Syt9,Slc6a5,Slc6a9,Scg2,Npy,Bace2
6679	HP_ABNORMAL_LEFT_VENTRICLE_MORPHOLOGY	0.0246333	0.376033	-0.445992	-1.48719	130	76	Hsd11b2,Tll1,Chst3,Hcn4,Abca1,Bub1,Notch1,Prdm16,Zfp462,Egfr,Speg,Mypn,Actn2,Col1a2,Myh7,Nexn,Smad6,Fgfr1,Ldb3,Scn5a,Bbs1,Ptpn11,Gys1,Abcc9,Ryr1
7461	HP_VAGINAL_FISTULA	0.0246334	0.376033	-0.66027	-1.63854	125	17	Dact1,Jak3,Frem1,Ubr1,Dync2i2,Recql4
8298	HP_ABNORMALITY_OF_MOUTH_SIZE	0.0246467	0.376033	-0.33473	-1.32982	142	263	Col11a1,Zbtb20,Kcnn3,Kdm6b,Ptch1,Bcl11b,Dact1,Chst3,Chd7,Nrxn1,Apc,Fat4,Cenpf,Fgfr2,Tcf4,Col2a1,Dchs1,Kcnma1,Idua,Sox11,Prdm16,Nfia,Slc12a2,Mks1,Notch2,Tbx1,Jmjd1c,Pacs2,Asxl3,Speg,Son,Piga,Mecp2,Med13,Bmp2,Svbp,Setbp1,Edn1,Col11a2,Wnt3,Chst14,Bptf,Ep300,Recql4,Pign,Sp7,Pik3ca,Atad3a,Sox6,Syngap1,Huwe1,Strada,Arid1a,Mcm5,Rai1,Hecw2,Arid1b,Arid2,Bmpr1a,Raf1,Ube3a,Igf1r,Abcc9,Insr
4930	GOCC_BLOOD_MICROPARTICLE	0.0247648	0.376339	-0.507994	-1.55144	128	47	Slc4a1,Trf,Hp,Serpinf2,Gsn,Clic1,Cp,Apoe,Pfn1,C3,Clu
8237	HP_AMYLOIDOSIS	0.0247752	0.376339	-0.685238	-1.64893	123	15	Ttr,Mefv,Gsn,Cst3,Apoe
9170	DESCARTES_FETAL_CEREBRUM_MICROGLIA	0.0248078	0.376339	-0.34602	-1.34921	141	221	Spp1,S100a8,S100a9,Slc17a9,Egr2,Fmn1,Galnt6,Crybb1,Slc47a1,Nlrc4,Cd300lf,Gng7,Osm,Cytip,Gnb4,Mefv,Cybb,Pld4,Syt6,Bnc2,Chit1,Adrb2,Pla2g7,Serpinf1,Unc93b1,Csf3r,Tnfrsf11a,Gcnt2,Sash3,Folr2,AB124611,Zfp710,Pld1,Tmem86a,Mr1,Ncf1,Slc29a3,Tlr4,Tnfsf13,Cd68,Irf5,Card14,Cd180,Cyth4
477	GOBP_TRNA_METABOLIC_PROCESS	0.0248282	0.376339	0.373191	1.40037	111	128	Dtd2,Trmt12,Mocs3,Trmt11,Qrsl1,Trmt10a,Eef1e1,Elac1,Rpp38,Tyw3,Farsb,Bcdin3d,Yars2,Rpp14,Nat10,Trmt5,Cdkal1,Dus4l,Pop1,Tyw5,Fam98b,Adat2,Trmt6,Thumpd3,Tyw1,Mettl6,Trdmt1,Rtraf,Trmt10c,Rars2,Ankrd16,Dtwd2,Thumpd2,Qtrt1,Tsen15,Trub1,Elp5,Polr3k,Ddx1,Qtrt2,Trmt1,Ppa2,Alkbh1,Dars2,Cars2,Ctu1,Rpp40,Mto1,Nars2,Nsun2,Mtfmt
8245	HP_ABNORMALITY_OF_CIRCULATING_ADRENOCORTICOTROPIN_LEVEL	0.0248987	0.376794	-0.610021	-1.62437	128	23	Star,Tert,Cdh23,Gli2,Pik3ca
2727	GOBP_MESODERM_MORPHOGENESIS	0.0251102	0.37877	-0.508798	-1.54697	130	46	Tbx19,Eya2,Kdm6b,Epha2,Itgb4,Fgfr2,Bmp4,Six2,Tal1,Wnt3,Tbx6
5376	GOMF_SECONDARY_ACTIVE_MONOCARBOXYLATE_TRANSMEMBRANE_TRANSPORTER_ACTIVITY	0.0251105	0.37877	-0.710342	-1.66588	124	13	Slc1a2,Slc10a6,Slc7a11,Slc32a1,Slc6a11,Slc1a3
676	GOBP_HOMOLOGOUS_CHROMOSOME_PAIRING_AT_MEIOSIS	0.0252151	0.379734	0.661607	1.6389	125	15	Fancd2,Prdm9,Syce2,Mlh3,Ccne2,Mre11a
8616	HP_TREMOR_BY_ANATOMICAL_SITE	0.0253019	0.380426	-0.480899	-1.51792	131	56	Mpz,Samd12,Nkx6-2,Gjc2,Tmem63a,Plp1,Adra2b,Kif1c,Pmp22
1945	GOBP_REGULATION_OF_TUBE_SIZE	0.0254331	0.381783	-0.413595	-1.45148	137	102	Oxtr,Wnt9b,Bdkrb2,Npr1,Itga1,Scnn1b,Adrb3,Serpinf2,Kcna5,P2ry2,Nppa,Adra2b,Avp,Kcnma1,Adrb2,Gch1,P2rx1,Ednrb,Klf2,Itgb1bp1,Egfr,Ptafr
8585	HP_ABNORMAL_CSF_PROTEIN_LEVEL	0.025522	0.382279	-0.576807	-1.59949	131	29	Ttr,Mpz,Egr2,Prx,Slc12a2,Unc93b1,Scn1a,Pmp22
2331	GOBP_POSITIVE_REGULATION_OF_MULTI_ORGANISM_PROCESS	0.0255482	0.382279	-0.696221	-1.65454	126	14	Oxtr,Lhfpl2,Prkca,Ednrb,Oxt,Cd180,Bmp6
8533	HP_ABNORMAL_GERM_CELL_MORPHOLOGY	0.0256768	0.382871	0.680621	1.62222	128	13	Pmfbp1,Cfap70,Ppp2r3c,Spef2,Cep112,Tsga10,Dnah1,Armc2,Nanos1
143	GOBP_NEGATIVE_REGULATION_OF_LEUKOCYTE_MEDIATED_CYTOTOXICITY	0.0257109	0.382871	0.721526	1.607	131	10	H2-T23,Serpinb9,Crk,Ptprc,Ppp3cb
1555	GOBP_NEGATIVE_REGULATION_OF_CELL_KILLING	0.0257109	0.382871	0.721526	1.607	131	10	H2-T23,Serpinb9,Crk,Ptprc,Ppp3cb
7672	HP_ABNORMALITY_OF_DENTAL_MORPHOLOGY	0.0257732	0.382949	-0.365544	-1.38157	144	170	Col11a1,Tgfa,Cdh1,Trps1,Tert,Gli1,Bcl11b,Pdzd7,Six1,Chst3,Fat4,Car2,Fgfr2,Lrp6,Bmp4,Kcnma1,Ubr1,Idua,Piga,Med13,Svbp,Nectin4,Bptf,Ep300,Recql4
1352	GOBP_SUBSTANTIA_NIGRA_DEVELOPMENT	0.0259087	0.382949	-0.575771	-1.59661	133	29	Cnp,Mbp,Plp1,Gnb4,Sypl2,Sirt2,Glud1,Ndrg2,Sec16a
1948	GOBP_TUBE_MORPHOGENESIS	0.0259109	0.382949	-0.289202	-1.23606	159	589	Esrp2,Wnt9b,Apob,Lgr5,Fmn1,Npr1,Osr1,Tert,Gli1,Prok1,Celsr1,Gab1,Vegfd,Serpinf2,Wnt1,Apod,Junb,Sox10,Ptch1,Hhip,Epha2,Six1,Adamts9,Dact1,Fzd5,Chd7,Nrp2,Cybb,Clic4,Mcam,Rnf213,Fat4,Vangl2,Nkx2-1,Sulf1,Epha1,Hipk2,Fgfr2,Tnfsf12,Lrp6,Dchs1,Mtss1,Bmp4,Sfrp1,Prkca,Sox11,Six2,Nfe2l2,Cxcr4,Ddr1,Nfatc4,Notch1,Tfap2b,Shb,Vav2,Serpinf1,Sox8,Slc12a2,Efna1,Notch2,Hif3a,Ccn1,Tbx1,Nr4a1,Unc5b,Amotl2,Dll1,Adgrg…
1511	GOBP_ENDOCRINE_PANCREAS_DEVELOPMENT	0.0259589	0.382949	-0.589057	-1.61011	133	27	Nkx6-2,Nkx2-2,Pax6,Bmp4,Onecut2,Rfx3,Dll1,Bmp6,Sox9,Anxa1
8140	HP_ABNORMALITY_OF_THE_ZYGOMATIC_BONE	0.0259925	0.382949	-0.358846	-1.36523	145	181	Fam50a,Col11a1,Zbtb20,Slc26a2,Lifr,Slc2a10,Pole,Chd7,Apc,Fat4,Ntrk1,Fgfr2,Col2a1,Dchs1,Bmp4,Col9a2,Tfap2b,Notch2,Tbx1,Scarf2,Nf1,Jmjd1c,Piga,Mecp2,Bmp2,Setbp1,Col9a3,Col11a2,Gli2,Adamtsl4
8836	HP_EARLY_ONSET_OF_SEXUAL_MATURATION	0.0260312	0.382949	-0.399196	-1.42427	141	115	Star,Fos,Tgif1,Ptch1,Nrxn1,Papss2,Kcna1,Alms1,Dll1,Nf1,Med13,Slc25a22,Svbp,Gli3,Gli2,Bptf,Ep300,Magel2,Kmt2c,Sox6,Disp1,Rai1,Lrp5,Insr,Gas1,Tanc2,Neurod2,Trim8,Foxh1,Tcf20,Herc2,Dlk1,Myt1l,Stk11,Mlxipl,Cdon,Pigq
4107	GOBP_POSITIVE_REGULATION_OF_INTRACELLULAR_SIGNAL_TRANSDUCTION	0.0260592	0.382949	-0.282716	-1.22023	162	676	Iqgap3,S100a8,S100a9,Erbb4,Map3k2,Ffar4,Tgfa,Sh3rf2,Npr1,Litaf,Trf,Gadd45b,Itga1,Htr2c,Fgr,Adrb3,Prok1,Gab1,Serpinf2,Ago3,Gpr37,Osm,Ager,Erbb3,Rhog,Fzd5,Gadd45g,Igfbp5,Oprm1,Ada,S100a4,Tiam1,Adra2b,Nacc2,Epha8,Dusp15,Hipk2,Shisa5,Ntrk1,Fgfr2,Bmp4,Necab2,Adrb2,Styxl1,Prkca,Sox11,Cxcr4,Notch1,Nrg2,Gpr17,Lpar1,Mst1r,Tpbg,Sorbs3,Efna1,Notch2,Tbx1,Rassf2,Unc5b,S100b,Adgrg1,Rb1cc1,Itpkb,Septin4,P2rx5,T…
2786	GOBP_EMBRYONIC_SKELETAL_SYSTEM_DEVELOPMENT	0.0261116	0.382949	-0.461649	-1.50094	137	66	Col11a1,Wnt9b,Osr1,Slc2a10,Six1,Dlx2,Sulf1,Fgfr2,Col2a1,Xylt1,Bmp4,Sox11,Six2,Tbx1
7890	HP_PITUITARY_HYPOTHYROIDISM	0.0261187	0.382949	-0.603929	-1.62417	135	24	Lhx3,Tert,Cdh23,Gli3,Gli2,Pik3ca
2295	GOBP_NEGATIVE_REGULATION_OF_NEURON_APOPTOTIC_PROCESS	0.026127	0.382949	-0.411787	-1.44735	141	103	Tfap2d,Star,Mag,Gdf5,Tert,Six1,Erbb3,Nr4a2,Btg2,Pla2g3,Ptprz1,Hipk2,Ntrk1,Nfatc4,Tfap2b,Unc5b,Cntf,Mecp2,Ptk2b,Mdk,Apoe,Tox3,Pik3ca,Ntrk2,Syngap1,Nefl,Bax,Grik2,Pink1,Agap2,Lrp1,Map3k12,Prkcg
3260	GOBP_EPITHELIAL_TUBE_MORPHOGENESIS	0.0262055	0.38317	-0.344426	-1.34427	149	223	Esrp2,Wnt9b,Lgr5,Fmn1,Osr1,Celsr1,Wnt1,Ptch1,Hhip,Epha2,Six1,Clic4,Fat4,Vangl2,Nkx2-1,Fgfr2,Lrp6,Dchs1,Mtss1,Bmp4,Sfrp1,Sox11,Six2,Cxcr4,Ddr1,Nfatc4,Notch1,Sox8,Notch2,Dll1,Spint1,Tgfb2,Casp3,Bmp2,Nrarp,Pkd1,Nkx3-1,Sdc4,Rhob,Lama5,Gli3,Edn1,Mthfr,Nphp3,Pbx1,Gli2,Tbx6,Mdk,Sox17,Lzts2,Wnt6
7453	HP_ABNORMAL_ENDOCARDIUM_MORPHOLOGY	0.0262346	0.38317	-0.56962	-1.59259	135	30	Mefv,Idua,Enpp1,Actn2,Tlr4,Myh7,Pdgfra,Ldb3,Il17rc,Ptpn11,Raf1,Vcl
6380	HP_HYPOPLASTIC_ILIA	0.0262653	0.38317	-0.554944	-1.59846	136	34	Col11a1,Slc26a2,Lifr,Col2a1,Col11a2,Ep300,Slc35d1,Flnb,Sox9
2547	GOBP_POSITIVE_REGULATION_OF_MUSCLE_CONTRACTION	0.0263566	0.3839	-0.578719	-1.59442	135	28	Oxtr,Npy2r,Ada,Nppa,Adra2b,Tacr2,Ptafr,Edn1,Atp2a1,Oxt
8502	HP_ABNORMAL_LARGE_INTESTINE_PHYSIOLOGY	0.0265267	0.385775	-0.533509	-1.57714	138	39	Fa2h,Plp1,Dact1,Tcf4,Slc44a1,Tbx1,Jmjd1c
5564	GOMF_CARBOHYDRATE_BINDING	0.0265706	0.385812	0.362445	1.37621	117	139	Siglecf,Loxl2,P4ha3,Asgr2,Lgals7,Crybg1,Asgr1,Galnt9,Adgrl2,Clec14a,Cd34,Galnt3,Gpcpd1,Ogfod1,Clec11a,Gbe1,Galnt7,Galntl6,Galnt17,Atrnl1,Chid1,Cd302,H2-Ea,Galnt18,Pfkl,Gnpnat1,Stbd1,Clec5a,Man2a1,Vtn,Lgals3,Cd93,Crybg2,Cd248,Clec18a,Ppp1r3d
122	GOBP_MESONEPHROS_DEVELOPMENT	0.0266541	0.386422	-0.455992	-1.48975	140	68	Wnt9b,Fmn1,Osr1,Foxj1,Wnt1,Ptch1,Six1,Fat4,Fgfr2,Dchs1,Bmp4,Sfrp1,Six2,Sox8,Bmp2,Pkd1,Sdc4,Lama5,Gli3,Pbx1,Smad7,Lzts2,Wnt6
7889	HP_SECONDARY_GROWTH_HORMONE_DEFICIENCY	0.0267486	0.386685	-0.671231	-1.64102	134	16	Tert,Cdh23,Ucp2,Gli3,Pik3ca,Abcc8
4293	GOBP_BETA_CATENIN_DESTRUCTION_COMPLEX_DISASSEMBLY	0.0267552	0.386685	-0.693146	-1.64723	132	14	Wnt1,Fzd5,Apc,Lrp6
8128	HP_APLASTIC_HYPOPLASTIC_TOENAIL	0.0268228	0.38696	-0.450324	-1.48292	141	71	Col11a1,Gdf5,Tert,Kcnn3,Gli1,Apc,Sox11,Notch1,Nsd1,Nectin4,Eogt,Slc35d1,Lrp4,Fgfr1,Arid1a,Arid1b,Arid2,Aff4
187	GOBP_GLANDULAR_EPITHELIAL_CELL_DEVELOPMENT	0.0268703	0.38696	-0.631624	-1.63281	138	20	Nkx2-2,Pax6,Bmp4,Rfx3,Dll1,Bmp6,Fasn,Rarb,Rarg
8711	HP_ABNORMAL_HEART_VALVE_PHYSIOLOGY	0.0268987	0.38696	-0.350366	-1.35632	152	209	Apob,Tll1,Tert,Slc2a10,Mefv,Chst3,Hcn4,Chd7,Ada,Nrxn1,Fat4,Dchs1,Xylt1,Map1b,Cryab,Flnc,Idua,Bub1,Notch1,Prdm16,Notch2,Tgfb2,Abcg8,Nf1,Enpp1,Mypn,Bmp2,Pkd1,Pld1,Cbl,Slc29a3,Tlr4,Nphp3,Bptf,Ep300,Atp11a,Mysm1,Col1a2,Myh7,Stra6,Ndufs2,Smad6,Fgfr1
2840	GOBP_REGULATION_OF_INFLAMMATORY_RESPONSE	0.0270395	0.387665	0.333738	1.33806	116	207	Mmp9,Sucnr1,Dnase1,Cd200r1,Fancd2,Bst1,Il1rl2,H2-T23,Usp18,Tgm2,Ctsc,Smpdl3b,Tnfaip3,Cnr2,Gpr31b,Cd28,Macir,C2cd4b,Creb3l3,Esr1,Calcrl,Ndfip1,Ccl5,Napepld,Tek,Rora,Ptger3,Tnf,Tlr2,Lrfn5,Klf4,Casp1,Tnfrsf1b,Ptgs2,Tnfaip8l2,Btk
4969	GOCC_GOLGI_APPARATUS_SUBCOMPARTMENT	0.0270632	0.387665	0.2678	1.2006	100	678	Slc24a5,Rab38,Gcnt3,A3galt2,Gcnt1,H2-T23,St3gal6,Asah2,Ctsc,Bet1,Rab32,Zdhhc2,Cav2,Galnt9,Chsy3,Slc35d2,H2-Eb1,Fut9,Rab13,Mob4,Grm6,Mfng,Camk1g,Clvs1,Myo1b,Tmed3,Ftcd,Creb3l3,Acer2,Rasgrp1,Ndfip1,Rab29,Pkmyt1,Syt4,Napepld,Trim23,Dsel,Azin2,Rab6a,Galnt3,B3galt2,Cabp7,Chpt1,Yipf6,Ppp6c,Asap2,Slc35a5,Chst8,Sacm1l,Golga7b,Prkci,Ugcg,Parm1,Chst7,Golph3l,Rgs20,Galnt7,Clstn1,Csgalnact1,Mme,Golim4,B4galt…
4044	GOBP_CELLULAR_RESPONSE_TO_OXYGEN_CONTAINING_COMPOUND	0.0270986	0.387665	-0.275203	-1.20425	173	823	Spp1,Wnt9b,P2ry4,Npas4,Cdh1,Casp4,Scnn1g,Zbtb20,Star,Litaf,Osr1,Fos,Penk,Htr2c,Scnn1b,Rgs9,Gab1,Wnt1,Gpr37,Sox10,Th,Atp6v0a1,Kdm6b,Ptch1,P2ry2,Myo5a,Ryr3,Ager,Six1,Nr4a2,Hcn4,Igfbp5,Oprm1,Itga4,Jak3,Trp53inp1,Itpr2,Cybb,Dennd4c,Apc,Tiam1,Car2,Crhr2,Srebf1,Fgfr2,Lrp6,Fbxo32,Sfrp1,Adrb2,Pim3,Map1b,Klf11,Ubr1,Prkca,Nfe2l2,Gch1,Nfatc4,Brinp3,Hrh3,Lpar1,Tnfsf4,Nr1d1,Serpinf1,Sirt2,Chrm4,Tbx1,Insrr,Nr4…
7794	HP_FOCAL_ONSET_SEIZURE	0.0271787	0.387665	-0.348611	-1.35324	154	213	Samd12,Fa2h,Grin2a,Kcnq3,Tert,Trpm3,Prss12,Gal,Tubb2b,Dcx,Cep85l,Adra2b,Tcf4,Kcnma1,Map1b,Kcna1,Ptpn23,Phgdh,Unc93b1,Scn1a,Adgrg1,Nf1,Nsd1,Ash1l,Tnik,Dock7,Slc25a22,Gli3,Mthfr,Ezr,Slc25a10,Pcyt2,Pik3ca,Setd2,Syngap1,Ctnnd2,Strada,Mettl23,Szt2,Foxg1,Grik2,Tmem231,Atp1a2,Pura,Camk2b,Cux2,Galnt2,Plcb1,Med25,Gamt,Neurod2,Epb41l1,Cic,Trim8
934	GOBP_RESPONSE_TO_CARBOHYDRATE	0.027229	0.387665	-0.364452	-1.37611	152	169	Acvr1c,Apob,Trh,Zbtb20,Star,Gckr,Th,Ager,Nkx2-2,Apom,Tiam1,Srebf1,Pim3,Map1b,Nr1d1,Serpinf1,Gpam,Baiap3,Adcy8,Txnip,Gpr27,Casp3,P2rx3,Ucp2,Crh,Oxt,Ptk2b,Gpld1,Krt18,Pik3ca,Rack1,Mafa,Slc29a1,C2cd2l,Pnpla3,Zbed3,Ildr2,Zfp36l1,Raf1,Lrp5,Igf1r,Slc26a6,Lrp1
1402	GOBP_ACTIN_FILAMENT_BASED_PROCESS	0.0272374	0.387665	-0.287873	-1.23041	167	591	Iqgap3,Cldn3,Anln,Spta1,Fmn1,Trf,Foxj1,Celsr1,Gab1,Serpinf2,Kcna5,Atxn3,Myo5a,Dsg2,Ermn,Rhod,Marcksl1,Rhog,Hcn4,Cdc42ep1,Cnn2,Gsn,Fhl3,Aif1l,Arhgap6,Csrp1,Pdlim4,Epha1,Ccdc88c,Spire1,Fat1,Mtss1,Myo1d,Sfrp1,Tac1,Scn2b,Pdlim2,Phactr2,Alms1,Swap70,Fgd3,Lpar1,Sh3kbp1,Nrap,Sorbs3,Cnn3,Lats1,Notch2,Scn1a,Fgd4,Insrr,Amotl2,Itgb1bp1,Nf1,Myo5b,S1pr1,Camk2d,Gas2l1,Plek2,Evl,Jup,Tnik,Mypn,Rnd2,Actn2,Sdc4,Ms…
5224	GOMF_VOLTAGE_GATED_CHLORIDE_CHANNEL_ACTIVITY	0.0272389	0.387665	0.702251	1.6064	138	11	Clcnka,Ano1,Clcnkb
8358	HP_ABNORMALITY_OF_THE_POSTERIOR_PITUITARY	0.0273214	0.387824	-0.546748	-1.58411	142	35	Tert,Tgif1,Ptch1,Gpr161,Avp,Vangl2,Dll1,Adgrg1,Mthfr,Gli2,Pik3ca,Disp1
2310	GOBP_EAR_DEVELOPMENT	0.0273332	0.387824	-0.381581	-1.40197	151	139	Col11a1,Lhx3,Lgr5,Osr1,Wnt1,Pdzd7,Six1,Cdh23,Chd7,Dlx5,Fat4,Fgfr2,Col2a1,Dchs1,Bmp4,Six2,Ddr1,Notch1,Mycl,Tbx1,Lrig1,Dll1,Tgfb2,Bmp2,Zic1,Sdc4,Gli3,Edn1,Gli2,Myo6,Nipbl,Ush1g,Cebpa,Triobp,Stra6,Sox9,Ttc39c,Foxg1,Pcdh15,Lrig3,Frzb,Ptpn11,Ccm2,Mapk3,Fzd2,Prox1,Tprn
933	GOBP_RESPONSE_TO_HORMONE	0.0274149	0.388392	-0.285372	-1.22597	169	634	Spp1,Oxtr,Tshb,Acvr1c,P2ry4,Npas4,Apob,Egr2,Lgr5,Trh,Hsd11b2,Scnn1g,Star,Fos,Scnn1b,Gab1,Vps13c,Wnt1,Sox10,Th,Atp6v0a1,Myo5a,Dsg2,Gal,Nr4a2,Btg2,Igfbp5,Nkx2-2,Jak3,Cybb,Rxrg,Dennd4c,Dusp1,Apc,Car2,Nkx2-1,Epha8,Crhr2,Srebf1,Lrp6,Fbxo32,Bmp4,Sfrp1,Map1b,Tac1,Alpl,Fosb,Nfe2l2,Qdpr,Notch1,Fosl1,Tnfsf4,Nr1d1,Serpinf1,Lats1,Insrr,Nr4a1,Gpam,Ednrb,Hdac5,Adcy8,Txnip,Sgk1,Pmepa1,Tgfb2,Ddx17,Egfr,Enpp1,Gas…
1292	GOBP_TRANSMISSION_OF_NERVE_IMPULSE	0.0275072	0.389038	-0.498058	-1.53746	143	49	Cartpt,Mag,Cacng5,Clcn1,Ank3,Avp,Kcna1,P2rx1,Scn1a,S1pr1,P2rx3,Drd1,Myh14,Cacng7,Ntrk2,Cacna1h,Scn5a,Grik2
4473	GOBP_POSITIVE_REGULATION_OF_INTRINSIC_APOPTOTIC_SIGNALING_PATHWAY	0.027544	0.389038	-0.509696	-1.53847	143	44	S100a8,S100a9,Nacc2,Styxl1,Septin4,Bmf,Nkx3-1,Ptpn2,Rpl11,Lck,Rack1,Nupr1,Rps3,Bbc3,Bax
6013	HP_CLEFT_SOFT_PALATE	0.0276102	0.389135	-0.396153	-1.42019	150	118	Col11a1,Kcnn3,Tgif1,Ptch1,Six1,Msx2,Fgfr2,Col2a1,Xylt1,Bmp4,Psat1,Phgdh,Tbx1,Dll1,Tgfb2,Speg,Son,Rpl15,Gli3,Edn1,Rpl11,Gli2,Recql4,Kmt2c,Fgfr1,Disp1,Hyal1,Tmem231,Dvl1,Ryr1,Pigw,Rpl18,Rpl5,Gas1,Pgm1,Gnai3,Snrpb,Smarcd1,Foxh1,Dlk1,Pigv,Pomgnt2
2153	GOBP_DOPAMINE_METABOLIC_PROCESS	0.0277132	0.389135	-0.576873	-1.58933	142	28	Dao,Grin2a,Npr1,Gpr37,Th,Nr4a2,Sncaip,Gch1,Tgfb2,Pde1b,Drd1
7799	HP_CORPUS_CALLOSUM_ATROPHY	0.0277722	0.389135	-0.679257	-1.63454	138	15	Fa2h,Mag,Cacna1e
7902	HP_ABNORMAL_TOENAIL_MORPHOLOGY	0.0277931	0.389135	-0.409239	-1.44044	150	104	Col11a1,Gdf5,Tert,Kcnn3,Gjc2,Gli1,Itgb4,Apc,Wnk1,Sox11,Notch1,Bhlha9,Nsd1,Bmp2,Nectin4,Eogt,Slc35d1,Lrp4,Fgfr1,Arid1a,Il17rc,Arid1b,Arid2,Aff4
2705	GOBP_REGULATION_OF_NEURONAL_SYNAPTIC_PLASTICITY	0.027836	0.389135	-0.5343	-1.57507	145	38	Acp4,Egr2,Arc,Star,Mctp1,Apoe,Kcnj10,Nsmf,Syngap1,Dbn1,Neto1,Grm5,Grik2,Camk2b,Ncdn,Drd2
4825	GOCC_SPECIFIC_GRANULE_LUMEN	0.0278626	0.389135	-0.530858	-1.56931	145	39	Pglyrp1,Hp,Frk,Cnn2,Lcn2,Cracr2a,Chit1,Ctsz,Jup
7026	HP_LANGUAGE_IMPAIRMENT	0.0278945	0.389135	-0.545989	-1.58191	145	35	Spp1,Gjb1,Dcx,Adgrg1,Nf1,Kmt2c,Syngap1,Tomm40
5249	GOMF_CALCIUM_ION_BINDING	0.0279209	0.389135	-0.301605	-1.25697	167	432	Efcab12,S100a8,S100a9,Spta1,Cdh1,Aoc3,Tll1,Cdhr1,Celsr1,Celsr3,Fat3,Ryr3,Dsg2,Cdhr5,Casq2,Syt9,Pcp4,Cdh23,Efcab6,Gsn,Itpr2,Nrxn1,Aif1l,Cracr2a,S100a4,Fat4,Cdh6,Syt6,Mctp1,Sulf1,Rasgrp2,Fat1,Dchs1,Duox1,Necab2,Pla2g4b,Rhbdl3,Dner,Unc13c,Gch1,Naaladl1,Swap70,Notch1,Pcdhga5,Fbln7,Pcdhb15,Cacna1e,Ppp2r3a,Notch2,Pclo,Baiap3,S100b,Dll1,Syt15,Enpp1,Vldlr,Pcdh17,Hpcal1,Fbln1,Actn2,Plch2,Doc2b,Atp2a1,Cdh2…
5359	GOMF_L_AMINO_ACID_TRANSMEMBRANE_TRANSPORTER_ACTIVITY	0.0279265	0.389135	-0.509454	-1.53774	145	44	Slc1a2,Slc47a1,Slc17a6,Slc6a5,Slc6a9,Slc6a20a,Slc25a18,Slc25a22,Slc7a11,Slc32a1,Slc1a3,Slc7a8
9276	MEISSNER_BRAIN_HCP_WITH_H3K27ME3	0.0280286	0.389974	-0.439088	-1.47114	148	78	Cldn3,Lhx3,Tfap2c,Ffar4,Chat,Slc47a1,Foxe1,Scnn1b,Celsr1,Bcl3,Pkp1,Gal,Vax2,Six1,Marcksl1,Fam89a,Ecel1,Cyp26a1,Nkx2-1,Prrx2,Dio3,Six2,Large2,Tbx1,Scarf2,Insrr,Spint1
926	GOBP_RESPONSE_TO_TOXIC_SUBSTANCE	0.0281339	0.3904	-0.372636	-1.38808	157	151	S100a9,Cdh1,Star,Fos,Penk,Gjc2,Cnp,Hp,Mbp,Th,Kdm6b,Pxdn,Apom,Trp53inp1,Duox1,Map1b,Scn2b,Nfe2l2,Gch1,Abcg2,Gstm7,Gstm2,Slc7a11,Ubiad1,Pdzk1,Apoe,Slc7a8,Arhgap33,Pon2
4928	GOCC_ENDOCYTIC_VESICLE_LUMEN	0.028143	0.3904	-0.744769	-1.63909	136	10	Apob,Pglyrp1,Hp
1490	GOBP_EPITHELIAL_CELL_DIFFERENTIATION	0.0281902	0.390473	-0.308377	-1.27413	168	389	Cldn3,Erbb4,Wnt9b,Hapln2,Fa2h,Ptpro,Osr1,Foxj1,Gli1,Wnt1,Kdm6b,Pkp1,Ptch1,Ros1,Epha2,Tmem132e,Dsg2,Bcl11b,Pdzd7,Six1,Myo9a,Nkx2-2,Dlx5,Pax6,Clic4,Fat4,Prss8,Nkx2-1,Ccdc88c,Ntrk1,Fgfr2,Ptch2,Mtss1,Bmp4,Pcsk6,Sox11,Six2,Cxcr4,Notch1,Mycl,Sox8,Cnn3,Lats1,Onecut2,Notch2,Tbx1,Rfx3,Dll1,Txnip,Klf2,Ascl1,S1pr1,Casp3,Jup,Slc4a5,Bmp2,Npy,Slc7a11,Tgfb1i1,S1pr2,Zfp703,Cyp27b1,Cdh5,Tjp2,Zeb1,Thra,Etv4,Vim,Cd…
5877	GOMF_CATALYTIC_ACTIVITY_ACTING_ON_A_GLYCOPROTEIN	0.0282382	0.390558	0.638757	1.61611	137	17	Gcnt3,Gcnt1,C1galt1c1,C1galt1,Mgat4c,Mgat4b,Mgat3,Mgat2
6599	HP_LARGE_FOR_GESTATIONAL_AGE	0.0283182	0.390692	-0.552936	-1.58195	146	33	Ptch1,Ank3,Klf11,Ednrb,Ucp2,Piga,Gli3,Kmt2c,Pign,Abcc8,Dnm2,Mtmr14,Akt2,Abcc9,Ryr1
8194	HP_ABNORMAL_BLOOD_MONOVALENT_INORGANIC_CATION_CONCENTRATION	0.028334	0.390692	-0.448729	-1.47767	149	71	Slc4a1,Kcnn4,Tbx19,Hsd11b2,Scnn1g,Star,Scnn1b,Scnn1a,Cdh23,Wnk1,Ehhadh,Unc93b1
762	GOBP_RESPIRATORY_GASEOUS_EXCHANGE_BY_RESPIRATORY_SYSTEM	0.028433	0.390692	0.500991	1.54381	134	42	Ucp3,Tnnc1,Tshz3,Ednra
4518	GOCC_RUFFLE	0.0284546	0.390692	-0.373564	-1.38712	159	148	Fgr,Epha2,Myo5a,Mefv,Gsn,Aif1l,Apc,Tiam1,Rasgrp2,Mtss1,Fgd3,Fgd4,S100b,Itgb1bp1,Myo10,Spata13,Tlr4,Ezr,Myo6,Inpp5j,Cfl1,Lima1,Kank1,Dnm2,Fgd6,Sh2d3c,Aif1,Mtmr14,Rps3,Mtss2,Trpm7,Akt2,Pdxp,Acap2,Frmd4b,Bmx,Fscn1,Wasf2,Itgb3,C2cd5,Ksr1,Inpp5e,Plcg1,Wipf1,Plekho1,Arhgef4,Appl2,Itgav,Asap3,Clip1,Tln1,Rock1,Spry2,Arfip2
9149	DESCARTES_MAIN_FETAL_MYELOID_CELLS	0.0284574	0.390692	-0.328034	-1.31088	163	280	Spp1,S100a8,S100a9,Tgfa,Egr2,Igsf6,Fmn1,Pipox,Ptpro,Sds,Crybb1,Slamf8,Eya2,Nlrc4,Fgr,Cd300lf,Plpp2,Osm,Cytip,Mefv,Itpr2,Cybb,Pld4,Chit1,Kcnma1,Abca1,Pla2g7,Rassf4,Mycl,Unc93b1,Tbx1,Cst3,Csf3r,Tnfrsf11a,Ptafr,Prtn3,Ctsz,Folr2,Pde1b,AB124611,Zfp710,Cmklr1,Tmem86a,Cyp2s1,Ncf1,Slc29a3,Dhdh,Slc1a3,Cd68,Kcnj10,Irf5,Card14,Slc7a8,Cd180,Cyth4,Fcer1g,Ptpre,Chn2,Wdfy4,Tgfbi,Marchf1
5292	GOMF_NEUROPEPTIDE_RECEPTOR_ACTIVITY	0.0285714	0.390996	-0.560503	-1.59074	147	32	Galr1,Nmbr,Prokr1,Npy2r,Gpr37,Gal,Oprm1,Tacr2,Sorcs2
1360	GOBP_FOREBRAIN_GENERATION_OF_NEURONS	0.0285769	0.390996	-0.512881	-1.54122	148	43	Erbb4,Bcl11b,Dlx2,Nrp2,Dlx5,Nkx2-1,Fgfr2,Ascl1,Gli3,Disc1,Plxna3,Atf5,Foxg1,Nr2e1,Prox1,Zswim6,Csf1r
5355	GOMF_AMINO_ACID_TRANSMEMBRANE_TRANSPORTER_ACTIVITY	0.0286473	0.390996	-0.468264	-1.49952	150	60	Slc1a2,Slc16a10,Slc47a1,Slc17a6,Slc6a5,Slc6a9,Slc6a20a,Slc25a18,Slc25a22,Slc7a11,Slc32a1,Slc6a11,Slc1a3,Slc7a8
2118	GOBP_NEUROTRANSMITTER_METABOLIC_PROCESS	0.0286711	0.390996	-0.618017	-1.6147	147	21	Prima1,Chat,Th
4600	GOCC_ADHERENS_JUNCTION	0.0286893	0.390996	-0.376057	-1.38935	159	145	Oxtr,Cdh1,Fmn1,Pkp1,Cdc42ep1,Apc,Cdh6,Pdlim4,Ndrg1,Limd1,Dchs1,Pdlim2,Notch1,Plpp3,Cnn3,Dll1,Jup,Nectin4,Cdh5,Cyth1,Tjp2,Snap23,Smad7,Afdn,Fermt2,Krt18,Pak4,Scrib,Nexn,Ctnnd2,Dlg5,Pkp3,Anxa1,Ldb3,Frmd4b,Frmd4a,Vcl,Kifc3,Tbcd,Pdlim5,Igsf21,Pkp4,Actb
3520	GOBP_CELLULAR_RESPONSE_TO_PROSTAGLANDIN_E_STIMULUS	0.0289088	0.393413	-0.714133	-1.64086	141	12	P2ry4,Sfrp1,Tnfsf4
2481	GOBP_REGULATION_OF_OSTEOCLAST_DIFFERENTIATION	0.0290076	0.393665	-0.528582	-1.56257	151	39	Cartpt,Fos,Car2,Sfrp1,Notch2,Rassf2
8594	HP_ABNORMAL_URETER_PHYSIOLOGY	0.0290118	0.393665	-0.38472	-1.39984	159	130	Lama3,Trps1,Aspm,Greb1l,Six1,Dact1,Chd7,Pax6,Nkx2-1,Bnc2,Fgfr2,Kmt2a,Nfia,Tbx1,Bicc1,Nsd1,Jmjd1c,Prtn3,Cdk5rap2,Piga,Setbp1,Rpl11,Pbx1,Bptf,Ep300,Recql4,Sox17,Kmt2c,Slc26a1,Nipbl,Pign,Setd2
8700	HP_ABNORMAL_MITRAL_VALVE_PHYSIOLOGY	0.0290611	0.393761	-0.422133	-1.45268	155	91	Apob,Tll1,Mefv,Chst3,Dchs1,Xylt1,Cryab,Flnc,Idua,Notch1,Prdm16,Notch2,Abcg8,Nf1,Mypn,Pkd1,Pld1,Cbl,Tlr4
9011	HP_SKIN_VESICLE	0.0292284	0.395453	-0.643788	-1.61893	149	18	Tert,Pkp1,Mefv
9046	Astrocyte_All_Zhang_JNeuro_2014	0.0293216	0.395466	-0.540442	-1.57418	152	36	Kcnn3,Slc4a4,Pla2g3,Sorcs2,Paqr6,Lrig1,Egfr,Itih3,Mlc1,Cbs,Slc6a11,Aqp4,Grm3,Sox9,Aldh1l1,Atp13a4,Nwd1,Phkg1
72	GOBP_OSSIFICATION	0.0293356	0.395466	-0.323995	-1.30379	169	299	Spp1,Col11a1,Ffar4,Egr2,Gdf5,Osr1,Penk,Slc26a2,Fgr,Gli1,Junb,Ptch1,Epha2,Igfbp5,Dlx5,Msx2,Fat4,Limd1,Fgfr2,Lrp6,Col2a1,Dchs1,Xylt1,Bmp4,Sfrp1,Adrb2,Tac1,Alpl,Clic1,Sox11,Six2,Notch1,Sox8,Ccn1,Gdf10,Rassf2,Zhx3,Tgfb2,Nf1,Egfr,S1pr1,Enpp1,Tnfrsf11a,Tob1,Creb3l1,Bmp8a,Bmp2,Bmp2k,Gli3,Cyp27b1,Oxt,Ptk2b,Thra,Ano6,Pbx1,Gli2,Wnt3,Ostf1,Smad7,Gfra4,Mdk,Gpld1,Plxnb1,Rps15,Fermt2,Sema4d,Nppc,Lrp4,Nipbl,Col…
813	GOBP_DETERMINATION_OF_ADULT_LIFESPAN	0.0294586	0.395466	0.674942	1.60869	147	13	Cgas,Rad54l,Coq7,Prdm2,Ide,Inpp5d
7854	HP_CORNEAL_OPACITY	0.0295059	0.395466	-0.362707	-1.37085	165	170	Col11a1,Apob,Crybb1,Tenm3,Lifr,Slc4a4,Pxdn,Pax6,Cenpf,Srebf1,Ntrk1,Fras1,Bmp4,Abca1,Idua,Bub1,Mks1,Tbx1,Scarf2,Gjb3,Ubiad1,Atp7b,Slc29a3,Zeb1,Ep300,Apoe,Pign,Atad3a,Tgfbi,Flnb
6779	HP_ABNORMAL_SCALP_MORPHOLOGY	0.0295184	0.395466	-0.336042	-1.32393	170	241	Slc39a4,Cdh1,Lama3,Trps1,Zbtb20,Tert,Fos,Kcnn3,Itgb4,Chst3,Msx2,Nrxn1,Apc,Ntrk1,Fgfr2,Kmt2a,Fras1,Ubr1,Wrn,Meis2,Notch2,Nf1,Nsd1,Egfr,Jup,Rpl15,Dock7,Cenpe,Cbs,Svbp,Zic1,Nectin4,Cbl,Rpl11,Slc29a3,Chn1,Ep300
9013	HP_SKIN_EROSION	0.0295299	0.395466	-0.703114	-1.64893	146	13	Lama3,Itgb4,Col2a1,Jup
6602	HP_FAILURE_TO_THRIVE_IN_INFANCY	0.0295947	0.395466	-0.443383	-1.47071	156	74	Scnn1g,Scnn1b,Scnn1a,Jak3,Tnfsf12,Psat1,Unc80,Ednrb,Cr2,Enpp1,Son,Setbp1,Bptf,Recql4,Magel2,Cd81,Fgfr1,Mccc2,Rai1,Ptpn11
5112	GOMF_NADPLUS_NUCLEOSIDASE_ACTIVITY	0.0296065	0.395466	0.713665	1.58949	151	10	Bst1,Il1rl2,Tlr6,Tlr2
646	GOBP_ACTIN_FILAMENT_ORGANIZATION	0.0296639	0.395466	-0.31729	-1.28679	172	326	Spta1,Fmn1,Trf,Serpinf2,Myo5a,Ermn,Rhod,Marcksl1,Rhog,Cdc42ep1,Gsn,Aif1l,Arhgap6,Epha1,Spire1,Fat1,Myo1d,Sfrp1,Tac1,Alms1,Swap70,Lpar1,Sh3kbp1,Nrap,Sorbs3,Lats1,Itgb1bp1,Myo5b,S1pr1,Gas2l1,Evl,Rnd2,Actn2,Sdc4,Msrb1,Rhob,Arhgef10,Sema5a,Pstpip2,Limch1,Rictor,Ptk2b,Rnd3,Ezr,Was,Magel2,Myo6,Fermt2,Pfn1,Cdc42ep2,Dpysl3,Cass4,Vasp,Cfl1,Pik3ca,Tmod1,Lima1,Rhoh,Kank1,Samd14,Hcls1,Ssh2,Triobp,Aif1,Dbn1,A…
1701	GOBP_INTERFERON_BETA_PRODUCTION	0.0296967	0.395466	0.498613	1.53648	140	42	Irf7,Dhx58,Tlr2,Traf3,Mavs,Ddx3x,Polr3f,Dhx9,Hsp90aa1,Tomm70a,Nlrc3,Tbk1
9028	HP_CLEFT_LIP	0.0297137	0.395466	-0.381643	-1.40004	164	137	Cdh1,Tgif1,Ptch1,Greb1l,Slc2a10,Chd7,Msx2,Vangl2,Ptch2,Fras1,Bmp4,Meis2,Phgdh,Mks1,Dll1,Dync2i2,Jup,Rpl15,Gli3,Mthfr,Rpl11,Slc29a3,Gli2,Wnt3,Chst14,Nipbl,Pign,Nsmf,Flnb,Cplane1,Efnb1,Fgfr1,Disp1,Rai1,Fzd2,Dvl1,Rpl18,Rpl5,Zswim6,Gas1,Actb,Gja1,Foxh1,Dync2h1,Pigv,Gpc3,Sf3b4,Cdon,Evc
7676	HP_BOWING_OF_THE_ARM	0.02977	0.395466	-0.624824	-1.61523	153	20	Col11a1,Gdf5,Chst3,Fgfr2,Scarf2,Gli3,Recql4,Flnb
3947	GOBP_CELL_CELL_SIGNALING_BY_WNT	0.0297808	0.395466	-0.308324	-1.27209	177	385	Depdc1b,Wnt9b,Lgr5,Amer2,Ptpro,Tert,Gli1,Celsr1,Celsr3,Ago3,Wnt1,Sox10,Vax2,Nr4a2,Dact1,Fzd5,Oprm1,Dlx5,Rnf213,Apc,Tiam1,Vangl2,Limd1,Sulf1,Ccdc88c,Fgfr2,Lrp6,Wnk1,Tmem131l,Sfrp1,Nfatc4,Notch1,Ptpn23,Plpp3,Lats1,Amotl2,Bicc1,Xiap,Egfr,Jup,Tnik,Bmp2,Nrarp,Ubr5,Pkd1,Tgfb1i1,Sema5a,Gli3,Zfp703,Ndrg2,Adgra2,Ago4,Disc1,Nphp3,Psme4,Wnt3,Tcf7l1,Tnks,Mdk,Apoe,Sox17,Fermt2,Lzts2,Pfn1,Daam2,Wnt6,Nfatc1,Rec…
8712	HP_ABNORMAL_PULMONARY_VALVE_PHYSIOLOGY	0.0298648	0.395798	-0.426295	-1.4528	158	86	Tert,Chst3,Chd7,Ada,Nrxn1,Fat4,Dchs1,Notch1,Notch2,Nf1,Enpp1,Bmp2,Slc29a3,Bptf,Ep300,Atp11a,Col1a2,Stra6,Ndufs2,Ptpn11,Raf1,Surf1,Adamts10,Acad8,Kat6a,Igfbp7,Fbn1,Gpc3,Mlxipl
6155	HP_ABNORMALITY_OF_VISION	0.029929	0.395798	-0.271595	-1.19458	193	890	Slc39a4,Slc1a2,Col11a1,Ttr,Cdh1,Gp1ba,Samd12,Fa2h,Chat,Crybb1,Mag,Cdhr1,Tenm3,Tert,Mog,Chrnb1,Rgs9,Gpr179,Tgif1,Vps13c,Sox10,Lifr,Ptch1,Tmem98,Atxn3,Myo5a,Trpm3,Prss12,Rapsn,Pdzd7,Myo9a,Tubb2b,Dact1,Mefv,Chst3,Trpm1,Cdh23,Gsn,Chd7,Cep85l,Msx2,Pax6,Apc,Aspa,Adra2b,Car2,Srebf1,Fgfr2,Tcf4,Tyr,Col2a1,Xylt1,Fras1,Bmp4,Col9a2,Kif1c,Abca1,Il17rd,Kcna1,Alms1,Bub1,Prdm16,Elovl1,Tnfsf4,Phgdh,Cacna1e,Mks1,S…
8412	HP_ABNORMALITY_OF_CIRCULATING_GLUCOCORTICOID_LEVEL	0.0299333	0.395798	-0.53148	-1.56676	156	38	Tbx19,Hsd11b2,Star,Tert
8786	HP_ABNORMAL_FOREARM_BONE_MORPHOLOGY	0.0300323	0.396219	-0.471497	-1.4992	157	58	Col11a1,Gdf5,Chst3,Chd7,Apc,Fgfr2,Col2a1,Scarf2,Gli3,Chn1,Brca2,Recql4,Lrp4,Nipbl,Flnb,Cul7
7684	HP_ABNORMALITY_OF_LOWER_LIMB_EPIPHYSIS_MORPHOLOGY	0.0300766	0.396219	-0.495477	-1.52087	156	48	Col11a1,Trps1,Slc26a2,Slc2a10,Chst3,Col2a1,Col9a2,Col9a3,Col11a2,Ep300,Pik3c2a
7901	HP_APLASIA_HYPOPLASIA_OF_THE_NAILS	0.0300926	0.396219	-0.369004	-1.38058	168	156	Col11a1,Cdh1,Lama3,Zbtb20,Gdf5,Tert,Kcnn3,Gli1,Itgb4,Apc,Fgfr2,Col2a1,Sox11,Kcna1,Notch1,Notch2,Zfp462,Bhlha9,Nsd1,Jup,Piga,Slc25a22,Nectin4,Col11a2,Eogt,Slc35d1,Lrp4,Pign,Setd2,Plag1,Flnb
3798	GOBP_EXECUTION_PHASE_OF_APOPTOSIS	0.0302224	0.397361	-0.471151	-1.4981	158	58	Top2a,Acvr1c,Casp4,Xkr4,Trp53bp2,Dnase2a,H1f0,Sirt2,Casp3,Xkr6,Rffl,Dicer1,Cidea,Bbc3,Foxl2,Bax
4958	GOCC_CYTOPLASMIC_SIDE_OF_MEMBRANE	0.0302814	0.397361	-0.373321	-1.38249	169	146	Sla,Slc4a1,Tnk1,Spta1,Cdh1,Litaf,Fgr,Gng7,Th,Frk,Gnb4,Sppl2b,Gna12,Tiam1,Ptpn7
7688	HP_ABNORMALITY_OF_LIMB_EPIPHYSIS_MORPHOLOGY	0.0303428	0.397361	-0.432674	-1.45963	161	81	Col11a1,Trps1,Gdf5,Slc26a2,Slc2a10,Chst3,Col2a1,Col9a2,Col9a3,Col11a2,Ep300,Pik3c2a,Flnb,Col1a2
6914	HP_RECURRENT_RESPIRATORY_INFECTIONS	0.0303498	0.397361	-0.316845	-1.28499	176	326	Cdca7,Chat,Scnn1g,Tll1,Trps1,Tert,Slc26a2,Foxj1,Scnn1b,Dnah5,Scnn1a,Il21r,Plp1,Myo5a,Myo9a,Dnah9,Pole,Jak3,Cybb,Ada,Stxbp2,Fat4,Nkx2-1,Srebf1,Tnfsf12,Alpl,Flnc,Idua,Sox11,Nfe2l2,Cxcr4,Alms1,Sh3kbp1,Notch2,Cr2,Xiap,Egfr,Tnfrsf11a,Dync2i2,Prtn3,Mecp2,Mdm4,Slc25a22,Mypn,Setbp1,Gli3,Ncf1,Slc29a3,Col11a2,Tbx6,Ep300,Was,Magel2,Il2rg,Tap1,Tet2
8961	HP_MANIA	0.030496	0.398581	-0.601769	-1.60239	157	23	Fa2h,Cdh23,Cep85l,Tbx1,Jmjd1c,Mecp2
20	GOBP_ACTIVATION_OF_MAPKK_ACTIVITY	0.0305285	0.398581	-0.503549	-1.52781	159	45	Cartpt,Map3k2,Map3k1,Ntrk1,Bmp4,Egfr,Tnik
3201	GOBP_ANATOMICAL_STRUCTURE_HOMEOSTASIS	0.0305878	0.398797	-0.316377	-1.2851	178	331	Cartpt,Spp1,Azgp1,Cldn3,P2ry4,Cdhr1,Trf,Tert,Exo1,Mbp,Pole,Cdh23,Car2,Col2a1,Pif1,Adrb2,Prkca,Wrn,Large2,Notch1,Slc12a2,Pole2,P2rx1,Parp3,Crocc,Nf1,Egfr,S1pr1,Tnfrsf11a,Gcnt2,Sash3,Rif1,Xrcc3,Hmbox1,Cdh5,Homer2,Lamc1,Tjp2,Tlr4,Ptk2b,Nphp3,Brca2,Tnks,Recql4,Cubn
2791	GOBP_REGULATION_OF_OLIGODENDROCYTE_DIFFERENTIATION	0.0307425	0.400253	-0.564259	-1.56469	158	29	Slc45a3,Tmem98,Nkx2-2,Dlx2,Olig2,Ptprz1,Aspa,Cxcr4,Notch1,Nf1,Mdk,Daam2,Tenm4,Prmt5,Ptn
9014	HP_SKIN_ULCER	0.0308039	0.400494	-0.425553	-1.45027	163	86	Slc39a4,Slc4a1,Spta1,Lama3,Tert,Pkp1,Itgb4,Mefv,Cybb,Ntrk1,Wnk1,Wrn,Notch2,Prtn3,Ncf1,Was,Irf5,Tap1
8650	HP_ABNORMAL_MORPHOLOGY_OF_MYOCARDIAL_TRABECULAE	0.0310267	0.40229	-0.724607	-1.63616	151	11	Hcn4,Prdm16,Jup,Actn2,Myh7,Ldb3
8808	HP_ABNORMAL_SKIN_MORPHOLOGY_OF_THE_PALM	0.0310284	0.40229	-0.352917	-1.34774	174	187	Lama3,Trps1,Gdf5,Tert,Kcnn3,Lifr,Pkp1,Ptch1,Rapsn,Itgb4,Chst3,Chd7,Apc,Fgfr2,Tcf4,Ptch2,Kmt2a,Xylt1,Bmp4,Map1b,Ubr1,Sox11,Asxl2,Zfp462,Bhlha9
5697	GOMF_PROTEIN_MEMBRANE_ADAPTOR_ACTIVITY	0.0311808	0.403266	-0.683457	-1.62421	154	14	Slc4a1,Rapsn,Jup,Pdzk1
1146	GOBP_MYOTUBE_DIFFERENTIATION	0.0311969	0.403266	0.432381	1.45806	146	68	Klf5,Kel,Lmod3,Cyp26b1,Mmp14,Cav2,Bdnf,P2rx2,Shh,Homer1
9164	DESCARTES_MAIN_FETAL_VISCERAL_NEURONS	0.0312335	0.403266	-0.347649	-1.34159	176	205	Galr1,Prima1,St8sia2,Amer2,Kcnq3,Ptpro,Rgs9,Npy2r,Th,Gal,Tubb2b,Syt9,Eml5,Ecel1,Dcx,Oprm1,Pax6,Cdh6,Myt1,Necab2,Map1b,Sez6,Megf10,Nkain3,Unc5d,Cacna1e,Arpp21,Scg2,Dpysl5,Scrg1,Fndc9,Enho
1558	GOBP_NEGATIVE_REGULATION_OF_CELL_PROJECTION_ORGANIZATION	0.0313552	0.404248	-0.370144	-1.37814	176	150	Spp1,Acp4,Ptpro,Mag,Efnb3,Cep97,Map2,Plxnb3,Sema4g,Nfatc4,Lpar1,Efna1,Evl,Ccp110,Sema5a,Vim,Sema6a,Wnt3,Tbx6,Apoe,Arhgdia,Sema4d,Dip2b,Dpysl3,Ptprg,Cers2,Inpp5j,Lrp4,Sema6c,Bcl11a,Sema6d,Kank1,Syngap1,Dnm2,Plxna3,Sema4b
3135	GOBP_STRIATED_MUSCLE_CELL_DEVELOPMENT	0.0314225	0.404248	0.428668	1.45072	147	69	Kel,Lmod3,Myh3,Cav2,Mylk3,Myh6,Csrp2,P2rx2,Krt19,Lmod1,Homer1,Sdc1,Myh11,Klhl40,Wfikkn2
2801	GOBP_BRANCHING_MORPHOGENESIS_OF_AN_EPITHELIAL_TUBE	0.0314396	0.404248	-0.399734	-1.4151	170	109	Esrp2,Wnt9b,Celsr1,Wnt1,Ptch1,Hhip,Epha2,Six1,Clic4,Fat4,Nkx2-1,Fgfr2,Lrp6,Dchs1,Bmp4,Six2,Ddr1,Nfatc4,Notch1,Sox8,Bmp2,Nrarp,Pkd1,Nkx3-1,Lama5,Gli3,Edn1,Pbx1,Gli2,Mdk
752	GOBP_HEART_DEVELOPMENT	0.0316001	0.405752	-0.304219	-1.25935	188	402	Oxtr,Col11a1,Erbb4,Tbx19,Osr1,Foxj1,Gli1,Npy2r,Dnah5,Th,Kdm6b,Ptch1,Dsg2,Six1,Erbb3,Adamts9,Sypl2,Chd7,Nrp2,Nppa,Fat4,Pdlim4,Vangl2,Fgfr2,Lrp6,Col2a1,Dchs1,Bmp4,Smyd1,Matr3,Pi16,Sox11,Pdlim2,Nfatc4,Notch1,Nrap,Efna1,Notch2,Ccn1,Tbx1,Dll1,Rb1cc1,Bicc1,Ascl1,Tgfb2,Nf1,Egfr,S1pr1,Casp3,Hspb7,Cntrl,Mdm4,Kat2b,Bmp2,Actn2,Pkd1,Nkx3-1,Gli3,Edn1,Oxt,Smarcd3,Nphp3,Gli2,Tbx6,Smad7,Ep300,Sox17,Nfatc1,Nipbl,…
1324	GOBP_SPINAL_CORD_DEVELOPMENT	0.0319471	0.409643	-0.450619	-1.47219	168	68	Lhx3,Wnt1,Ptch1,Nkx2-2,Pax6,Olig2,Sox11,Notch1,Phgdh,Dll1,Ascl1,Nf1,Vldlr,Pkd1,Gli3,Tal1,Gli2,Daam2
7001	HP_APHASIA	0.0320488	0.410384	-0.488925	-1.51342	167	50	Fa2h,Grin2a,Gjb1,Tcf4,Med13,Svbp,Bptf,Col1a2,Tomm40,Fgfr1,Atp1a2,Actb,Tanc2,Tcf20,Myt1l
1696	GOBP_MITOCHONDRIAL_TRANSLATION	0.0322227	0.411772	0.381356	1.40145	146	111	Mrpl43,Mtrf1l,Gfm1,Mrpl32,Mrpl49,Qrsl1,Fastkd2,Yars2,Mrpl18,Mrps22,Eral1,Mrpl35,Mrpl44,Noa1,Mrps31,Mrps35,Mrps30,Trmt10c,Rars2,Mrps11,Mrpl22,Shmt2,Tsfm,Mrpl3,Taco1,Mrps27,Mrps9,Tufm,Mrpl12,Mrpl37,Mrpl23,Alkbh1,Mrpl50,Mrpl11,Dars2,Ptcd3,Mrpl58,Mrpl17,Mrps28,Chchd1,Mtg1,Dap3,Rcc1l,Mtif2
2560	GOBP_POSITIVE_REGULATION_OF_SMOOTH_MUSCLE_CONTRACTION	0.032283	0.411772	-0.616672	-1.59416	166	20	Oxtr,Npy2r,Ada,Adra2b,Tacr2,Ptafr,Edn1,Oxt
7945	HP_DISTAL_LOWER_LIMB_AMYOTROPHY	0.032333	0.411772	-0.605428	-1.59538	166	22	Mag,Gjb1,Atxn3,Flnc,Fgd4
7305	HP_ABNORMALITY_OF_DNA_REPAIR	0.0323339	0.411772	0.694994	1.5898	164	11	Fancd2,Gtf2e2
6457	HP_XANTHELASMA	0.0324569	0.412773	-0.738002	-1.62419	157	10	Apob,Ttpa,Apoe
5910	GOMF_ATP_DEPENDENT_MICROTUBULE_MOTOR_ACTIVITY	0.0327202	0.414749	-0.603675	-1.59076	168	22	Dnah5,Dnah9,Kif1c,Cenpe,Dnah8,Dnhd1,Kifc3,Kif1b,Kif5b,Dync2h1,Dnah2,Kif1a
4874	GOCC_CELL_BODY	0.0327815	0.414749	-0.298492	-1.24671	197	444	Slc1a2,Kcnn4,Apob,Arc,Star,Cd22,Penk,Kcnn3,Gjc2,Itga1,Mbp,Apod,Th,Tanc1,Tmem132e,Unc5c,Gal,Ermn,Fzd5,Oprm1,Itga4,Sncaip,Cybb,Ada,Nrxn1,Nppa,Nrsn2,Map2,Tiam1,Ntrk1,Lrp6,Myo1d,Sorcs2,Map1b,Tac1,Efna2,Sez6,Cryab,Dner,Kcna1,Brinp3,Lpar1,Serpinf1,Sirt2,Slc12a2,Cnn3,Adcy8,Ascl1,Kcnc3,Tgfb2,Htr3a,Slc4a8,Casp3,Ptpn13,P2rx3,Dpysl5,Pde1a,Pde1b,Crh,Ddn,Homer2,Ncf1,Ptk2b,Disc1,Ezr,Klhl17,Bptf,Lamp1,Apoe,Slc1…
7136	HP_RICKETS	0.0328215	0.414749	-0.583969	-1.57983	170	25	Slc4a1,Ehhadh,Alpl,Psat1,Phgdh,Fah,Enpp1,Cyp27b1,Tjp2,Atp6v0a4,Gatm
1875	GOBP_CELL_JUNCTION_ORGANIZATION	0.0329131	0.414749	-0.287987	-1.22518	200	565	Oxtr,Cldn3,Erbb4,Cldn9,Npas4,Cdh1,Arc,Cldn11,Fmn1,Ptpro,Lama3,Gjb1,Chrnb1,Apod,Pkp1,Tanc1,Epha2,Rapsn,Dsg2,Itgb4,Six1,Myo9a,Rhod,Fzd5,Ugt8a,C1ql1,Nrp2,Cldn22,Cbln1,Nrxn1,Arhgap6,Apc,Cdh6,Tiam1,Ank3,Ndrg1,Ntrk1,Dchs1,Sfrp1,Map1b,Prkca,Lrrn3,Sez6,Dner,Unc13c,Flnc,Nfatc4,Ptpn23,Ptprt,Nfia,Tpbg,Efna1,Peak1,Patj,Pclo,Cd9,Tgfb2,Itgb1bp1,Prtn3,Jup,Mecp2,Pcdh17,Dmpk,Actn2,Map4k4,Slc7a11,Nectin4,Sdc4,Igsf…
2236	GOBP_MYELIN_MAINTENANCE	0.032945	0.414749	-0.694828	-1.6295	163	13	Fa2h,Prx,Ndrg1,Cxcr4,Clu,Akt2,Sh3tc2
1995	GOBP_MULTICELLULAR_ORGANISMAL_SIGNALING	0.0329495	0.414749	-0.368749	-1.37295	185	150	Cartpt,Npr1,Mag,Kcna5,Ryr3,Dsg2,Casq2,Cacng5,Hcn4,Itpr2,Nppa,Clcn1,Ank3,Avp,Scn2b,Kcna1,P2rx1,Scn1a,S1pr1,Camk2d,P2rx3,Jup,Dmpk,Atp2a3,Atp2a1,Kcnip3,Drd1,Cacna2d1,Itpr1,Myh14,Nppc,Cacng7,Ntrk2,Kcnh2,Atp1b2,Atp2a2,Kcnj4,Slc8a3,Cacna1h,Scn5a,Grik2
7465	HP_ABNORMAL_VITREOUS_HUMOR_MORPHOLOGY	0.0329861	0.414749	-0.556062	-1.55468	170	30	Col11a1,Ttr,Erbb3,Pax6,Col2a1,Col9a2
5543	GOMF_ACTIVE_TRANSMEMBRANE_TRANSPORTER_ACTIVITY	0.0329981	0.414749	-0.34649	-1.33712	186	205	Slc1a2,Slco5a1,Slc4a1,Slc10a6,Slc24a2,Slc5a11,Slc16a10,Slc47a1,Slc26a2,Slc45a3,Slco4a1,Slc2a10,Slc17a6,Slc4a4,Slc6a5,Slc9a2,Slc2a9,Slc6a9,Slc13a3,Abca1,Slc6a20a,Abcg2,Slc12a2,Slc4a9,Abcc1,Abcg8,Slc25a18,Slc4a8,Slc4a5,Abcb4,Slc25a22,Slc7a11,Slc32a1,Atp7b,Slc6a11,Slc16a9,Slc1a3,Slc7a8,Slc25a10,Tap1,Slc35d1,Slc26a1
6744	HP_HEMOLYTIC_ANEMIA	0.0330126	0.414749	-0.437365	-1.45452	174	75	Spp1,Slc4a1,Spta1,Kcnn4,Gp1ba,Cd46,Ada,Tnfsf12,Cr2,Abcg8,Piga,Tnfrsf4,Atp7b,Ak1,Was,Thbd,C3,Cd81,Nhlrc2,Lrba,Epb41
4284	GOBP_NEGATIVE_REGULATION_OF_VASCULAR_ASSOCIATED_SMOOTH_MUSCLE_CELL_PROLIFERATION	0.0332404	0.417049	0.665987	1.58734	166	13	Efemp2,Hmox1,Pdcd4,Mef2c,Cdkn1a,Cnn1,Pten,Pparg,Sod2,Apln
2253	GOBP_RESPONSE_TO_ALKALOID	0.0334335	0.418243	-0.422452	-1.4397	177	86	Oxtr,Star,Penk,Th,Ryr3,Casq2,Oprm1,Ada,Tiam1,Tac1,Fosb,Cxcr4,Hdac5,Adcy8,Htr3a,Casp3,Gstm7,Crh,Oxt,Homer2,Ptk2b
1915	GOBP_RESPONSE_TO_PROSTAGLANDIN	0.0334429	0.418243	-0.614854	-1.58946	172	20	P2ry4,Apob,Sfrp1,Tnfsf4,Edn1,Oxt
3966	GOBP_REGULATION_OF_RECEPTOR_BINDING	0.0334702	0.418243	0.618649	1.58714	162	18	Mmp9,Phlda2,Bdnf,Plcl2,Nrp1,Grem2
8581	HP_ABNORMAL_BRONCHUS_MORPHOLOGY	0.0335298	0.418427	-0.411261	-1.43335	181	97	Scnn1g,Tert,Slc26a2,Foxj1,Scnn1b,Dnah5,Scnn1a,Il21r,Dnah9,Fgfr2,Tnfsf12,Cxcr4,Cr2,Egfr,Slc29a3,Atp11a,Il2rg,Tap1,Tet2,Dnaaf5,Cd81,Flnb,Lrba,Sox9,Fgfr1
1118	GOBP_SCHWANN_CELL_DEVELOPMENT	0.0339016	0.421575	-0.609544	-1.59256	174	21	Fa2h,Itgb4,Prx,Ndrg1,Sirt2,Nf1,Arhgef10,Lgi4,Dicer1,Ntrk2,Akt2,Sh3tc2
8253	HP_INCISOR_MACRODONTIA	0.0339147	0.421575	-0.562841	-1.55067	174	28	Col11a1,Kcnma1,Med13,Svbp,Bptf,Pura,Tanc2,Gja1,Tcf20,Myt1l
1956	GOBP_SEGMENTATION	0.0339594	0.421575	-0.462114	-1.47982	178	60	Egr2,Tbx19,Osr1,Fzd5,Nrp2,Hes7,Lrp6,Bmp4,Sfrp1,Notch1,Dll1,Nrarp,Nkx3-1,Plxna2,Tbx6,Ep300
6849	HP_PNEUMONIA	0.0339629	0.421575	-0.379713	-1.38362	186	132	Lama3,Tll1,Tgif1,Ptch1,Il21r,Chd7,Jak3,Cybb,Ada,Nkx2-1,Srebf1,Ntrk1,Tnfsf12,Cxcr4,Alms1,Dll1,Cr2,Egfr,Tnfrsf11a,Setbp1,Ncf1,Col11a2,Gli2,Ep300,Was,Il2rg,Nipbl,Pign,Cd81,Lrba,Fgfr1,Disp1,Unc119,Aff4,Il7r,Pura,Tbcd,Acadvl,Ryr1,P4htm,Med25,Gas1,Tcirg1
1249	GOBP_DRUG_METABOLIC_PROCESS	0.034107	0.422257	0.633281	1.58901	168	16	Fmo2,Abcc2,Aox1,Cyp2r1,Adal,Cad
8996	HP_ABNORMALITY_OF_THE_PALM	0.0341497	0.422257	-0.330353	-1.30961	197	257	Col11a1,Lama3,Trps1,Gdf5,Tert,Kcnn3,Lifr,Pkp1,Ptch1,Rapsn,Itgb4,Slc2a10,Chst3,Chd7,Apc,Fgfr2,Tcf4,Ptch2,Col2a1,Kmt2a,Xylt1,Bmp4,Col9a2,Map1b,Ubr1,Sox11,Asxl2,Zfp462,Bhlha9,Dync2i2,Setbp1,Nectin4,Adamtsl1,Col11a2,Chst14,Ep300,Recql4,Magel2
6028	HP_XEROSTOMIA	0.0341538	0.422257	-0.4995	-1.51553	178	45	Dao,Erbb4,Gsn,Fgfr2,Matr3,Slc12a2,Cbl,Magel2,Irf5,Pfn1,Tet2,Pon2
7432	HP_INCOMPLETE_PENETRANCE	0.0342289	0.422625	-0.399081	-1.41055	185	108	Grin2a,Tert,Gjb1,Gjc2,Ptch1,Greb1l,Six1,Erbb3,Cdh23,Dcx,Dlx5,Ptch2,Dchs1
1594	GOBP_CELLULAR_RESPONSE_TO_EXTRACELLULAR_STIMULUS	0.034305	0.423004	-0.35965	-1.3593	192	170	Cartpt,Slc39a4,Wnt9b,Fos,Penk,Nr4a2,Slc39a5,Itga4,Srebf1,Sfrp1,Nfe2l2,Wrn,Fosl1,Tfeb,Gas2l1,Ucp2,Folr2,Cbs,Cbl,Cyp27b1,Kif26a,Tnks,Cd68,Sik2,Sesn3
2081	GOBP_NERVE_GROWTH_FACTOR_SIGNALING_PATHWAY	0.0343811	0.423383	0.676957	1.58535	174	12	Ntf5,Bdnf,Ntf3,Ngf,Rap1a
2294	GOBP_NEGATIVE_REGULATION_OF_DNA_DAMAGE_RESPONSE_SIGNAL_TRANSDUCTION_BY_P53_CLASS_MEDIATOR	0.0346855	0.424979	0.693835	1.58715	176	11	Twist1,Dyrk3,Cd44,Snai1
4907	GOCC_CLATHRIN_SCULPTED_VESICLE	0.0346855	0.424979	0.694006	1.58754	176	11	Slc18a1,Slc18a3,Slc18a2
6983	HP_DIFFICULTY_WALKING	0.034732	0.424979	-0.345571	-1.33416	196	206	Slc1a2,Pmp2,Fa2h,Chat,Nkx6-2,Tert,Gjb1,Gjc2,Plp1,Myo9a,Prx,Nkx2-1,Ntrk1,Matr3,Cryab,Flnc,Kcnc3,Mecp2,Pnpla2,Mypn,Dhtkd1,Atp7b,Cyp27b1,Kcnj10,Lrp4,Pik3ca,Spg11,Ntrk2,Syngap1,Dnm2,Myh7,Mtmr14,Slc5a7,Strada,Szt2,Foxg1,Ndufs8
1818	GOBP_RESPONSE_TO_TESTOSTERONE	0.034749	0.424979	-0.544354	-1.54491	179	32	Spp1,Car9,Dusp1,Avp,Nkx3-1,Edn1,Cbl
7365	HP_PROPORTIONATE_SHORT_STATURE	0.0347505	0.424979	-0.416918	-1.43981	187	92	Scnn1g,Slc26a2,Scnn1b,Hhat,Scnn1a,Pole,Dlx5,Col2a1,Xylt1,Col9a2,Son,Col9a3,Tbx6,Hadh,Flnb,Col1a2,Fgfr1,Fzd2,Ddrgk1,Dvl1,Dnmt3a,Adamts10,Npr2
6243	HP_DIPLOPIA	0.0347843	0.424979	-0.466123	-1.48211	182	58	Chat,Chrnb1,Vps13c,Atxn3,Myo5a,Rapsn,Myo9a,Cdh23,Kcna1,Scn1a
6067	HP_ABNORMALITY_OF_THE_MIDFACE	0.0350318	0.427276	-0.302893	-1.25303	208	399	Fam50a,Col11a1,Zbtb20,Slc26a2,Lifr,Kdm6b,Ptch1,Plp1,Slc2a10,Six1,Dact1,Pole,Chst3,Chd7,Apc,Fat4,Ntrk1,Fgfr2,Tcf4,Col2a1,Dchs1,Bmp4,Col9a2,Idua,Sox11,Prdm16,Tfap2b,Mks1,Notch2,Pclo,Tbx1,Scarf2,Zfp462,Nf1,Jmjd1c,Son,Piga,Mecp2,Bmp2,Svbp,Zic1,Setbp1,Chd3,Col9a3,Sema5a,Edn1,Cbl,Slc29a3,Chn1,Col11a2,Gli2,Bptf,Ep300,Adamtsl4,Kmt2c,Slc35d1,Lrp4,Pign,Sp7,Bcl11a,Pik3ca,Mysm1,Setd2,Flnb,Ctnnd2,Rnf13,Strada…
1443	GOBP_CHROMOSOME_CONDENSATION	0.0350639	0.427276	-0.57011	-1.55832	180	27	Top2a,H1f2,Ncaph,H1f0
419	GOBP_PYRIMIDINE_NUCLEOTIDE_METABOLIC_PROCESS	0.0351171	0.427364	0.505444	1.51052	167	36	Cmpk1,Upp1,Dck,Nme5,Uck2,Nthl1,Uprt,Cad,Nme6,Cmpk2,Tdg,Ogg1,Ctps2,Dpyd,Tbpl1,Neil1,Dut,Uck1,Mbd4,Nt5m
8870	HP_IMMUNOLOGIC_HYPERSENSITIVITY	0.0351685	0.427432	-0.409844	-1.42554	190	96	Gp1ba,Tgif1,Lifr,Ptch1,Bcl11b,Mefv,Ada,Nrxn1,Nkx2-1,Tcf4,Adrb2,Pla2g7,Alms1,Cox4i2,Tbx1,Dll1,Jmjd1c,Cbl,Tlr4,Gli2,Ep300,Irf5,Tet2,Sox6,Plag1,Lrba,Fgfr1,Disp1,Bbs1
1722	GOBP_POSITIVE_REGULATION_OF_INTERFERON_BETA_PRODUCTION	0.035316	0.427882	0.545921	1.5525	170	28	Irf7,Dhx58,Tlr2,Mavs,Ddx3x,Polr3f,Dhx9,Hsp90aa1,Tomm70a,Tbk1
1867	GOBP_RESPONSE_TO_MONOSACCHARIDE	0.0353715	0.427882	-0.367273	-1.36549	198	149	Acvr1c,Trh,Zbtb20,Star,Gckr,Th,Ager,Nkx2-2,Apom,Tiam1,Srebf1,Pim3,Nr1d1,Serpinf1,Gpam,Baiap3,Adcy8,Txnip,Gpr27,Casp3,Ucp2,Crh,Ptk2b,Gpld1,Krt18,Pik3ca,Rack1,Mafa,Slc29a1,C2cd2l,Zbed3,Ildr2,Raf1,Lrp5,Igf1r,Slc26a6,Lrp1
5674	GOMF_NEUROPEPTIDE_BINDING	0.0353861	0.427882	-0.643933	-1.598	180	17	Galr1,Gpr37,Oprk1,Oprm1,Gpr149
767	GOBP_SENSORY_PERCEPTION	0.0353891	0.427882	-0.316993	-1.28018	205	309	Azgp1,Col11a1,Ffar4,Grin2a,Slc24a2,Scnn1g,Crybb1,Penk,Scnn1b,Rgs9,Npy2r,Gpr179,Mbp,Scnn1a,Th,Trpm3,Vax2,Pdzd7,Six1,Myo9a,Trpm5,Oprk1,Trpm1,Cdh23,Oprm1,Chd7,Pax6,Ntrk1,Tyr,Col2a1,Tac1,Kcna1,Cxcr4,Asic3,Scn1a,Tbx1,Lrig1,Ednrb,Ptafr,Casp3,P2rx3,Mecp2,Rtp4,Rom1,Edn1,Oxt,Homer2,Col11a2,Efemp1,Myh14,Myo6,Kcnj10,Eml2,Syt10,Nipbl,Ush1g,Timp3,Tgfbi,Atp6v0a4,Atxn7,Triobp,Nrl,Pcdh15,Nr2e1,Rlbp1,Bbs1,Serpine…
939	GOBP_AXIS_SPECIFICATION	0.0354474	0.428032	-0.475359	-1.49017	184	54	Wnt1,Ptch1,Vax2,Fzd5,Lrp6,Bmp4,Sfrp1,Six2,Notch1,Notch2,Dll1,Nrarp,Wnt3,Tbx6,Wnt6
1107	GOBP_NEGATIVE_REGULATION_OF_NEURON_PROJECTION_DEVELOPMENT	0.0356159	0.429511	-0.388295	-1.38955	193	117	Spp1,Acp4,Ptpro,Mag,Efnb3,Map2,Sema4g,Lpar1,Efna1,Sema5a,Vim,Sema6a,Wnt3,Tbx6,Apoe,Arhgdia,Sema4d,Dip2b,Dpysl3,Ptprg,Cers2,Inpp5j,Lrp4,Sema6c,Bcl11a,Sema6d,Kank1,Syngap1,Plxna3,Sema4b
5109	GOMF_GTPASE_ACTIVITY	0.0358159	0.431235	0.31602	1.28738	150	243	Rab38,Rgs13,Gem,Rrad,Rab32,Gna14,Rab13,Rasl11a,Rasef,Gtpbp4,Rem2,Gnb3,Septin7,Rab29,Trim23,Rhebl1,Gfm1,Rab6a,Rab18,Rhov,Rgs6,Rgs2,Rgs20,Rap1b,Gnaz,Gna15,Rasd2,Septin6,Tubg1,Dnm1l,Arl6,Atl1,Rgs5,Rab2a,Rab40b,Rhobtb3,Rab9b,Rala,Dnm3,Ddx3x,Rhobtb1,Rgs19,Rgs4,Rap1a,Tube1,Gpn2,Rab9,Rac3,Rit1,Septin9,Arhgdib,Gng8,Efl1,Rhoq,Gpn3
1976	GOBP_THIOESTER_METABOLIC_PROCESS	0.0358515	0.431235	0.409013	1.4185	167	78	Acsm5,Acsm3,Far1,Acsl4,Dld,Acot8,Pdp1,Elovl4,Dgat1,Mcee,Far2,Acsl5,Pdhx
2190	GOBP_HYDROGEN_PEROXIDE_CATABOLIC_PROCESS	0.0359491	0.431586	-0.73312	-1.61345	174	10	Hp,Pxdn,Duox1
3598	GOBP_NEPHRON_MORPHOGENESIS	0.0361032	0.431586	-0.48408	-1.49431	188	49	Wnt9b,Fmn1,Osr1,Wnt1,Ptch1,Six1,Fat4,Dchs1,Bmp4,Six2,Sox8,Bmp2,Pkd1,Lama5,Gli3,Pbx1,Lzts2,Wnt6,Lif
7357	HP_SENSORY_IMPAIRMENT	0.0361233	0.431586	-0.343743	-1.32812	204	207	Mpz,Egr2,Mag,Litaf,Gjb1,Gjc2,Sox10,Lifr,Atxn3,Gnb4,Prx,Ndrg1,Ntrk1,Wnk1,Matr3,Abca1,Gch1,Alms1,Scn1a,Fgd4,Pmp22,Kcnc3,Mecp2,Dhtkd1,Chst14,Hspb8,Cubn,Magel2,Dhh,Spg11,Atxn7,Syngap1,Dnm2,Spg7,Ighmbp2,Nefl,Atxn1,Rai1,Zfhx2,Atp1a2,Aebp1,Sh3tc2,Atl3,Prkcg,Rtn2,Scn11a,Setx,Kif1b
3929	GOBP_MITOCHONDRIAL_GENE_EXPRESSION	0.0361635	0.431586	0.35511	1.34321	160	136	Mrpl43,Mtrf1l,Gfm1,Mrpl32,Mrpl49,Qrsl1,Trmt10a,Fastkd2,Yars2,Trmt5,Mrpl18,Mrps22,Eral1,Mrpl35,Mrpl44,Noa1,Mrps31,Mrps35,Mrps30,Trmt10c,Rars2,Mrps11,Mterf2,Mrpl22,Shmt2,Tsfm,Mrpl3,Taco1,Mrps27,Mrps9,Tufm,Mrpl12,Mrpl37,Mrpl23,Alkbh1,Mrpl50,Mrpl11,Dars2,Ptcd3,Mrpl58,Mrpl17,Mtres1,Mto1,Mrps28,Chchd1,Mtg1,Dap3,Rcc1l,Mtif2,Prkaa1,Pnpt1,Trnt1,Ngrn,Tfb2m,Mrpl19,Malsu1,Elac2,Mrps23,Mrps5
7161	HP_KYPHOSIS	0.0361775	0.431586	-0.312797	-1.27164	211	333	Slc1a2,Lhx3,Mpz,Egr2,Fa2h,Chat,Zbtb20,Gjb1,Slc26a2,Kcnn3,Wnt1,Ptch1,Myo9a,Chst3,Hes7,Prx,Ptch2,Col2a1,Papss2,Idua,Sox11,Asxl2,Kcna1,Alms1,Meis2,Prdm16,Notch2,Pmp22,Nf1,Nsd1,Son,Mecp2,Med13,Cbs,Svbp,Setbp1,Col11a2,Chst14,Bptf,Recql4,Magel2,Kmt2c,Pik3c2a,Col6a1,Pik3ca,Setd2,Spg11,Flnb,Sdhc,Col1a2,Slc5a7,Sox9,Cul7,Arid1a,Foxg1,Tmem231,Ptpn11,Arid1b,Lfng,Arid2,Lrp5,Aebp1,Dvl1,Surf1,Mbtps1,Tubb4a,Ryr1…
9078	FAN_EMBRYONIC_CTX_BIG_GROUPS_CAJAL_RETZIUS	0.0362159	0.431586	-0.307328	-1.25911	213	361	Mfap2,B3gnt4,Gpr6,Lhx3,Cdh1,Trh,Gdf5,Zfp503,Plpp2,Gpr37,Pkp1,Cpm,Marcksl1,Slc17a6,Ecel1,Pcp4,Igfbp5,Itga4,Cbln1,Nacc2,Car2,Cyp26a1,Epha8,Ccdc88c,Ntrk1,Crabp2,St6galnac3,Cryab,Dner,Rab6b,Brinp3,Tpbg,Klhl13,Ahnak,Gpr153,Isoc1,Hspb2,Camk2d,Tnfrsf11a,Scg2,Mmp15,Hpcal1,Pfkp,Fbln1,Inafm1,Pld1,Igsf9,Grm2,Hspb8,Myh14,Pcsk1n,Dhrs11,Fbln2,Col6a1,5031439G07Rik,Cox4i1,Clu,Marchf1,Mfsd4a,Ly6h,Acot7,Nupr1,Atf5…
6436	HP_ACNE	0.0362595	0.431586	-0.517758	-1.53058	189	39	Mefv,Cdh23,Fgfr2,Xylt1,Papss2,Meis2,Tbx1,Xiap,Enpp1,Jmjd1c,Tlr4
206	GOBP_RESPONSE_TO_MOLECULE_OF_BACTERIAL_ORIGIN	0.0362703	0.431586	-0.345887	-1.32941	204	199	S100a8,S100a9,Apob,Star,Litaf,Fos,Penk,Cnp,Ptgir,Th,Fzd5,Oprm1,Fgfr2,Tac1,Prkca,Alpl,Gch1,Notch1,Tnfsf4,Nr1d1,Sirt2,Ednrb,Hdac5,Tnfrsf11a,Ptafr,Casp3,Erbin,Edn1,Cyp27b1,Tlr4,Vim,Ggt5,Cd68,Thbd,Irf5,Cd180,Mapkapk3,Pabpn1
372	GOBP_METANEPHROS_MORPHOGENESIS	0.0362973	0.431586	-0.587401	-1.57972	188	24	Wnt9b,Fmn1,Foxj1,Fras1,Bmp4,Six2,Sox8,Pkd1
9285	KIM_BIPOLAR_DISORDER_OLIGODENDROCYTE_DENSITY_CORR_DN	0.0364092	0.432365	-0.539462	-1.5434	188	33	S100a8,Top2a,Hsd11b2,Msh5,Epha2,Prss8,B3galt5,Crhr2,Bmp4
5474	GOMF_LIGASE_ACTIVITY	0.0365427	0.4333	0.380774	1.38721	166	105	Acsm5,Acsm3,Cps1,Acsl4,Gss,Mthfd1l,Mocs3,Gart,Qrsl1,Nae1,Farsb,Atp6v1a,Yars2,Acsl5,Uba6,Ttll9,Ass1,Cad,Atg7,Sucla2,Trim25,Rars2,Asnsd1
6575	HP_X_LINKED_RECESSIVE_INHERITANCE	0.0365809	0.4333	-0.394229	-1.40023	198	111	Fam50a,Gjb1,Gpr179,Plp1,Cybb,Igsf1,Sh3kbp1,Xiap,Phka2,Piga,Mecp2,Rom1,Brwd3,Alas2,Was,Il2rg
1321	GOBP_SEXUAL_REPRODUCTION	0.0369028	0.436068	-0.295104	-1.23537	223	454	Fam50a,Tssk3,Oxtr,Top2a,Tssk1,Apob,Lgr5,Cldn11,Ropn1l,Wfdc2,Lhfpl2,Foxj1,Spag8,Gli1,Th,Ros1,Trpc7,Spata25,Cd46,Pla2g3,Clic4,Prnd,Ada,Gpr149,Syt6,Avp,Ccdc42,Spire1,Bmp4,Tac1,Sebox,Gal3st1,Notch1,Pgam2,Fosl1,Mst1r,Sox8,Sirt2,P2rx1,Stx2,Ednrb,Septin4,Etv6,Cd9,Gjb3,Taf7l,Ash1l,Folr2,Tcp11,Strbp,Oxt,Drd1,Ptk2b,Thra,Ago4,Psme4,Brca2,Wnt3,Ddx25,Ggt5,Mdk,Sox17,Aurkc,Mfge8,Nppc,Wipf3,Asf1b,Hvcn1,Dhh,Ybx2,…
6890	HP_SCANNING_SPEECH	0.0369463	0.436068	-0.713282	-1.61058	180	11	Plp1,Pax6,Ccdc88c,Cp,Itpr1,Atxn1
3595	GOBP_NEPHRON_DEVELOPMENT	0.0369549	0.436068	-0.402689	-1.41041	199	101	Wnt9b,Fmn1,Ptpro,Osr1,Foxj1,Wnt1,Ptch1,Six1,Fat4,Sulf1,Dchs1,Mtss1,Bmp4,Six2,Notch1,Tfap2b,Sox8,Notch2,Dll1,Bmp2,Pkd1,Lama5,Gli3,Pbx1,Lzts2,Wnt6,Lif
1457	GOBP_TRNA_METHYLATION	0.0371215	0.437196	0.52179	1.52253	178	32	Trmt12,Trmt11,Trmt10a,Tyw3,Bcdin3d,Trmt5,Trmt6,Thumpd3,Mettl6,Trdmt1,Trmt10c,Thumpd2,Trmt1,Mto1,Nsun2,Alkbh8,Mettl8,Trmt1l,Trmt9b,Mettl2
6318	HP_ABNORMALITY_OF_THE_URETHRA	0.0372542	0.437196	-0.32804	-1.30044	215	257	Cdca7,Lama3,Star,Tert,Gli1,Tmem63a,Itgb4,Dact1,Pole,Map3k1,Pax6,Hes7,Fat4,Nkx2-1,Bnc2,Fgfr2,Kmt2a,Dchs1,Fras1,Bmp4,Ubr1,Prdm16,Mks1,Notch2,Tbx1,Clmp,Nsd1,Jmjd1c,Dync2i2,Rpl15,Mecp2,Setbp1,Pld1,Gli3,Rpl11,Brca2,Wnt3,Ep300,Slc25a10,Nipbl,Pign,Setd2,Plag1,Syngap1,Huwe1,Efnb1,Sox9,Cul7,Fgfr1,Tmem231,Ptpn11,Arid1b,Lfng,Fzd2,Aff4,Raf1
6153	HP_GLAUCOMA	0.0373553	0.437196	-0.34049	-1.3223	212	214	Fam50a,Col11a1,Mag,Cdhr1,Ptch1,Tmem98,Chst3,Slc4a4,Pxdn,Gsn,Pax6,Fat4,Fgfr2,Ptch2,Col2a1,Kmt2a,Xylt1,Idua,Bub1,Tbx1,Nf1,Jmjd1c,Gjb3,Rpl15,Cenpe,Cbs,Rom1,Rpl11,Zeb1,Adamtsl1,Chst14,Ep300,Recql4
701	GOBP_NEGATIVE_REGULATION_OF_ADENYLATE_CYCLASE_ACTIVITY	0.0373644	0.437196	-0.689242	-1.6164	185	13	Galr1,Ednrb,Grm2,Galr3,Palm,Gnai2,Grm3,Drd2,Gnai3
950	GOBP_ANTERIOR_POSTERIOR_PATTERN_SPECIFICATION	0.0374224	0.437196	-0.382965	-1.37727	204	121	Arc,Tbx19,Osr1,Pbx3,Wnt1,Btg2,Fzd5,Hes7,Hipk2,Lrp6,Bmp4,Sfrp1,Six2,Notch1,Tbx1,Dll1,Bmp2,Nrarp,Nkx3-1,Gli3,Plxna2,Pbx1,Gli2,Wnt3,Tbx6,Bptf,Ep300,Sox17,Ring1,Nkd1,Prkdc,Heyl,Scmh1,Acvr2b,Lfng,Bmpr1a,Lrp5
4158	GOBP_NEGATIVE_REGULATION_OF_EXTRACELLULAR_MATRIX_ORGANIZATION	0.037429	0.437196	0.689612	1.57749	190	11	Adtrp,Dpp4,Fap,Tnfrsf1b
1410	GOBP_INSULIN_SECRETION	0.0374437	0.437196	-0.36171	-1.35478	207	161	Cartpt,Acvr1c,Trh,Stxbp5l,Kcna5,Gal,Syt9,Itpr2,Tiam1,Nnat,Srebf1,Sfrp1,Pim3,Prkca,Tfap2b,Nr1d1,Cacna1e,Pclo,Baiap3,Rfx3,Adcy8,Gpr27,Ucp2,Bmp8a,Glud1,Enho,Doc2b,Crh,Itpr1,Hadh,Gpld1
1991	GOBP_PURINERGIC_NUCLEOTIDE_RECEPTOR_SIGNALING_PATHWAY	0.0374445	0.437196	-0.591638	-1.57542	193	23	P2ry4,P2ry2,Ada,Necab2,P2rx1,P2rx5,Ptafr,P2rx3,Ano6,Gnai2
751	GOBP_MESODERM_DEVELOPMENT	0.0377287	0.437196	-0.432461	-1.43821	199	75	Tbx19,Osr1,Eya2,Kdm6b,Epha2,Itgb4,Hes7,Fgfr2,Bmp4,Six2,Tbx1,Tal1,Wnt3,Tbx6
6127	HP_CHOANAL_STENOSIS	0.037962	0.437196	-0.663714	-1.59714	189	15	Fat4,Fgfr2,Dchs1,Fras1,Scarf2,Setbp1,Recql4,Fgfr1
4813	GOCC_CHLORIDE_CHANNEL_COMPLEX	0.0379694	0.437196	0.500583	1.50196	180	37	Clcnka,Cftr,Ano1,Clic5,Gabrr1,Best1,Clcnkb,Gabrr2,Gabra1,Gabra5,Glra3,Glrb,Gabrr3
1137	GOBP_RESPONSE_TO_ACTIVITY	0.0380252	0.437196	0.465613	1.48077	180	50	Ucp3,Mstn
7119	HP_HYPOPLASTIC_FACIAL_BONES	0.0380309	0.437196	-0.539089	-1.52997	196	32	Col11a1,Ptch1,Chd7,Vangl2,Fgfr2,Notch2,Mthfr,Gli2
6650	HP_PULMONIC_STENOSIS	0.0380394	0.437196	-0.433942	-1.43447	200	73	Chst3,Chd7,Nrxn1,Fat4,Dchs1,Notch1,Notch2,Nf1,Enpp1,Bmp2,Slc29a3,Bptf,Ep300,Stra6,Ndufs2,Ptpn11,Raf1,Surf1,Adamts10,Acad8,Kat6a,Igfbp7,Fbn1,Gpc3,Mlxipl
2972	GOBP_POSITIVE_REGULATION_OF_MUSCLE_CELL_DIFFERENTIATION	0.0380514	0.437196	0.456641	1.48033	181	54	Lmod3,Cyp26b1,Mmp14,Grem1,Mylk3,Shh,Boc,Efemp2,Mapk11,Olfm2,Mapk12,Mef2c
688	GOBP_TRANSMEMBRANE_RECEPTOR_PROTEIN_TYROSINE_KINASE_SIGNALING_PATHWAY	0.0380843	0.437196	-0.28633	-1.21786	232	559	Esrp2,Acp4,Erbb4,Sla,Tnk1,Bdkrb2,Tgfa,Itga1,Fgr,Efnb3,Gab1,Vegfd,Wnt1,Apod,Ptgir,Atp6v0a1,Ros1,Hhip,Cd7,Epha2,Frk,Erbb3,Igfbp5,Shc4,Nrp2,Jak3,Cybb,Apc,Fat4,Tiam1,Sulf1,Epha1,Epha8,Srebf1,Ntrk1,Fgfr2,Mtss1,Adrb2,Prkca,Efna2,Ddr1,Nfatc4,Nrg2,Ptprt,Mst1r,Shb,Vav2,Rgs14,Sh3kbp1,Sirt2,Efna1,Cd63,Ptpn18,Insrr,Rassf2,Dll1,Grb7,Txnip,Egfr,Enpp1,Casp3,Gfra1,Creb3l1,Bmp2,Plat,Enho,Nkx3-1,Erbin,Ptpn2,Cbl,Nc…
191	GOBP_LENS_MORPHOGENESIS_IN_CAMERA_TYPE_EYE	0.0381679	0.437196	-0.687143	-1.61147	189	13	Epha2,Hipk2,Bmp4,Sox11
3566	GOBP_ANATOMICAL_STRUCTURE_MATURATION	0.0381776	0.437196	-0.372583	-1.36724	211	138	Ropn1l,Wnt1,Sox10,Gal,Nr4a2,Fzd5,C1ql1,Pla2g3,Fat4,Epha8,Dchs1,Xylt1,Sox8,Sirt2,Rfx3,Ednrb,Klf2,Ascl1,Tgfb2,S1pr1,Mecp2,Bmp2,Tcp11,Fam210b,Lgi4,Cdh5,Ptk2b,Tal1,Brca2,Tbx6,Plxnb1,Sema4d,Nppc,Reck,Bcl11a,C3,Cebpa,Fbxo5
2734	GOBP_AUTONOMIC_NERVOUS_SYSTEM_DEVELOPMENT	0.0381783	0.437196	-0.556535	-1.5333	196	28	Egr2,Sox10,Six1,Nrp2,Ntrk1,Sox11,Tfap2b,Sox8,Tbx1,Ednrb,Ascl1,Nf1
5875	GOMF_CATALYTIC_ACTIVITY_ACTING_ON_A_TRNA	0.0382056	0.437196	0.393988	1.39786	177	89	Dtd2,Trmt12,Trmt11,Qrsl1,Trmt10a,Rpp38,Tyw3,Farsb,Bcdin3d,Yars2,Rpp14,Trmt5,Cdkal1,Dus4l,Pop1,Tyw5,Ptrh2,Trmt6,Thumpd3,Tyw1,Mettl6,Trdmt1,Trmt10c,Nt5c3,Rars2,Dtwd2,Thumpd2,Qtrt1,Qtrt2,Trmt1,Alkbh1,Dars2,Cars2,Rpp40,Mrpl58,Nars2,Nsun2,Mtfmt
2019	GOBP_RESPONSE_TO_IMMOBILIZATION_STRESS	0.0382217	0.437196	-0.671889	-1.59672	189	14	Fos,Th,Gal,Crh,Ptk2b
8067	HP_APLASIA_HYPOPLASIA_OF_THE_UVULA	0.0382648	0.437196	0.618298	1.56435	186	17	Ror2,Fancd2,Fancg,Rad51c,Fancl,Fancb
3620	GOBP_MONOCARBOXYLIC_ACID_CATABOLIC_PROCESS	0.0382848	0.437196	0.377261	1.37922	174	107	Adtrp,Plin5,Twist1,Cyp26b1,Faah,Bdh2,Pex7,Decr2,Acot8,Mcee,Lpin2,Pla2g15,Amacr
7334	HP_DECREASED_NUMBER_OF_PERIPHERAL_MYELINATED_NERVE_FIBERS	0.0382938	0.437196	-0.507217	-1.51663	201	41	Mpz,Egr2,Gjb1,Prx,Ntrk1,Wnk1,Fgd4,Pmp22,Hspb8,Dhh,Spg11,Dnm2,Nefl,Rai1
3001	GOBP_REGULATION_OF_CELLULAR_COMPONENT_MOVEMENT	0.0383281	0.437196	-0.275525	-1.19494	242	718	Cldn3,Erbb4,Acvr1c,Cdh1,Sh3rf2,Ptpro,Lama3,Slamf8,Trf,Tert,Fgr,Gab1,Vegfd,Apod,Plp1,Epha2,Ager,Dsg2,Unc5c,Erbb3,Rhod,Rhog,Tubb2b,Adamts9,Hcn4,Igfbp5,Itga4,Nrp2,Trp53inp1,Clic4,Mcam,Ada,Dusp1,Apc,Map2,Gna12,Tiam1,Tacr2,Mctp1,Nkx2-1,Sulf1,Epha1,Duox1,Wnk1,Plxnb3,Bmp4,Sfrp1,Tac1,Prkca,Sema4g,Pla2g7,Nfe2l2,Cxcr4,Swap70,Notch1,Nrg2,Ptpn23,Ptprt,Lpar1,Serpinf1,Plpp3,Efna1,Onecut2,Ccn1,Amotl2,Grb7,Adgrg…
5661	GOMF_HORMONE_BINDING	0.0383515	0.437196	-0.457581	-1.46588	200	61	Oxtr,Galr1,Ttr,Shbg,Npr1
3970	GOBP_NEGATIVE_REGULATION_OF_PROTEIN_LOCALIZATION_TO_NUCLEUS	0.0384096	0.437196	-0.590357	-1.57201	198	23	Apod,Tmem98,Lats1,Pkig,Otud7b,Lzts2
7905	HP_VERTEBRAL_HYPOPLASIA	0.0384098	0.437196	-0.584122	-1.57091	199	24	Col11a1,Slc26a2,Notch2,Tnfrsf11a,Slc29a3,Slc35d1,Flnb,Sox9,Ddrgk1,Tcirg1
2793	GOBP_TISSUE_MORPHOGENESIS	0.0384106	0.437196	-0.296051	-1.23651	231	444	Esrp2,Col11a1,Wnt9b,Car9,Lgr5,Tbx19,Fmn1,Lama3,Osr1,Foxe1,Eya2,Celsr1,Celsr3,Wnt1,Sox10,Kdm6b,Ptch1,Hhip,Epha2,Itgb4,Six1,Myo9a,Dact1,Fzd5,Igfbp5,Chd7,Nrp2,Clic4,Fat4,Tiam1,Vangl2,Nkx2-1,Sulf1,Fgfr2,Lrp6,Dchs1,Mtss1,Fras1,Bmp4,Sfrp1,Sox11,Six2,Cxcr4,Ddr1,Nfatc4,Notch1,Sox8,Notch2,Ccn1,Tbx1,Dll1,Spint1,Tgfb2,S1pr1,Casp3,Mdm4,Bmp2,Nrarp,Pkd1,Nkx3-1,Sdc4,Tgfb1i1,Rhob,Lama5,Gli3,Edn1,Mthfr,Tal1,Nphp3…
9129	HAY_BONE_MARROW_CD34_POS_MKP	0.0385987	0.438171	0.46783	1.48212	183	49	Rab38,Efhc2,Htr2a,Ptger3,Vwf,Gja4,Stum,Slc18a2,Trpc6,Spx,Kazn,Olfm3,Rac3,Ttc27,Gucy1b1,Ltbp1,Slc37a1
1370	GOBP_PITUITARY_GLAND_DEVELOPMENT	0.0386019	0.438171	-0.583661	-1.56967	200	24	Lhx3,Cdh1,Tbx19,Gli1,Nkx2-1,Bmp4,Bmp2,Gli2
3611	GOBP_MESONEPHRIC_TUBULE_MORPHOGENESIS	0.0386372	0.438171	-0.505417	-1.51557	202	42	Wnt9b,Fmn1,Osr1,Wnt1,Ptch1,Six1,Fat4,Dchs1,Bmp4,Six2,Sox8,Bmp2,Lama5,Gli3,Pbx1,Lzts2,Wnt6
7390	HP_SLOW_PROGRESSION	0.0389189	0.439799	-0.373462	-1.36805	215	136	Pmp2,Mpz,Mag,Gjb1,Plp1,Gnb4,Prx,Ccdc88c,Wnk1,Cryab,Flnc,Pmp22,Kcnc3,Mecp2,Pnpla2,Mypn,Hepacam,Itpr1,Col6a1,Eef2,Tead1,Spg11,Dnm2,Tenm4,Myh7,Mtmr14,Slc5a7,Ighmbp2,Nefl,Pink1,Syt14,Lrp5,Surf1,Prkcg,Ryr1,Setx,Kif1b
2380	GOBP_MULTI_MULTICELLULAR_ORGANISM_PROCESS	0.0389329	0.439799	-0.375082	-1.37156	215	134	Spp1,Oxtr,Acvr1c,Hsd11b2,Fos,Junb,Dsg2,Itgb4,Igfbp5,Nppa,Adra2b,Rln1,Pla2g4b,Tac1,Fosb,Ddr1,Fosl1,P2rx1,Ptafr,Ucp2,Ash1l,Tead3,Stc2,Edn1,Cyp27b1,Crh,Oxt
8528	HP_ABNORMAL_NASAL_BASE	0.0389715	0.439799	-0.685703	-1.6081	193	13	Slc26a2,Lifr
6433	HP_APLASIA_CUTIS_CONGENITA	0.038986	0.439799	-0.583525	-1.5693	202	24	Lama3,Itgb4,Msx2,Ubr1,Notch1
348	GOBP_PULMONARY_VALVE_MORPHOGENESIS	0.0390331	0.439799	-0.654854	-1.60098	196	16	Bmp4,Notch1,Notch2,Tgfb2,Nfatc1,Stra6,Smad6,Heyl
8667	HP_ABNORMALITY_ON_PULMONARY_FUNCTION_TESTING	0.0391051	0.439799	-0.425255	-1.42703	207	79	Scnn1g,Tert,Chrnb1,Scnn1b,Scnn1a,Rapsn,Hes7,Tnfsf12,Col2a1,Xylt1,Alms1,Megf10,Cr2,Prtn3,Hps4,Mypn,Actn2,Lrp4,Pik3ca,Cd81,Flnb,Myh7
6000	HP_NARROW_MOUTH	0.0391111	0.439799	-0.362503	-1.35756	219	157	Col11a1,Zbtb20,Ptch1,Bcl11b,Chst3,Chd7,Apc,Fat4,Fgfr2,Col2a1,Dchs1,Prdm16,Nfia,Notch2,Tbx1,Jmjd1c,Speg,Son,Piga,Mecp2,Med13,Bmp2,Svbp,Edn1,Col11a2,Wnt3,Chst14,Bptf,Ep300,Recql4,Pign,Sp7,Pik3ca,Atad3a,Sox6,Syngap1,Huwe1
8311	HP_WHITE_HAIR	0.0394287	0.442836	-0.670731	-1.59397	195	14	Tert,Myo5a,Tyr
2586	GOBP_PHOSPHATIDYLETHANOLAMINE_METABOLIC_PROCESS	0.0395393	0.443545	-0.573921	-1.55264	205	25	Plaat5,Etnppl,Pla2g3,Plaat3,Abhd4,Lpin3
6057	HP_ABNORMALITY_OF_THE_FOREHEAD	0.0396212	0.443928	-0.274789	-1.19272	250	729	Fam50a,Slc1a2,Col11a1,Spta1,Cdh1,Chat,Trps1,Zbtb20,Fos,Slc26a2,Kcnn3,Aspm,Lifr,Kdm6b,Ptch1,Myo9a,Pole,Chst3,Ncaph,Msx2,Hes7,Nrxn1,Apc,Fat4,Fgfr2,Tcf4,Ptch2,Col2a1,Kmt2a,Dchs1,Frem1,Fras1,Bmp4,Map1b,Alpl,Idua,Six2,Kcna1,Bub1,Meis2,Prdm16,Psat1,Tfap2b,Unc80,Nfia,Slc12a2,Phgdh,Mks1,Notch2,Tbx1,Zfp462,Nf1,Nsd1,Asxl3,Dync2i2,Cdk5rap2,Son,Rpl15,Med13,Dock7,Slc25a22,Cenpe,Bmp2,Svbp,Zic1,Setbp1,Brwd3,Chd…
5242	GOMF_AMINO_ACID_CATION_SYMPORTER_ACTIVITY	0.0396872	0.444134	-0.637413	-1.58182	202	17	Slc1a2,Slc6a5,Slc6a9,Slc6a20a,Slc32a1,Slc6a11,Slc1a3
5372	GOMF_ANION_CATION_SYMPORTER_ACTIVITY	0.0398239	0.444679	0.632843	1.56764	198	15	Slc5a5,Slc18a1,Slc13a4,Slc18a2,Slc22a3
6023	HP_CLEFT_UPPER_LIP	0.0398604	0.444679	-0.387809	-1.3811	216	114	Cdh1,Tgif1,Ptch1,Greb1l,Slc2a10,Chd7,Msx2,Ptch2,Fras1,Meis2,Phgdh,Mks1,Dll1,Dync2i2,Jup,Gli3,Slc29a3,Gli2,Wnt3,Nipbl,Pign,Flnb,Cplane1,Efnb1,Fgfr1,Disp1,Rai1,Fzd2,Dvl1,Rpl5,Zswim6,Gas1,Actb,Gja1,Foxh1,Dync2h1,Pigv,Gpc3,Sf3b4,Cdon,Evc,Smad4,Cc2d2a,Ctnnd1
7229	HP_ABNORMALITY_OF_THE_CALF	0.0398789	0.444679	-0.348367	-1.32536	223	181	Col11a1,Trps1,Zbtb20,Gdf5,Slc26a2,Gli1,Lifr,Chst3,Chd7,Car2,Fgfr2,Col2a1,Xylt1,Col9a2,Papss2,Ehhadh,Alpl,Idua,Notch2,Scn1a,Scarf2,Bhlha9,Nf1,Nsd1,Enpp1,Cbs,Setbp1,Col9a3,Gli3,Cyp27b1,Slc29a3,Recql4,Magel2
924	GOBP_RESPONSE_TO_FUNGUS	0.0400155	0.444745	-0.605472	-1.5652	206	20	S100a8,S100a9
429	GOBP_DNA_STRAND_ELONGATION_INVOLVED_IN_DNA_REPLICATION	0.0400322	0.444745	-0.669542	-1.59114	198	14	Gins2,Pole
8024	HP_LIMB_UNDERGROWTH	0.0400427	0.444745	-0.35422	-1.33747	224	169	Col11a1,Gdf5,Slc26a2,Gli1,Hhat,Lifr,Pole,Chst3,Chd7,Apc,Fgfr2,Col2a1,Kmt2a,Col9a2,Papss2,Alpl,Psat1,Phgdh,Scarf2,Dync2i2,Creb3l1,Col9a3,Gli3,Chn1,Brca2,Col11a2,Bptf,Recql4,Slc35d1,Lrp4,Nipbl,Mysm1,Flnb,Efnb1,Cul7,Fgfr1,Fzd2,Aff4,Ddrgk1,Dvl1,Chuk,Npr2,Actb,Fn1,Hspg2,Dync2h1,Agps,Glul,Dlk1,Nbas,Sf3b4,Nin,Evc,Dpm1
920	GOBP_RESPONSE_TO_WOUNDING	0.0400928	0.444745	-0.295688	-1.23448	241	442	Spp1,S100a8,Cldn3,Klk6,Slc4a1,Gp1ba,Grin2a,Mag,Gli1,Serpinf2,Wnt1,Apod,Ager,Akap10,Trpc7,Itgb4,Creb3l2,Erbb3,Gsn,Oprm1,Itpr2,Pax6,Mcam,Gna12,Pllp,Adra2b,Csrp1,Ntrk1,Fgfr2,Duox1,Map1b,Prkca,Clic1,Nfe2l2,Cxcr4,Ddr1,Vav2,Slc12a2,Plpp3,P2rx1,Notch2,Ccn1,Dgki,Cd9,P2rx5,Tgfb2,Nf1,Cntf,Egfr,Jmjd1c,Casp3,P2rx3,Prtn3,Hps4,Plat,Fbln1,Slc7a11,Sdc4,Tmprss4,Gli3,Edn1,Grin2c,Tlr4,Procr,Ano6,Itpr1,Bptf,Mdk,Apoe…
1860	GOBP_LIPID_TRANSLOCATION	0.0401235	0.444745	-0.544682	-1.52286	207	30	Slc4a1,Kcnn4,Xkr4,Abca1,Abcc1,Abcb4,Xkr6,Ano6,Atp11a
3619	GOBP_GLOMERULAR_EPITHELIAL_CELL_DIFFERENTIATION	0.0402334	0.445348	-0.669117	-1.59013	199	14	Ptpro,Foxj1,Bmp4,Notch2
786	GOBP_TRNA_PROCESSING	0.040289	0.445348	0.380739	1.38353	183	103	Trmt12,Mocs3,Trmt11,Trmt10a,Elac1,Rpp38,Tyw3,Bcdin3d,Rpp14,Nat10,Trmt5,Cdkal1,Dus4l,Pop1,Tyw5,Fam98b,Adat2,Trmt6,Thumpd3,Tyw1,Mettl6,Trdmt1,Rtraf,Trmt10c,Ankrd16,Dtwd2,Thumpd2,Qtrt1,Tsen15,Trub1,Elp5,Polr3k,Ddx1,Qtrt2,Trmt1,Alkbh1,Ctu1,Rpp40,Mto1,Nsun2,Mtfmt,Elp4,Trnt1,Osgepl1,Fars2,Alkbh8,Pusl1,Pop4,Elac2,Mettl8,Grsf1
6493	HP_LETHARGY	0.0403211	0.445348	-0.378405	-1.36749	220	125	Slc39a4,Slc1a2,Slc4a1,Tgif1,Th,Ptch1,Cdh23,Aspa,Avp,Bnc2,Gch1,Gldc,Dll1,Mrps16,Ucp2,Rpl15,Slc25a22,Mthfr,Rpl11,Tcn2,Gli2,Hadh,Magel2,Krt18,Abcc8,Ndufs2,Fgfr1,Disp1,Mccc2,Ndufs8
6262	HP_DENTAL_MALOCCLUSION	0.0405987	0.447883	-0.41943	-1.41882	216	82	Cdh1,Trps1,Kcnn3,Ankrd55,Fat4,Car2,Fgfr2,Dchs1,Fras1,Bmp4,Notch2,Bmp2,Ptpn2,Edn1,Gli2,Ep300,Fam83h
8013	HP_SHORT_THUMB	0.0406921	0.448034	-0.45718	-1.45849	213	59	Gdf5,Ptch1,Chd7,Apc,Ptch2,Col2a1,Kmt2a,Bhlha9,Rpl15,Svbp,Setbp1,Rpl11,Brca2,Recql4,Lrp4,Nipbl
4870	GOCC_MITOCHONDRIA_ASSOCIATED_ENDOPLASMIC_RETICULUM_MEMBRANE	0.0407203	0.448034	0.614572	1.55492	198	17	Rab38,Rab32,Acsl4,Atg5,Tmem41b,Canx
9216	STARK_PREFRONTAL_CORTEX_22Q11_DELETION_UP	0.0407798	0.448034	-0.357691	-1.34355	227	163	Slc1a2,Map3k2,Acvr1c,Samd12,Sntb2,Slc4a4,Pgm2l1,Nacc2,Tcf4,Wnk1,Fjx1,Tnrc18,Pfkp,Rictor,Slc25a23,Ptk2b,Pbx1,Slc1a3,Cpne6,Dnm2,Mycbp2,Dlgap2,Zfp804a,Ttc14,Ildr2,Lrrc7,Igf1r,Atp8a1,Prkcg,Ncdn,Chd9,Ogt,Ubr2,Trim8,Dot1l,Tnfrsf19,Zc3h11a,Rock1,Chd4,Nptxr,Zeb2,Megf9,Sp4,Bin1,Timp2,Sptbn1,Leng8,Slc6a1,Cnr1,Acin1
6712	HP_ANONYCHIA	0.0408046	0.448034	-0.484785	-1.48805	212	48	Lama3,Zbtb20,Kcnn3,Itgb4,Apc,Col2a1,Kcna1,Notch1,Jup,Slc25a22,Eogt,Lrp4
1248	GOBP_PLASMA_MEMBRANE_PHOSPHOLIPID_SCRAMBLING	0.0408792	0.448211	-0.724139	-1.59368	198	10	Slc4a1,Xkr4,Xkr6,Ano6
485	GOBP_TRANSLATIONAL_TERMINATION	0.0409169	0.448211	0.392308	1.38874	190	88	Mrpl43,Mtrf1l,Mrpl32,Ogfod1,Eif5a2,Mrpl49,Mrpl18,Mrps22,Eral1,Mrpl35,Mrpl44,Mrps31,Mrps35,Etf1,Mrps30,Mrps11,Gspt2,Mrpl22,Mrpl3,Mrps27,Abce1,Mrps9,Mrpl12,Mrpl37,Mrpl23,Mrpl50,Mrpl11,Ptcd3,Mrpl58,Mrpl17,Mrps28,Chchd1,Gspt1,Dap3
7946	HP_INFANTILE_MUSCULAR_HYPOTONIA	0.041226	0.450142	-0.368639	-1.3584	229	142	Grin2a,Trps1,Kcnn3,Tgif1,Ptch1,Tubb2b,Nrxn1,Fat4,Nkx2-1,Dchs1,Kcna1,Psat1,Unc80,Scn1a,Dll1,Adgrg1,Asxl3,Son,Mecp2,Slc25a22,Bmp2,Ntng2,Gli2,Magel2,Ndufs2,Fgfr1,Disp1,Rai1,Lrp5,Ube3a,Surf1,Tbcd,Suox,Acadvl,Ryr1,Pigw,Dnmt3a,Gas1,Gamt,Neurod2,Trim8,Foxh1,Tsen34,Dlk1,Pigv,Cdon,Pigq,Atp10a,Zeb2
7544	HP_VASCULAR_CALCIFICATION	0.0412631	0.450142	-0.596252	-1.55783	212	21	Apob,Notch1,Nt5e,Abcg8,Enpp1
5587	GOMF_RECEPTOR_TYROSINE_KINASE_BINDING	0.0413002	0.450142	-0.47037	-1.47133	215	53	Acp4,Pspn,Ptpn14,Shc4,Tiam1,Tob1,Ptpn2,Cbl,Lrp4,Rack1,Shc1,Ptpn11
3933	GOBP_PRESYNAPTIC_ENDOCYTOSIS	0.0413258	0.450142	0.465242	1.47392	196	49	Sncg,Syt2,Fcho2,Picalm,Dnm1l,Syp,Nlgn1,Stx1a,Dnm3,Amph,Sh3gl2,Canx,Snap91,Pacsin1,Dnajc6,Btbd8,Snca,Dnm1,Synj2,Ppp3cc,Rab27b,Syt5,Itsn2,Ophn1,Ppp3cb,Cel,Btbd9
1560	GOBP_REGULATION_OF_DEFENSE_RESPONSE	0.0413347	0.450142	0.287437	1.22525	165	384	Irf7,Mmp9,Sucnr1,Dnase1,Cd200r1,Fancd2,Bst1,Il1rl2,H2-T23,Usp18,Serpinb9,Psmb11,Tgm2,Ctsc,Smpdl3b,Cgas,Tnfaip3,Cnr2,Gpr31b,Cd28,Macir,Dhx58,Cyba,C2cd4b,Creb3l3,Arg2,Esr1,Rnasel,F2rl1,Calcrl,Rasgrp1,Ndfip1,Ccl5,Napepld,Sumo1,Tek,Rora,Ptger3,Tnf,Tlr2,Icam2,Lrfn5,Klf4,Casp1,Tnfrsf1b,Pla2g5,Optn,Ptgs2,Traf3,Prkacb,Tnfaip8l2,Btk,Mavs
3253	GOBP_MUSCLE_TISSUE_DEVELOPMENT	0.0416568	0.450614	0.31024	1.26754	175	250	Agtr2,Klf5,Kel,Twist1,Hlx,Lmod3,Mstn,Igf2,Atf3,Cyp26b1,Tnnc1,Grem1,Msc,Cav2,Mylk3,Myh6,Csrp2,Myom2,P2rx2,Sema3c,Wnt2,Tbx18,Zbtb18,Shh,Homer1,Foxc1,Hlf,Pkp2,Vamp5,Asb2,Efemp2,Gpcpd1,Cacybp,Mtpn,Sgcz,Rgs2,Myh11,Mapk11,Klhl40,Map2k4
5714	GOMF_GAMMA_CATENIN_BINDING	0.0417009	0.450614	-0.7208	-1.58633	202	10	Cdh1,Apc,Ptprt
5825	GOMF_BMP_RECEPTOR_BINDING	0.0417009	0.450614	-0.720282	-1.58519	202	10	Bmp4,Bmp8a,Bmp2,Cdh5,Elapor2,Bmp6
8945	HP_HYPERCOAGULABILITY	0.0417009	0.450614	-0.720621	-1.58594	202	10	Slc4a1,Spta1,Piga,Thbd
7773	HP_LOWER_LIMB_AMYOTROPHY	0.0418418	0.450614	-0.523971	-1.51812	218	35	Mag,Gjb1,Atxn3,Plp1,Flnc,Fgd4,Mypn
7228	HP_FEMORAL_BOWING	0.0418596	0.450614	-0.543011	-1.51819	216	30	Col11a1,Gdf5,Lifr,Fgfr2,Scarf2,Bhlha9,Enpp1,Cyp27b1
2674	GOBP_CELLULAR_TRANSITION_METAL_ION_HOMEOSTASIS	0.0418937	0.450614	-0.426932	-1.42705	222	77	Slc39a4,S100a8,S100a9,Trf,Slc39a5,Lcn2,Fth1,Prnd,Slc6a9,Abcg2,Cp
590	GOBP_OLIGOPEPTIDE_TRANSPORT	0.0419063	0.450614	-0.719678	-1.58386	203	10	Car2,Slc13a3,Abcc1,Slc7a11,Slc26a6,Abcc5,Gja1
8244	HP_ABNORMAL_BLOOD_POTASSIUM_CONCENTRATION	0.0419139	0.450614	-0.470429	-1.46743	218	52	Slc4a1,Kcnn4,Hsd11b2,Scnn1g,Star,Scnn1b,Scnn1a,Cdh23,Wnk1,Ehhadh
3082	GOBP_LOCALIZATION_WITHIN_MEMBRANE	0.0419434	0.450614	-0.447763	-1.4438	220	63	Itgb7,Mal,Cacng5,Gsn,Itga4,Nrxn1,Itgb1bp1,Slc7a11,Apoe,Lrp4,Cnih2,Cacng7,Cd81,Syngap1,Scrib,Ptn,Grik2,Lrrc7,Rftn1,Dvl1,Grik5
7422	HP_LIMB_GIRDLE_MUSCLE_ATROPHY	0.0419449	0.450614	0.554519	1.53238	200	25	Sgca,Des,Crppa,Lmna,Acta1,Tmem43,Trappc11,Dguok,Frg1
2009	GOBP_REGULATION_OF_URINE_VOLUME	0.041958	0.450614	-0.6571	-1.58122	209	15	Slc4a1,Npr1,Tfap2b,Ednrb,Edn1,Oxt,Gnai2
660	GOBP_CELL_CELL_JUNCTION_ASSEMBLY	0.0421421	0.452069	-0.392491	-1.38726	228	108	Cldn3,Cldn9,Cldn11,Ptpro,Gjb1,Pkp1,Epha2,Fzd5,Ugt8a,Cldn22,Apc,Cdh6,Dchs1,Prkca,Patj,Cd9,Jup,Zfp703,Cdh5,Smad7,Afdn
943	GOBP_ANIMAL_ORGAN_MORPHOGENESIS	0.0423004	0.453246	-0.276856	-1.19681	266	692	Esrp2,Mfap2,Col11a1,Acp4,Lhx3,Wnt9b,Tbx19,Fmn1,Lama3,Tenm3,Osr1,Foxe1,Foxj1,Fgr,Gli1,Celsr1,Npy2r,Celsr3,Pbx3,Wnt1,Th,Ptch1,Hhip,Epha2,Itgb4,Sp5,Vax2,Bcl11b,Pdzd7,Six1,Dact1,Fzd5,Igfbp5,Chd7,Dlx2,Nrp2,Dlx5,Msx2,Pax6,Fat4,Tiam1,Car2,Vangl2,Nkx2-1,Sulf1,Hipk2,Fgfr2,Lrp6,Col2a1,Dchs1,Frem1,Dio3,Fras1,Bmp4,Sfrp1,Alpl,Sox11,Six2,Asxl2,Ddr1,Notch1,Meis2,Tfap2b,Sox8,Efna1,Onecut2,Notch2,Stx2,Ccn1,Tbx1,L…
5324	GOMF_ANION_TRANSMEMBRANE_TRANSPORTER_ACTIVITY	0.0424326	0.454059	-0.313839	-1.26744	246	309	Azgp1,Slc1a2,Slco5a1,Slc4a1,Slc17a9,Slc10a6,Slc24a2,Slc5a11,Slc16a10,Slc47a1,Slc26a2,Slc45a3,Ttyh2,Slco4a1,Slc22a12,Slc2a10,Slc17a6,Gabrg3,Slc4a4,Slc6a5,Clic4,Slc9a2,Clcn1,Slc2a9,Slc6a9,Slc13a3,Gabrq,Slc44a1,Abca1,Clic1,Slc6a20a,Slc25a45,Abcg2,Slc12a2,Asic3,Mfsd10,Slc4a9,Abcc1,Slc25a18,Slc4a8,Slc4a5,Slc25a22,Slc7a11,Slc32a1,Slc6a11,Slc16a9,Slc29a3,Slc25a23,Ano6,Slc1a3,Slc50a1,Slc7a8,Slc25a10,Tap1…
5869	GOMF_STEROL_TRANSFER_ACTIVITY	0.0425996	0.454059	-0.648959	-1.58657	214	16	Apob,Star,Abca1,Abcg8,Apoe
779	GOBP_RHYTHMIC_BEHAVIOR	0.042606	0.454059	-0.522636	-1.51425	222	35	Egr2,Star,Npy2r,Th,Ada,Per3,Usp2,Nr1d1
2014	GOBP_EPITHELIAL_CELL_DIFFERENTIATION_INVOLVED_IN_KIDNEY_DEVELOPMENT	0.042606	0.454059	-0.522682	-1.51438	222	35	Wnt9b,Ptpro,Osr1,Foxj1,Fat4,Mtss1,Bmp4,Six2,Notch1,Notch2
5151	GOMF_PHOSPHOLIPASE_A2_ACTIVITY	0.0426197	0.454059	-0.633893	-1.57308	217	17	Plaat5,Pla2g3,Plaat3,Pla2g4b,Pla2g7
3159	GOBP_DIGESTIVE_SYSTEM_DEVELOPMENT	0.0426727	0.454103	-0.410751	-1.40946	227	90	Oxtr,Foxe1,Gli1,Sox10,Dact1,Nkx2-2,Ada,Fat4,Fgfr2,Dchs1,Bmp4,Sfrp1,Sox11,Six2,Notch1,Ednrb,Clmp,Ascl1,Tgfb2,Egfr,Npy,Pkd1,Gli3,Nphp3,Gli2,Sox17
7965	HP_MEDIAN_CLEFT_PALATE	0.0427524	0.454434	-0.69496	-1.59681	209	12	Tgif1,Ptch1,Slc2a10,Gli2,Fzd2,Dvl1,Zswim6
8658	HP_ABNORMAL_TONGUE_MORPHOLOGY	0.0430183	0.456274	-0.339623	-1.3112	243	206	Slc39a4,Col11a1,Tshb,Cdca7,Foxe1,Fos,Kcnn3,Lifr,Pkp1,Ecel1,Gsn,Nrxn1,Nkx2-1,Col2a1,Fras1,Bmp4,Kcnma1,Idua,Mks1,Adgrg1,Dync2i2,Dmpk,Setbp1,Gli3,Edn1,Thra,Col11a2,Pik3c2a,Pik3ca,Abcc8,Sdhc,Cplane1,Sox9,Rev3l,Arid1a,Foxg1,Tmem231,Fzd2,Aff4,Ube3a,Abcc9,Insr,Dvl1,Sh3tc2,Pigw,Chuk,Hexb,Med25,Actb,Il6st,Gnai3,Snrpb,Inpp5e
2768	GOBP_POSITIVE_REGULATION_OF_SKELETAL_MUSCLE_TISSUE_DEVELOPMENT	0.0430255	0.456274	0.662279	1.55097	218	12	Lmod3,Igf2,Shh,Mef2c,Mtm1
3246	GOBP_MAMMARY_GLAND_MORPHOGENESIS	0.0431168	0.456274	-0.544752	-1.5106	222	29	Ptch1,Epha2,Igfbp5,Fgfr2,Lrp6,Bmp4,Ddr1,Gli3,Gli2,Arg1,Scrib,Bax,Lrp5,Phb2,Csf1r
906	GOBP_RESPONSE_TO_HEAT	0.043132	0.456274	0.356394	1.33246	194	125	Scara5,Mstn,Abcc2,Ano1,Trpv1,Chordc1,Cd34,Ptges3,Sumo1,Eif2b3,Hmox1,Eif2b1,Rbbp7,Bag4,Dnajb6,Dnajb1,Hikeshi,Hdac2,Dnaja2,Hsp90aa1,Trpv2,Cdkn1a,Rptor,Bag5
165	GOBP_RESPONSE_TO_AMPHETAMINE	0.0431862	0.456274	-0.568201	-1.53717	224	25	Oxtr,Grin2a,Rgs9,Th,Nr4a2
937	GOBP_POST_EMBRYONIC_DEVELOPMENT	0.0432239	0.456274	-0.446771	-1.44656	228	64	Mfap2,Apob,Bcl11b,Nr4a2,Fzd5,Fgfr2,Bmp4,Ash1l,Mecp2,Itpr1,Csrnp1,Efemp1,Nppc,Atf5,Szt2,Bax
6611	HP_ABNORMAL_ILEUM_MORPHOLOGY	0.0432682	0.456274	0.474728	1.48218	205	45	Agtr2,Fancd2,Tnfaip3,Acsl4,Syp,Fancg,Foxf1,Rad51c,Fancl,Frmpd4,Zfp711
5084	GOMF_CHROMATIN_BINDING	0.0433333	0.456444	-0.299541	-1.23823	259	392	Top2a,Egr2,Rbpjl,Fos,Gli1,Exo1,Sox10,H1f2,Phf19,Kdm6b,Vax2,Six1,Pole,Chd7,Dlx2,Ncaph,Cenpf,Srebf1,Wrn,Asxl2,Notch1,Tfap2b,H1f0,Nfia,Sirt2,Mbd6,Hdac5,Ascl1,Nsd1,Egfr,Jmjd1c,Asxl3,Ash1l,Phc3,Creb3l1,Mecp2,Kat2b,Tnrc18,Gli3,Samd1,Cenpb,Smarcd3,Thra,Tal1,Zfp276,Gli2,Ep300,Elk4,Brd3,Bahcc1,Ring1,Nipbl,Ncoa2,Tox3,Cebpa,Rbmx,Repin1,Prmt6,Phc2,Nupr1,Nrl,Atf5,Smad6,Sox9,Arid1a,Scmh1,Smarcc1,Phc1
8290	HP_ABNORMALITY_OF_URINE_CALCIUM_CONCENTRATION	0.0435148	0.457839	0.489405	1.47531	206	38	Clcnka,Cldn19,Adcy10,Cftr,Casr,Fam20a,Pth1r,Cdkn2c,Kcnj5,Cdkn1a
805	GOBP_POSITIVE_REGULATION_OF_CELL_POPULATION_PROLIFERATION	0.0436263	0.458495	-0.281615	-1.20354	268	590	Esrp2,Iqgap3,Erbb4,Tgfa,Spta1,Tet1,Osr1,Tert,Gjc2,Gli1,Prok1,Vegfd,Serpinf2,Wnt1,Kcna5,Sox10,Lifr,Egr4,Osm,Ager,Six1,Erbb3,Marcksl1,Rhog,Igfbp5,Cd46,Itga4,Shc4,Nrp2,Jak3,Dlx5,Ada,Tiam1,Avp,Epha1,Hipk2,Fgfr2,Tnfsf12,Plxnb3,Bmp4,Sfrp1,Rps9,Tac1,Prkca,Sox11,Six2,Notch1,Meis2,Fosl1,Tfap2b,Megf10,Mst1r,Tnfsf4,Sox8,Notch2,Ccn1,Tbx1,Nr4a1,Gpam,S100b,Dll1,Ednrb,Adgrg1,Cd276,Ascl1,Tgfb2,Itgb1bp1,Cntf,Egfr…
8698	HP_IMPAIRMENT_IN_PERSONALITY_FUNCTIONING	0.0438712	0.460549	-0.290835	-1.22056	266	468	Dao,Slc39a4,Slc1a2,Erbb4,Fa2h,Grin2a,Tert,Tgif1,Vps13c,Ptch1,Prss12,Bcl11b,Pdzd7,Nr4a2,Cdh23,Gsn,Chd7,Sncaip,Cep85l,Per3,Nkx2-1,Ntrk1,Tcf4,Kmt2a,Matr3,Idua,Gch1,Gldc,Psat1,Phgdh,Scn1a,Tbx1,Dll1,Nf1,Nsd1,Jmjd1c,Ash1l,Tnik,Mecp2,Abcb4,Med13,Dmpk,Cbs,Svbp,Atp7b,Gli3,Cbl,Tet3,Ntng2,Gli2,Ezr,Bptf,Ep300,Magel2,Pfn1,Tet2,Pet100,Pon2,Nipbl,Nsmf,Pik3ca,Ush1g,Nfib,Setd2,Ntrk2,Syngap1,Sdhc,Ndufs2,Tomm40,Fgf…
2759	GOBP_EYE_MORPHOGENESIS	0.0439763	0.461126	-0.397115	-1.39089	237	101	Mfap2,Tenm3,Th,Epha2,Vax2,Fzd5,Pax6,Hipk2,Lrp6,Dio3,Bmp4,Sox11,Tfap2b,Sox8,Notch2,Dll1,Nf1,Cntf,Fjx1,Rom1,Gli3,Efemp1,Ring1,Nipbl,Ntrk2,Stra6,Nrl,Nkd1,Sox9,Ptn,Phactr4,Bax,Rarb,Rpe65,Prox1,Lrp5,Bbs4
6622	HP_ROTARY_NYSTAGMUS	0.0441775	0.461126	-0.693055	-1.59243	216	12	Gjc2,Plp1
8086	HP_ABNORMAL_GREATER_SCIATIC_NOTCH_MORPHOLOGY	0.0441847	0.461126	-0.645742	-1.57871	222	16	Col11a1,Slc26a2,Col2a1
3603	GOBP_RENAL_VESICLE_DEVELOPMENT	0.0442567	0.461126	-0.665871	-1.58242	219	14	Wnt9b,Fmn1,Osr1,Bmp4,Six2,Sox8
1385	GOBP_REGULATION_OF_ANATOMICAL_STRUCTURE_MORPHOGENESIS	0.0442688	0.461126	-0.273602	-1.18641	279	719	Spp1,Cldn3,Wnt9b,Spta1,Arc,Npr1,Mag,Osr1,Tert,Foxj1,Fgr,Efnb3,Prok1,Celsr1,Gab1,Vegfd,Celsr3,Kif13b,Wnt1,Epha2,Six1,Myo9a,Ermn,Rhod,Rhog,Adamts9,Dact1,Fzd5,Cdc42ep1,Phldb1,Cybb,Ada,Map2,Tiam1,Vangl2,Limd1,Sulf1,Epha1,Hipk2,Spire1,Fgfr2,Tnfsf12,Crabp2,Plxnb3,Bmp4,Sfrp1,Map1b,Prkca,Sema4g,Six2,Nfe2l2,Cxcr4,Nfatc4,Notch1,Fgd3,Lpar1,Serpinf1,Sox8,Sh3kbp1,Slc12a2,Efna1,Tmbim1,Fgd4,Tbx1,Dll1,Klf2,Cst3,…
5377	GOMF_SOLUTE_SODIUM_SYMPORTER_ACTIVITY	0.0443472	0.461126	-0.49773	-1.49252	232	42	Slc1a2,Slc10a6,Slc5a11,Slc4a4,Slc6a5,Slc6a9,Slc13a3,Slc6a20a,Slc12a2,Slc4a9,Slc4a8,Slc4a5,Slc6a11,Slc1a3
8784	HP_ABNORMAL_LOWER_LIMB_BONE_MORPHOLOGY	0.0443495	0.461126	-0.286793	-1.21255	269	516	Fam50a,Col11a1,Trps1,Zbtb20,Gdf5,Slc26a2,Kcnn3,Gli1,Lifr,Slc2a10,Ecel1,Dact1,Chst3,Chd7,Dlx5,Ada,Apc,Fat4,Fgfr2,Tcf4,Col2a1,Kmt2a,Dchs1,Xylt1,Wnk1,Bmp4,Col9a2,Papss2,Alpl,Idua,Sox11,Wrn,Kcna1,Alms1,Notch1,Prdm16,Psat1,Tfap2b,Serpinf1,Slc12a2,Phgdh,Mks1,Notch2,Scn1a,Tbx1,Scarf2,Bhlha9,Nf1,Enpp1,Jmjd1c,Tnfrsf11a,Dync2i2,Son,Mecp2,Med13,Slc25a22,Cenpe,Bmp2,Svbp,Fbln1,Setbp1,Col9a3,Gli3,Cyp27b1,Slc29…
2583	GOBP_REGULATION_OF_JNK_CASCADE	0.0443623	0.461126	-0.407561	-1.4075	239	92	Sh3rf2,Gadd45b,Serpinf2,Ager,Dact1,Gadd45g,Nppa,Dusp15,Hipk2,Sfrp1,Rassf2,Rb1cc1,Egfr,Map4k4,Ncf1,Tlr4,Ptk2b
5772	GOMF_MUSCLE_ALPHA_ACTININ_BINDING	0.0443714	0.461126	-0.715048	-1.57368	215	10	Pdlim4,Pdlim2,Nrap,Mypn,Ldb3,Pdlim5
8454	HP_FLAT_FACE	0.0445199	0.462154	-0.425661	-1.41559	235	75	Col11a1,Cdca7,Cdh1,Slc26a2,Chst3,Fat4,Fgfr2,Col2a1,Kmt2a,Xylt1,Col9a2
2428	GOBP_CELL_CELL_JUNCTION_ORGANIZATION	0.0445757	0.462219	-0.358351	-1.34101	248	159	Cldn3,Cldn9,Cdh1,Cldn11,Ptpro,Gjb1,Pkp1,Epha2,Dsg2,Fzd5,Ugt8a,Cldn22,Apc,Cdh6,Dchs1,Prkca,Ptpn23,Patj,Cd9,Tgfb2,Prtn3,Jup,Nectin4,Zfp703,Cdh5,Tjp2,Smad7,Afdn,Fermt2
9321	GOBERT_OLIGODENDROCYTE_DIFFERENTIATION_UP	0.0447012	0.462845	-0.298143	-1.23489	266	406	Depdc1b,Fign,Iqgap3,Top2a,Gins2,Cdca7,Dbf4,Lgr5,Mki67,Trps1,Aspm,Exo1,Phf19,Espl1,Erbb3,Creb5,Pole,Nuf2,Sall3,Ncaph,S100a4,Gpr161,Cdh6,Map2,Cenpf,Pif1,Mtss1,Clic1,Zfp704,Bub1,Mtfr2,Pole2,Isoc1,Dlgap5,Casp3,Tedc1,Cenpe,Rif1,Limch1,Cep192,Tal1,Vim,Brca2,Recql4,Slc1a3,Ttf2,Slc25a10,Ttll4,Pbxip1,Tead1,Asf1b,Cdca4,Nfib,Rhot2,Fbxo5,Atad5,Cdk2,Anks1,Ccdc77,Cep131,Anxa1,Ptn,Vcan,Mcm5,Spc24
1418	GOBP_REGULATION_OF_CELL_ADHESION	0.0447737	0.462845	-0.288758	-1.21481	271	488	Spta1,Cdh1,Fmn1,Ptpro,Lama3,Tenm3,Foxj1,Efnb3,Npy2r,Serpinf2,Wnt1,Mbp,Apod,Atxn3,Epha2,Ager,Cytip,Fut2,Erbb3,Rhod,Gsn,Cd46,Itga4,Jak3,Ada,Dusp1,Arhgap6,Ank3,Col26a1,Epha1,Epha8,Wnk1,Plxnb3,Bmp4,Tmem131l,Sfrp1,Prkca,Cxcr4,Ddr1,Swap70,Notch1,Megf10,Ptpn23,Tnfsf4,Lmo7,Plpp3,Efna1,Akna,Onecut2,Peak1,Ccn1,Gpam,Dll1,Adgrg1,Cd276,Itpkb,Cd9,Tgfb2,Itgb1bp1,Nf1,S1pr1,Ptafr,Casp3,Gcnt2,Jup,Sash3,Bmp2,Nrarp,…
4834	GOCC_MYOFILAMENT	0.044785	0.462845	0.646749	1.54149	224	13	Lmod3,Tnnc1,Lmod1,Tnnc2,Fhod3,Acta1
2784	GOBP_EMBRYONIC_SKELETAL_SYSTEM_MORPHOGENESIS	0.0449222	0.463189	-0.482464	-1.47347	233	47	Col11a1,Wnt9b,Osr1,Six1,Dlx2,Fgfr2,Col2a1,Bmp4,Sox11,Six2,Tbx1
6335	HP_ABNORMALITY_OF_THE_ADRENAL_GLANDS	0.0449398	0.463189	-0.367134	-1.35002	249	140	Tbx19,Hsd11b2,Scnn1g,Star,Tert,Scnn1b,Scnn1a,Pole,Cdh23,Chd7,Map3k1,Gpr161,Apc,Vangl2,Wnk1,Bmp4,Mks1,Nf1,Enpp1,Gli3,Mthfr,Wnt3,Magel2,Kcnj10
4569	GOCC_GOLGI_LUMEN	0.0449674	0.463189	0.443802	1.45269	213	57	Agrp,Omd,Mmp14,Lum,Fmod,Gpc6,Sdc1,Wnt4,Golim4,F10,Ogn,Sdc2,Ngf,Mmp16,Wnt5b
1685	GOBP_MULTICELLULAR_ORGANISM_REPRODUCTION	0.04514	0.463346	-0.289836	-1.21691	273	472	Fam50a,Spp1,Tssk3,Oxtr,Top2a,Tssk1,Apob,Lgr5,Cldn11,Ropn1l,Wfdc2,Foxj1,Spag8,Gli1,Junb,Th,Ros1,Dsg2,Spata25,Oprm1,Pla2g3,Ada,Gpr149,Avp,Ccdc42,Spire1,Bmp4,Sfrp1,Tac1,Sebox,Gal3st1,Notch1,Pgam2,Fosl1,Serpinf1,Sox8,Sirt2,P2rx1,Ednrb,Septin4,Etv6,Cd9,Tgfb2,Egfr,Ptafr,Casp3,Gjb3,Taf7l,Ash1l,Folr2,Tcp11,Strbp,Stc2,Edn1,Cyp27b1,Oxt,Drd1,Ptk2b,Thra,Ago4,Psme4,Brca2,Wnt3,Ddx25,Ggt5,Mdk
2031	GOBP_RESPONSE_TO_MUSCLE_STRETCH	0.0451613	0.463346	-0.630581	-1.56486	230	17	Fos,Gsn,Nppa,Edn1,Pik3ca,Raf1,Slc9a1,Mapk14,Nfkbia
8612	HP_ABNORMALITY_OF_CENTRAL_NERVOUS_SYSTEM_ELECTROPHYSIOLOGY	0.0451732	0.463346	-0.299526	-1.23579	269	385	Slc1a2,Samd12,Grin2a,Chat,Kcnq3,Gjc2,Sox10,Plp1,Prss12,Myo9a,Dcx,Cep85l,Pax6,Nrxn1,Adra2b,Ndrg1,Kcnma1,Map1b,Slc44a1,Kcna1,Notch1,Prdm16,Psat1,Ptpn23,Unc80,Phgdh,Cacna1e,Unc93b1,Scn1a,Ednrb,Adgrg1,Nf1,Tnik,Piga,Mecp2,Dock7,Slc25a22,Glud1,Setbp1,Mthfr,Tet3,Ntng2,Ezr,Ep300,Slc25a10,Eogt,Cox4i1,Abcc8,Arg1,Ntrk2,Syngap1,Ctnnd2,Rnf13,Slc5a7,Strada,Mettl23,Szt2,Foxg1,Atxn1,Rai1,Cacna1h,Dennd5a,Grik2,He…
7380	HP_CONGENITAL_ONSET	0.0452114	0.463346	-0.326189	-1.28414	261	240	Cdca7,Egr2,Chat,Lama3,Chrnb1,Aspm,Greb1l,Rapsn,Itgb4,Bcl11b,Slc2a10,Pole,Hcn4,Fat4,Nkx2-1,Cenpf,Ccdc88c,Srebf1,Tyr,Slc6a9,Dchs1,Psat1,Megf10,Slc12a2,Mks1,Pclo,Mrps16,Creb3l1,Vldlr,Mecp2,Lgi4,Vim,Itpr1,Ep300,Lrp4,Pign,Bcl11a,Mysm1,Kank1,Pcx,Dnm2,Col1a2,Myh7
9252	LEE_CALORIE_RESTRICTION_NEOCORTEX_DN	0.0452367	0.463346	-0.485139	-1.47504	235	46	Apob,Ptpn14,H1f2,Itgb4,Fzd5,Nfe2l2,Chrm4,Edn1,Mdk,Eef2
7333	HP_STEPPAGE_GAIT	0.0452809	0.463346	-0.518216	-1.50144	236	35	Pmp2,Mpz,Egr2,Gnb4,Prx,Pmp22,Dhh,Myh7,Ighmbp2,Nefl
5967	HP_POLYURIA	0.0453799	0.46385	0.596771	1.53101	220	18	Clcnka,Clcnkb,Casr,Fam20a,Atp1a1,Kcnj5,Plvap
1155	GOBP_BICARBONATE_TRANSPORT	0.045437	0.463925	-0.541998	-1.50296	234	29	Car9,Slc4a1,Slc26a2,Slc4a4,Car2,Car14,Slc4a9,Slc4a8,Slc4a5
5662	GOMF_LIPID_PHOSPHATASE_ACTIVITY	0.0456026	0.464709	-0.689834	-1.58503	223	12	Plpp2,Plppr3,Plppr1,Plpp3
2819	GOBP_SENSORY_SYSTEM_DEVELOPMENT	0.045666	0.464709	-0.321825	-1.27736	264	261	Mfap2,Wnt9b,Crybb1,Tenm3,Pbx3,Th,Epha2,Tmem132e,Vax2,Bcl11b,Slc39a5,Slc17a6,Fzd5,Dcx,Chd7,Dlx2,Pax6,Clic4,Hipk2,Lrp6,Dio3,Bmp4,Cryab,Sox11,Meis2,Tfap2b,Serpinf1,Sox8,Notch2,Dll1,Tgfb2,Nf1,Cntf,Slc4a5,Fjx1,Rom1,Slc7a11,Gli3,Tgif2,Smarcd3,Vim,Pbx1,Efemp1,Wnt6,Ring1,Nipbl,C3,Tmod1,Ntrk2,Bmp6,Fkbp8,Stra6,Nrl,Nkd1,Sox9,Pdgfra,Foxl2,Sall2,Ptn,Ache,Phactr4,Nr2e1,Bax,Tmem231,Rarb,Rpe65,Acvr2b,Prox1,Crybg…
7356	HP_PARALYSIS	0.0457805	0.464709	-0.38776	-1.37271	248	109	Dao,Erbb4,Slc4a1,Atxn3,Cdh23,Prx,Car2,Matr3,Megf10,Scn1a,Adgrg1,Pmp22,Fah,Nf1,Setbp1,Hspb8,Pfn1,Pon2,Sdhc,Slc5a7,Fgfr1,Ighmbp2,Trpm7,Epas1,Atp1a2
8356	HP_ABNORMALITY_OF_ADRENAL_PHYSIOLOGY	0.045841	0.464709	-0.406086	-1.4024	247	92	Tbx19,Hsd11b2,Scnn1g,Star,Tert,Scnn1b,Scnn1a,Cdh23,Map3k1,Wnk1
6760	HP_RETICULOCYTOSIS	0.0458733	0.464709	-0.562851	-1.52269	238	25	Slc4a1,Spta1,Kcnn4
1198	GOBP_RRNA_METABOLIC_PROCESS	0.0459324	0.464709	0.333754	1.30454	200	170	Isg20,Gtpbp4,Rnasel,Ddx10,Znhit6,Utp15,Tex10,Noc4l,Rpp38,Nop9,Mettl15,Znhit3,Las1l,Nifk,Esf1,Nat10,Mak16,Nop14,Eri1,Utp11,Ddx47,Mettl5,Isg20l2,Mrm2,Rcl1,Rrp15,Ybey,Ddx18,Dkc1,Bmt2,Mtrex,Wdr74,Ftsj3,Mrm3,Lyar,Exosc6,Srfbp1,Nol10,Wdr12,Mrps11,Dcaf13,Rpusd2,Krr1,Imp4,Riok1,Rrp8,Wdr75,Dis3l,Emg1,Frg1,Utp14a,Mphosph10,Exosc4,Exosc5,Bop1,Exosc3,Rpusd1,Rpp40,Utp23,Utp3,Rrs1,Tent4b,Dhx37,Rrp9,Rpf2,Ddx49,…
5424	GOMF_OXIDOREDUCTASE_ACTIVITY_ACTING_ON_THE_CH_NH2_GROUP_OF_DONORS	0.045954	0.464709	-0.650584	-1.56555	229	15	Dao,Aoc3,Aspdh,Loxl4,Gldc,Glud1
49	GOBP_MATURATION_OF_LSU_RRNA	0.0459723	0.464709	0.578311	1.52115	221	20	Gtpbp4,Znhit6,Znhit3,Las1l,Nifk,Mak16,Rrp15,Ddx18,Ftsj3,Wdr12
4585	GOCC_STRIATED_MUSCLE_THIN_FILAMENT	0.0459725	0.464709	0.655988	1.53624	233	12	Lmod3,Tnnc1,Lmod1,Tnnc2,Fhod3,Acta1
766	GOBP_LACTATION	0.0460123	0.464709	-0.519877	-1.49746	239	34	Oxtr,Erbb4,Oas2,Ddr1
5232	GOMF_AMINO_ACID_SODIUM_SYMPORTER_ACTIVITY	0.0461538	0.465015	-0.649962	-1.56405	230	15	Slc1a2,Slc6a5,Slc6a9,Slc6a20a,Slc6a11,Slc1a3
6536	HP_DYSTONIA	0.0462107	0.465015	-0.299715	-1.23567	274	381	Fa2h,Grin2a,Nkx6-2,Gjc2,Cnp,Tgif1,Vps13c,Th,Ptch1,Atxn3,Plp1,Trpm3,Prss12,Nr4a2,Sncaip,Cep85l,Nkx2-1,Fgfr2,Tcf4,Kcnma1,Kif1c,Slc44a1,Kcna1,Gch1,Qdpr,Cacna1e,Cp,Dll1,Kcnc3,Tgfb2,Ash1l,Tnik,Mecp2,Slc25a22,Fbln1,Atp7b,Ttpa,Chn1,Gli2,Ezr,Kmt2b,Pcdh12,Pet100,Col6a1,Spg11,Syngap1,Nhlrc2,Ndufs2,Fgfr1,Mettl23,Disp1,Foxg1,Atxn1,Ndufs8,Npc1,Grik2,Pink1,Atp1a2,Ndufa12,Pura,Camk2b,Surf1,Irf2bpl,Tbcd,Prkcg,Su…
5578	GOMF_RECEPTOR_REGULATOR_ACTIVITY	0.0463027	0.465015	-0.326354	-1.28569	267	242	Cartpt,Spp1,Ttr,Tshb,Wnt9b,Pspn,Tgfa,Trh,Gpha2,Gdf5,Penk,Prok1,Vegfd,Wnt1,Nts,Osm,Fgf11,Gal,Pxdn,Nppa,Avp,Tnfsf12,Igsf1,Bmp4,Rln1,Sema4g,Nrg2,Tnfsf4,Gdf10,Tgfb2,Cntf,Ctf1,Scg2,Bmp8a,Bmp2,Npy,Enho,Stc2,Sema5a,Edn1,Crh,Oxt,Tafa2,Sema6a,Wnt3,Efemp1,Mdk,Tnfsf13,Nmb,Sema4d,Wnt6,Cdc42ep2,Nppc,Lif,Sema6c,Esr2,Cmtm5,Sema6d,Bmp6,Cd320,Ly6h,Cmtm8
8197	HP_ABNORMALITY_OF_THE_UPPER_URINARY_TRACT	0.0463034	0.465015	-0.267426	-1.174	299	860	Spp1,Ttr,Slc4a1,Anln,Apob,Gp1ba,Hsd11b2,Scnn1g,Ptpro,Lama3,Trps1,Foxe1,Aspm,Scnn1b,Gli1,Serpinf2,Tgif1,Scnn1a,Sox10,Ptch1,Greb1l,Itgb4,Slc22a12,Six1,Erbb3,Dact1,Pole,Mefv,Cdh23,Slc4a4,Gsn,Cd46,Chd7,Map3k1,Pax6,Ada,Hes7,Apc,Fat4,Slc2a9,Car2,Nkx2-1,Cenpf,Srebf1,Bnc2,Ntrk1,Fgfr2,Tcf4,Kmt2a,Dchs1,Frem1,Xylt1,Fras1,Bmp4,Klf11,Ehhadh,Ubr1,Alpl,Slc6a20a,Il17rd,Sox11,Wrn,Kcna1,Alms1,Bub1,Pgam2,Prdm16,Nfi…
3027	GOBP_NEGATIVE_REGULATION_OF_LYASE_ACTIVITY	0.0463642	0.465015	-0.641121	-1.56741	233	16	Galr1,Ednrb,Grm2,Galr3,Palm,Gnai2,Grm3,Drd2,Gnai3
7247	HP_METAPHYSEAL_IRREGULARITY	0.0463853	0.465015	0.502908	1.48574	221	34	Mmp9,Dnajc21,Casr,Cyp2r1,Rspry1,Pth1r,Lpin2,Dym,Efl1,Tonsl,Exoc6b,Slc17a5,Comp
8282	HP_PROMINENT_FOREHEAD	0.0463918	0.465015	-0.359126	-1.3352	260	149	Fam50a,Kdm6b,Chst3,Col2a1,Unc80,Nsd1,Asxl3,Son,Med13,Svbp,Setbp1,Brwd3,Chd3,Bptf,Ep300,Lrp4,Sp7,Setd2,Plag1,Flnb,Kidins220,Prkdc,Hecw2,Fzd2,Raf1,Abcc9,Pura,Dvl1,Mbtps1,Ryr1,P4htm,Npr2,Zswim6,Tanc2,Inpp5e,Fbn1,Tcf20,Dlk1,Myt1l
2379	GOBP_SECONDARY_METABOLITE_BIOSYNTHETIC_PROCESS	0.0467104	0.466038	0.63278	1.53826	234	14	Slc24a5,Opn3,Bdh2,Trpc1,Cited1
584	GOBP_DICARBOXYLIC_ACID_TRANSPORT	0.0468221	0.466038	-0.422592	-1.40916	248	76	Slc1a2,Trh,Slc26a2,Slc17a6,Avp,Slc13a3,Hrh3,Slc12a2,Slc25a18,Folr2,Slc25a22,Slc7a11,Grm2,Slc1a3,Kcnj10,Slc25a10,Slc26a1,Apba1
616	GOBP_CELLULAR_COMPONENT_DISASSEMBLY_INVOLVED_IN_EXECUTION_PHASE_OF_APOPTOSIS	0.0468448	0.466038	-0.558535	-1.51672	241	26	Top2a,Acvr1c,Dnase2a,H1f0,Casp3,Dicer1,Cidea,Foxl2,Bax
2077	GOBP_ERBB_SIGNALING_PATHWAY	0.0468607	0.466038	-0.382819	-1.36411	255	113	Acp4,Erbb4,Tgfa,Itga1,Gab1,Erbb3,Prkca,Nrg2,Sh3kbp1,Ptpn18,Rassf2,Grb7,Egfr,Erbin,Ptpn2,Cbl,Ncf1,Ptk2b,Efemp1,Hap1,Rhbdf1,Pik3c2a,Pik3ca,Rnf126
2890	GOBP_REGULATION_OF_T_CELL_ACTIVATION	0.0468714	0.466038	0.327811	1.29393	205	182	Dpp4,Hlx,Ctla4,Fancd2,Igf2,Il1rl2,H2-T23,Cyp26b1,Lgals7,Cgas,Ccl19,Cd28,Nck1,Egr3,Arg2,Map3k8,Shh,Ndfip1,Ccl5,Cd83,Cd6,Tox,Zbtb16,Gpnmb,Tnfrsf1b,Cblb,H2-Ea,Tnfaip8l2,Vcam1,Xbp1
8160	HP_GONADAL_NEOPLASM	0.0469253	0.466038	-0.440116	-1.43093	247	66	Cdh1,Star,Ptch1,Map3k1,Pax6,Fgfr2,Ptch2,Wrn,Nsd1,Dmpk,Setbp1,Brca2,Ep300,Dicer1,Pik3ca,Setd2,Dhh
2803	GOBP_TISSUE_REMODELING	0.046938	0.466038	-0.380814	-1.36064	255	116	Cartpt,Spp1,Gdf5,Trf,Epha2,Ager,Igfbp5,Chd7,Car2,Lrp6,Sfrp1,Adrb2,Prkca,Efna2,Tmbim1,Notch2,Rassf2,Cst3,Nf1,Egfr,S1pr1,Tnfrsf11a
8580	HP_ABNORMAL_LARYNX_PHYSIOLOGY	0.0469914	0.466038	-0.509197	-1.49212	245	37	Dao,Erbb4,Grin2a,Plp1,Matr3
1980	GOBP_RESPONSE_TO_INTERFERON_ALPHA	0.0470277	0.466038	-0.687649	-1.58001	230	12	Ro60,Star
2735	GOBP_SYMPATHETIC_NERVOUS_SYSTEM_DEVELOPMENT	0.0470277	0.466038	-0.687692	-1.58011	230	12	Nrp2,Ntrk1,Sox11,Tfap2b,Ascl1,Nf1
8787	HP_HYPOPITUITARISM	0.0470437	0.466038	-0.382789	-1.364	256	113	Lhx3,Tbx19,Tert,Tgif1,Sox10,Ptch1,Pole,Cdh23,Chd7,Kmt2a,Bmp4,Il17rd,Alms1,Dll1,Ucp2,Dmpk,Gli3,Slc29a3,Gli2,Magel2,Nsmf,Pik3ca,Abcc8,Flnb,Fgfr1,Disp1
5243	GOMF_INORGANIC_ANION_EXCHANGER_ACTIVITY	0.0472313	0.466436	-0.686398	-1.57713	231	12	Slc4a1,Slc4a4,Slc4a9,Slc4a8,Slc4a5
5863	GOMF_PHOSPHOLIPASE_A2_ACTIVITY_CONSUMING_1_2_DIPALMITOYLPHOSPHATIDYLCHOLINE	0.0472742	0.466436	-0.661278	-1.5715	234	14	Plaat5,Pla2g3,Plaat3,Pla2g4b
8104	HP_TRANSIENT_GLOBAL_AMNESIA	0.0472742	0.466436	-0.661271	-1.57149	234	14	Tert,Mog,Tnfsf4
1328	GOBP_SPINAL_CORD_MOTOR_NEURON_DIFFERENTIATION	0.0473118	0.466436	-0.627423	-1.55703	241	17	Lhx3,Ptch1,Nkx2-2,Olig2,Gli3,Gli2
1755	GOBP_POSITIVE_REGULATION_OF_ORGANIC_ACID_TRANSPORT	0.0474088	0.466436	-0.559017	-1.51232	246	25	Trh,Pla2g3,Avp,Slc12a2,Tnfrsf11a,Edn1,Oxt
2645	GOBP_DECIDUALIZATION	0.0475073	0.466436	-0.626802	-1.55549	242	17	Spp1,Junb,Ash1l,Stc2,Cyp27b1,Lif,Ptn,Mapk3
4704	GOCC_CORTICAL_CYTOSKELETON	0.0475207	0.466436	-0.409451	-1.3954	252	86	Slc4a1,Anln,Spta1,Cdh1,Mobp,Gsn,Mlph,Pclo,Actn2,Ezr,Nsmf,Llgl1,Tmod1,Hcls1,Dbn1,Mtss2,Epb41
3599	GOBP_COLLECTING_DUCT_DEVELOPMENT	0.0475607	0.466436	-0.698467	-1.57713	232	11	Wnt9b,Ptch1,Bmp4,Notch1,Tfap2b,Pkd1
2736	GOBP_PARASYMPATHETIC_NERVOUS_SYSTEM_DEVELOPMENT	0.0476582	0.466436	-0.71051	-1.56369	231	10	Egr2,Six1,Nrp2,Tbx1
1233	GOBP_PROTEIN_AUTOPROCESSING	0.0476765	0.466436	-0.660008	-1.56848	236	14	Klk6,Casp4,Ctse
8386	HP_SHORT_DIGIT	0.0477383	0.466436	-0.297439	-1.2301	285	394	Col11a1,Trps1,Zbtb20,Gdf5,Slc26a2,Kcnn3,Gli1,Ptch1,Chst3,Chd7,Msx2,Ada,Apc,Fgfr2,Ptch2,Col2a1,Kmt2a,Bmp4,Papss2,Sox11,Kcna1,Alms1,Notch1,Meis2,Prdm16,Tfap2b,Notch2,Tbx1,Bhlha9,Gjb3,Dync2i2,Mrps16,Rpl15,Mecp2,Med13,Slc25a22,Bmp2,Svbp,Zic1,Setbp1,Gli3,Cbl,Rpl11,Chn1,Brca2,Col11a2,Bptf,Recql4,Magel2,Il2rg,Eogt,Pik3c2a,Slc35d1,Lrp4,Nipbl,Pign,Cox4i1,Pik3ca,Mysm1,Plag1,Flnb,Sdhc,Huwe1,Cplane1,Efnb1,So…
7078	HP_HEAD_TITUBATION	0.047842	0.466436	-0.683067	-1.56948	234	12	Nkx6-2,Gjc2,Tmem63a,Plp1,Kif1c
88	GOBP_UROGENITAL_SYSTEM_DEVELOPMENT	0.0478576	0.466436	-0.324755	-1.27939	276	242	Wnt9b,Lgr5,Fmn1,Ptpro,Osr1,Foxj1,Gli1,Wnt1,Ptch1,Greb1l,Six1,Fat4,Car2,Cyp26a1,Vangl2,Sulf1,Cenpf,Fgfr2,Dchs1,Mtss1,Fras1,Bmp4,Sfrp1,Sox11,Six2,Notch1,Tfap2b,Nfia,Serpinf1,Sox8,Notch2,Dll1,Bicc1,Tgfb2,Nf1,Cntrl,Bmp2,Pkd1,Nkx3-1,Sdc4,Lama5,Gli3,Nphp3,Pbx1,Gli2,Smad7,Sox17,Lzts2,Wnt6,Lif,Lrp4,Nipbl,Plag1,Bmp6,Sec61a1,Fstl3,Stra6,Dlg5,Smad6,Sox9,Pdgfra,Anxa1,Adamts1,Heyl,Kank2,Bax,Smarcc1
137	GOBP_MATERNAL_PLACENTA_DEVELOPMENT	0.0478672	0.466436	-0.573301	-1.52659	247	23	Spp1,Junb,Ash1l,Stc2,Cyp27b1,Lif,Ptn,Mapk3
7876	HP_DECREASED_CIRCULATING_CORTISOL_LEVEL	0.0478672	0.466436	-0.573384	-1.52681	247	23	Tbx19,Star,Tert,Gli3,Pik3ca,Abcc8
6749	HP_AUTOIMMUNE_HEMOLYTIC_ANEMIA	0.047903	0.466436	0.631374	1.53484	240	14	Ctla4,Il2rb,Rfxank,Rasgrp1,Nbn
9111	ZHONG_PFC_C3_UNKNOWN_INP	0.0479345	0.466436	-0.614694	-1.54577	245	18	Penk,Nuf2,Ncaph,Cenpf,Bub1,Dlgap5,Cenpe
7163	HP_ABNORMALITY_OF_THE_KNEE	0.048047	0.467043	-0.324273	-1.27794	277	243	Col11a1,Trps1,Zbtb20,Gdf5,Slc26a2,Gli1,Lifr,Myo9a,Chst3,Car2,Slc6a9,Col2a1,Xylt1,Wnk1,Col9a2,Map1b,Flnc,Idua,Sox11,Psat1,Unc80,Notch2,Scn1a,Tbx1,Scarf2,Bhlha9,Nf1,Nsd1,Enpp1,Jmjd1c,Cbs,Col9a3,Gli3,Cyp27b1,Lgi4,Ep300,Recql4,Magel2
8141	HP_HYPOPLASIA_OF_THE_ZYGOMATIC_BONE	0.0482091	0.46813	-0.581022	-1.53107	248	22	Col11a1,Chd7,Fgfr2,Notch2
2224	GOBP_RECEPTOR_CLUSTERING	0.048464	0.470116	-0.482986	-1.46542	253	45	Itgb7,Gsn,Itga4,Nrxn1,Itgb1bp1,Slc7a11,Apoe,Lrp4,Cd81,Syngap1,Scrib,Ptn,Grik2,Lrrc7,Dvl1,Grik5,Agrn,Ssna1,Fnta,Dlg2,Shisa7
8305	HP_LOCALIZED_SKIN_LESION	0.048661	0.470455	-0.281322	-1.19794	297	569	Slc39a4,Slc4a1,Spta1,Apob,Cdh1,Slc17a9,Lama3,Cdhr1,Tert,Sox10,Lifr,Kdm6b,Pkp1,Ptch1,Plp1,Itgb4,Slc2a10,Six1,Dact1,Mefv,Cdh23,Gsn,Chd7,Cybb,Msx2,Apc,Fat4,Vangl2,Ntrk1,Fgfr2,Tcf4,Ptch2,Tyr,Col2a1,Kmt2a,Dchs1,Xylt1,Wnk1,Map1b,Ubr1,Abca1,Alpl,Wrn,Asxl2,Bub1,Notch1,Prdm16,Notch2,Tbx1,Zfp462,Ednrb,Tgfb2,Abcg8,Nf1,Egfr,Enpp1,Jmjd1c,Tnfrsf11a,Gjb3,Prtn3,Jup,Med13,Svbp,Rom1,Setbp1,Sema5a,Edn1,Cbl,Ncf1,Slc…
90	GOBP_TEMPERATURE_HOMEOSTASIS	0.0486837	0.470455	-0.364885	-1.33559	269	135	Oxtr,Mfap2,Ffar4,Adrb3,Kdm6b,Gadd45g,Lcn2,Apc,Adrb2,Cxcr4,Alms1,Notch1,Prdm16,Nr1d1,Ednrb,Tnfrsf11a,Zfp516,Ucp2,Dock7,Cmklr1,Scd1,Oxt,Tlr4,Thra,Hadh,Pctp,Acot11,Cidea,Ybx2,Prkab1,Gatm,Ache,Zfp423,Epas1,Acvr2b,Lepr,Igf1r,Acadvl,Ptges,Ogt,Elovl6,Drd2,Acadl,Lpin1,Gja1,Ksr2
593	GOBP_AMINO_ACID_TRANSPORT	0.0487404	0.470455	-0.376613	-1.35442	266	121	Slc1a2,Trh,Slc16a10,Slc47a1,Slc17a6,Slc6a5,Avp,Slc6a9,Slc6a20a,Slc25a45,Hrh3,Slc12a2,Slc25a18,Slc25a22,Slc7a11,Slc32a1,Slc6a11,Grm2,Slc1a3,Kcnj10,Slc7a8,Apba1,Arg1,Ntrk2,Slc7a10
7998	HP_SHORT_PHALANX_OF_THE_THUMB	0.0487424	0.470455	-0.604523	-1.53986	249	19	Gdf5,Ptch1,Ptch2,Kmt2a,Setbp1,Nipbl
5356	GOMF_ACIDIC_AMINO_ACID_TRANSMEMBRANE_TRANSPORTER_ACTIVITY	0.0487512	0.470455	-0.646998	-1.55692	243	15	Slc1a2,Slc17a6,Slc25a18,Slc25a22,Slc7a11,Slc1a3
1277	GOBP_PHENOL_CONTAINING_COMPOUND_METABOLIC_PROCESS	0.0488174	0.470606	-0.438425	-1.42543	257	66	Dao,Grin2a,Slc16a10,Npr1,Star,Foxe1,Gpr37,Th,Nr4a2,Sncaip,Dio1,Tyr,Duox1,Dio3,Gch1,Fah,Tgfb2,Pde1b,Slc7a11,Drd1
9121	ZHONG_PFC_C2_THY1_POS_OPC	0.0489725	0.471076	-0.567246	-1.52552	254	24	Pmp2,Apod,Pllp,Myt1,S100b,Ednrb,Plat,Pcsk1n
5946	HP_URETEROCELE	0.0489835	0.471076	-0.578391	-1.52413	252	22	Lama3,Itgb4,Kcna1,Slc25a22
6747	HP_LYMPHOPENIA	0.0490325	0.471076	-0.419412	-1.40191	260	77	Spp1,Cdca7,Tert,Bcl11b,Chd7,Jak3,Ada,Fat4,Tnfsf12,Cxcr4,Cr2,Mdm4,Tcn2,Was,Il2rg,Lck,Mysm1,Cd81
1475	GOBP_COLLAGEN_CATABOLIC_PROCESS	0.0490683	0.471076	0.52129	1.49146	236	29	Col15a1,Mmp9,Mmp14,Adamts14,Col13a1,Fap,Ctsk
1388	GOBP_GLAND_MORPHOGENESIS	0.0492574	0.47157	-0.416447	-1.39747	261	79	Esrp2,Gli1,Ptch1,Epha2,Igfbp5,Sulf1,Fgfr2,Lrp6,Bmp4,Sfrp1,Ddr1,Notch1,Notch2,Tgfb2,Nkx3-1,Lama5,Gli3,Gli2,Mdk,Btbd7,Arg1,Plag1,Scrib,Sox9,Ptn,Bax,Prox1,Lrp5,Phb2,Polb,Rarg,Msn,Csf1r
2430	GOBP_EXTERNAL_ENCAPSULATING_STRUCTURE_ORGANIZATION	0.0492576	0.47157	0.302383	1.24924	208	275	Col15a1,Adtrp,Mmp9,Dpp4,Kazald1,Icam4,Loxl2,Tnfrsf11b,Meltf,Mmp14,Ddr2,Adamtsl3,Col8a1,Grem1,Adamts14,Cav2,Col3a1,Hapln1,Fbn2,Lama1,Optc,Adamts8,Col13a1,Itgae,Itga11,Loxl1,Lum,Foxc1,Ccdc80,Flrt2,Fmod,Nid1,Dpt,Itga9,Fap,Tnf,Adamtsl2,Ibsp,Lamb2,Efemp2,Icam2,Tmem38b,Vwf,Ctsk,Ero1a,Myh11,Csgalnact1,Tnfrsf1b,Col5a2
3441	GOBP_TRANSEPITHELIAL_TRANSPORT	0.0493566	0.47157	-0.566451	-1.52338	256	24	Slc1a2,Cldn3,P2ry4,Scnn1b,Abcg2,Slc12a2,Ednrb,Abcc1,Edn1,Itpr1,Gpld1,Slc1a3
292	GOBP_POSITIVE_REGULATION_OF_T_CELL_CYTOKINE_PRODUCTION	0.0493978	0.47157	-0.695133	-1.56961	241	11	Fzd5,Rsad2,Tnfsf4,Sash3,Cd81
9180	Gandal_2018_AutismSpectrumDisorder_Upregulated_Cortex	0.0494949	0.47157	-0.298877	-1.2293	293	371	Spp1,S100a8,S100a9,Slc16a10,Eya2,Gadd45b,Lhfpl2,Fgr,Tgif1,Pla1a,Espl1,Slco4a1,Tubb2b,Adamts9,Cebpd,Nav2,Chst3,Srpx,Igfbp5,Nat2,Carhsp1,Gna12,Vangl2,Wnk1,Wscd1,Styxl1,Abca1,Cryab,Swap70,Gldc,Cnn3,Cp,Lpp,Txnip,Sgk1,Pmepa1,Egfr,S1pr1,Plek2,Zfp395,Ctsz,Tob1,Piga,Sertad1,Plat,Elf1,Bace2,Msrb1,Rhob,Zc3hav1,Slc16a9,Spata13,Snap23,Ano6,Vim,Lonrf3,Rbpms,Was,Elk4,Fermt2,Tap1,Ackr3,Dpysl3,Cyth4,Fcer1g,Tubb6…
3610	GOBP_METANEPHRIC_TUBULE_DEVELOPMENT	0.0496579	0.47157	-0.622275	-1.54425	253	17	Wnt9b,Osr1,Fat4,Sox8,Pkd1,Lif,Sox9
98	GOBP_FORMATION_OF_PRIMARY_GERM_LAYER	0.0496614	0.47157	-0.417567	-1.39904	263	78	Col11a1,Tbx19,Lama3,Eya2,Kdm6b,Epha2,Itgb4,Itga4,Dusp1,Fgfr2,Bmp4,Six2,Dusp5,Mmp15,Tal1,Wnt3,Tbx6,Sox17,Col6a1,Setd2
2506	GOBP_POSITIVE_REGULATION_OF_BLOOD_PRESSURE	0.0497121	0.47157	-0.555513	-1.50284	258	25	Cartpt,Oxtr,Hsd11b2,Adra2b,Avp
6147	HP_ABNORMAL_EYELID_MORPHOLOGY	0.0497829	0.47157	-0.267967	-1.17346	320	828	Slc39a4,Slc1a2,Col11a1,Cdca7,Apob,Cdh1,Trps1,Zbtb20,Tenm3,Tert,Slc26a2,Kcnn3,Gjc2,Aspm,Hhat,Sox10,Lifr,Kdm6b,Pkp1,Ptch1,Greb1l,Rapsn,Itgb4,Bcl11b,Slc2a10,Dact1,Chst3,Gsn,Chd7,Mlph,Nrxn1,Apc,Fat4,Srebf1,Fgfr2,Tcf4,Ptch2,Slc6a9,Kmt2a,Dchs1,Frem1,Xylt1,Fras1,Kcnma1,Map1b,Abca1,Sox11,Six2,Bub1,Meis2,Prdm16,Psat1,Tfap2b,Unc80,Phgdh,Mks1,Notch2,Pclo,Tbx1,Scarf2,Zfp462,Ednrb,Ascl1,Tgfb2,Nf1,Nsd1,Egfr,Jm…
7255	HP_ABNORMAL_PATELLA_MORPHOLOGY	0.0497917	0.47157	-0.426519	-1.40674	262	72	Gdf5,Slc26a2,Col2a1,Xylt1,Col9a2,Map1b,Sox11,Notch2,Tbx1,Bhlha9,Jmjd1c,Col9a3,Ep300,Recql4,Flnb,Arid1a,Arid1b,Fzd2,Arid2,Ryr1,Zswim6
247	GOBP_IMMUNE_SYSTEM_DEVELOPMENT	0.0497985	0.47157	-0.276872	-1.18964	308	635	Cartpt,Top2a,Slc4a1,Spta1,Gp1ba,Ro60,Slamf8,Trf,Foxe1,Fos,Foxj1,Exo1,Ago3,Wnt1,Junb,Bcl3,Osm,Tmem98,Epha2,Ager,Bcl11b,Six1,Fzd5,Tspan2,Cd46,Itga4,Chd7,Pla2g3,Jak3,Rsad2,Ada,Pld4,Car2,Hipk2,Ntrk1,Fgfr2,Tyr,Kmt2a,Spns2,Bmp4,Tmem131l,Sfrp1,Prkca,Efna2,Dnase2a,Nfe2l2,Swap70,Notch1,Meis2,Tnfsf4,Notch2,Tbx1,Rassf2,Dll1,Hdac5,Itpkb,Klf2,Etv6,Parp3,Cr2,Itgb8,Tmem176b,Tgfb2,Csf3r,Tnfrsf11a,Casp3,Prtn3,Sas…
7192	HP_MEDULLOBLASTOMA	0.0498779	0.47157	-0.680297	-1.56312	244	12	Ptch1,Apc,Ptch2,Brca2,Dicer1
5773	GOMF_ALPHA_ACTININ_BINDING	0.0498831	0.47157	-0.612174	-1.53943	255	18	Kcna5,Pdlim4,Pdlim2,Ptprt,Nrap,Mypn
329	GOBP_VASCULAR_PROCESS_IN_CIRCULATORY_SYSTEM	0.0498938	0.47157	-0.338075	-1.29939	281	199	Oxtr,Slc1a2,Bdkrb2,Npr1,Itga1,Scnn1b,Adrb3,Serpinf2,Kcna5,P2ry2,Ager,Slc2a10,Slc4a4,Nppa,Adra2b,Avp,Tacr2,Slc6a9,Slc13a3,Kcnma1,Adrb2,Slc44a1,Slc6a20a,Gch1,Abcg2,Slc12a2,P2rx1,Ednrb,Klf2,Abcc1,Itgb1bp1,Egfr,Slc4a8,Ptafr,Atp2a3,Edn1,Cdh5,Tjp2,Drd1,Htr1d,Apoe,Slc1a3,Fermt2,Slc7a8,Pik3c2a
3029	GOBP_NEGATIVE_REGULATION_OF_OXIDOREDUCTASE_ACTIVITY	0.0499307	0.47157	-0.635358	-1.55332	251	16	Slc4a1,Aoc3,Hp
8084	HP_ESOPHAGEAL_STENOSIS	0.0499307	0.47157	-0.635172	-1.55286	251	16	Lama3,Tert
1656	GOBP_RESPONSE_TO_ESTRADIOL	0.0500369	0.47157	-0.401678	-1.3922	270	94	Oxtr,Apob,Penk,Rgs9,Th,Ptch1,Dusp1,Sfrp1,Map1b,Cryab,Txnip,Egfr,Casp3,Mmp15,Fam210b,Zfp703,Oxt,Ggt5,Esr2,Eef2,Dhh
3800	GOBP_ACTIVATION_OF_CYSTEINE_TYPE_ENDOPEPTIDASE_ACTIVITY	0.0500905	0.47157	-0.657299	-1.56205	248	14	Grin2a,Nlrc4
8647	HP_VISUAL_ACUITY_TEST_ABNORMALITY	0.0500905	0.47157	-0.657283	-1.56201	248	14	Tert,Pax6,Apc
8566	HP_ABNORMALITY_OF_ESOPHAGUS_PHYSIOLOGY	0.0501315	0.47157	-0.285406	-1.20503	304	511	Slc1a2,Cdh1,Mpz,Fa2h,Chat,Kcnq3,Tert,Gjb1,Tgif1,Lifr,Ptch1,Atxn3,Plp1,Trpm3,Itgb4,Slc2a10,Myo9a,Nr4a2,Dcx,Chd7,Slc6a5,Sncaip,Nrxn1,Clcn1,Aspa,Ntrk1,Tcf4,Slc6a9,Kmt2a,Wnk1,Bmp4,Matr3,Map1b,Slc44a1,Cryab,Gch1,Qdpr,Alms1,Meis2,Prdm16,Megf10,Slc12a2,Phgdh,Tbx1,Dll1,Adgrg1,Pmp22,Ascl1,Kcnc3,Nf1,Nsd1,Jmjd1c,Ash1l,Son,Piga,Mecp2,Slc25a22,Dmpk,Mypn,Setbp1,Atp7b,Gli2,Ep300,Magel2,Atp11a,Kmt2c,Irf5,Pfn1,Ni…
7114	HP_ABNORMALITY_OF_THE_CALVARIA	0.0502312	0.472032	-0.274781	-1.18601	314	671	Col11a1,Lhx3,Tshb,Spta1,Trps1,Zbtb20,Foxe1,Slc26a2,Lifr,Kdm6b,Ptch1,Itgb4,Bcl11b,Slc2a10,Pole,Chst3,Msx2,Hes7,Nrxn1,Apc,Fat4,Aspa,Car2,Vangl2,Nkx2-1,Fgfr2,Tnfsf12,Ptch2,Slc6a9,Kmt2a,Dchs1,Frem1,Wnk1,Fras1,Bmp4,Map1b,Ubr1,Alpl,Idua,Six2,Alms1,Bub1,Notch1,Meis2,Prdm16,Psat1,Tfap2b,Unc80,Cox4i2,Phgdh,Mks1,Notch2,Pclo,Tbx1,Scarf2,Zfp462,Cr2,Nsd1,Enpp1,Jmjd1c,Tnfrsf11a,Asxl3,Dync2i2,Son,Piga,Mecp2,Cen…
1738	GOBP_MONOCARBOXYLIC_ACID_METABOLIC_PROCESS	0.0503525	0.472695	0.277843	1.19865	199	434	Ucp3,Acsm5,Acsm3,Adtrp,Plin5,Twist1,Ptgr1,Cyp26b1,Abcc2,Prodh2,Apoa5,Asah2,Aldh1a3,Rgn,Faah,Htr2a,Slc16a1,Ftcd,Tigar,Acsl4,Ptges3,Echdc3,Bdh2,Pex7,Hpgd,Mthfd1l,Dld,Tbxas1,Abhd5,Decr2,Pla2g5,Acot8,Pdp1,Elovl4,Ptgs2,Mcee,Xbp1,Me1,Per2,Acsl5,Fabp3,Pfkl,Ptgs1,Lpin2,Pla2g15,Adh1,Amacr,Prkar2b,Pdhx
8399	HP_PENDULAR_NYSTAGMUS	0.0504399	0.472765	-0.621415	-1.54212	257	17	Tenm3,Tmem63a,Plp1,Scn1a,Tmem231,Atp1a2,Lrp5,P4htm
2756	GOBP_POST_EMBRYONIC_ANIMAL_ORGAN_DEVELOPMENT	0.0504929	0.472765	-0.656134	-1.55928	250	14	Mfap2,Bcl11b,Fzd5
2749	GOBP_RESPONSE_TO_STEROID_HORMONE	0.0505608	0.472765	-0.323823	-1.27483	292	240	Spp1,Oxtr,Npas4,Trh,Hsd11b2,Scnn1g,Star,Fos,Scnn1b,Sox10,Th,Dsg2,Nkx2-2,Cybb,Rxrg,Dusp1,Car2,Srebf1,Fbxo32,Bmp4,Sfrp1,Alpl,Fosb,Notch1,Fosl1,Nr1d1,Serpinf1,Lats1,Gpam,Txnip,Sgk1,Pmepa1,Tgfb2,Ddx17,Egfr,Ptafr,Casp3,Ubr5,Nkx3-1,Edn1,Crh,Oxt
8177	HP_EEG_WITH_SPIKE_WAVE_COMPLEXES	0.0505629	0.472765	-0.444433	-1.42376	264	61	Samd12,Grin2a,Chat,Kcnq3,Myo9a,Kcnma1,Kcna1,Psat1,Scn1a,Adgrg1,Slc25a22
2830	GOBP_EPITHELIAL_CELL_PROLIFERATION	0.0506634	0.473129	-0.319106	-1.26708	293	262	Esrp2,Iqgap3,Tgfa,Lgr5,Gdf5,Osr1,Gli1,Vegfd,Ptch1,Epha2,Bcl11b,Fut2,Six1,Igfbp5,Itga4,Nrp2,Dlx5,Fabp7,Sulf1,Fgfr2,Tnfsf12,Mtss1,Plxnb3,Bmp4,Sfrp1,Prkca,Sox11,Notch1,Nr1d1,Serpinf1,Notch2,Tbx1,Nr4a1,Ednrb,Tgfb2,Itgb1bp1,Nf1,Egfr,Scg2,Bmp2,Nrarp,Nkx3-1,Sema5a,Zfp703,Lamc1,Rictor,Tlr4,Brca2,Mdk,Apoe
7198	HP_PARATHYROID_ADENOMA	0.0507545	0.473129	0.669842	1.53227	258	11	Clcnka,Casr
3919	GOBP_INTERMEMBRANE_LIPID_TRANSFER	0.0508216	0.473129	-0.508441	-1.47312	265	35	Apob,Star,Gltp,Abca1,Abcg8,Ttpa,Apoe,C2cd2l,Prelid3a,Stard5
5867	GOMF_LIPID_TRANSFER_ACTIVITY	0.0508216	0.473129	-0.508441	-1.47312	265	35	Apob,Star,Gltp,Abca1,Abcg8,Ttpa,Apoe,C2cd2l,Prelid3a,Stard5
324	GOBP_MUSCLE_SYSTEM_PROCESS	0.0508555	0.473129	0.295366	1.22971	213	296	Myh8,Agtr2,Lmod3,Sgca,Mstn,Des,Chrm2,Myl9,Kcne4,Ltb4r1,Tnnc1,Tacr3,Myh3,Myh4,Myh6,Myom2,P2rx2,Myl1,Lmod1,Cyba,Mybpc1,Htr2a,Tpcn2,Chrm3,Arg2,Adra1b,Calcrl,Homer1,Myl4,Pkp2,Ptger3,Kcnip2,Tmem38b,Mybph,Scn4b,Mtpn,Atp1a1,Rgs2,Mlip,Asb3,Klf4,Myh11,Rangrf,Ednra,Ccdc78,Tnfrsf1b,Map2k4,Kcnj2,Gucy1a1,Htr2b,Spx,Hmox1,Fgf12,Sphk1,Tnni3k,Plce1,Hdac2,Fgf13,Kcnj12,Tnnc2,Kcnj5,Ppp1r13l,Stc1,Rgs4,Agt
2813	GOBP_NEURAL_NUCLEUS_DEVELOPMENT	0.0509953	0.473538	-0.490683	-1.46719	268	41	Cnp,Mbp,Plp1,Gnb4,Sypl2,Nkx2-1,Sirt2,Ascl1,Glud1,Ndrg2,Sec16a
4456	GOBP_REACTIVE_NITROGEN_SPECIES_METABOLIC_PROCESS	0.0510011	0.473538	0.449317	1.43466	241	51	Agtr2,Rgn,Tlr6,Arg2,Cd34,Cps1,Rora,Tnf,Tlr2,Klf4,Ptgs2,Hsp90aa1,Ass1,Atp2b4,Tspo,Nos3,Cd47,Rock2
8371	HP_ABNORMALITY_OF_FACIAL_SKELETON	0.0512622	0.474723	-0.266922	-1.16981	330	840	Fam50a,Col11a1,Cdca7,Tgfa,Cdh1,Chat,Trps1,Zbtb20,Tert,Foxe1,Fos,Slc26a2,Kcnn3,Foxj1,Dnah5,Lifr,Kdm6b,Ptch1,Il21r,Rapsn,Bcl11b,Slc2a10,Six1,Erbb3,Myo9a,Dnah9,Ecel1,Pole,Chst3,Chd7,Cybb,Pax6,Ada,Nrxn1,Stxbp2,Apc,Fat4,Car2,Vangl2,Cenpf,Bnc2,Ntrk1,Fgfr2,Lrp6,Ptch2,Slc6a9,Col2a1,Kmt2a,Dchs1,Bmp4,Col9a2,Idua,Six2,Asxl2,Cxcr4,Alms1,Bub1,Psat1,Tfap2b,Unc80,Sh3kbp1,Slc12a2,Phgdh,Mks1,Notch2,Tbx1,Scarf2,Ad…
4568	GOCC_GOLGI_STACK	0.0513549	0.474723	0.371173	1.34691	234	102	A3galt2,Gcnt1,Bet1,Chsy3,Mob4,Tmed3,Galnt3,Yipf6,Asap2,Golph3l,Csgalnact1,Golim4,B4galt4,Fut4,Atl1,St3gal3,Tom1l1,Man2a1,Scfd1,Tmem87a,Nagpa,Uso1,Hace1,B4galt2,Nucb1,Csgalnact2,B4galt6,Marchf9,Bet1l,Sorl1,Mgat4b,Rab21,Mgat2,Fut10,Chpf2,Gcc1,Rab30,Ocrl,Golph3
284	GOBP_REGULATION_OF_T_CELL_MEDIATED_IMMUNITY	0.0513804	0.474723	-0.512156	-1.47522	267	34	Azgp1,Ager,Fzd5,Rsad2,Tnfsf4,Sash3,Mr1,Smad7,Was,Cd81,Arg1,Fut7
4130	GOBP_NEGATIVE_REGULATION_OF_PRI_MIRNA_TRANSCRIPTION_BY_RNA_POLYMERASE_II	0.0515065	0.474723	-0.678389	-1.55873	252	12	Bmp4,Nfatc4,Nfib,Sox9,Ppara,Ppard,Srf,Nfatc3
8768	HP_ABNORMAL_CIRCULATING_NON_PROTEINOGENIC_AMINO_ACID_CONCENTRATION	0.0515383	0.474723	0.668416	1.52901	262	11	Dmgdh,Cps1,Slc7a7,Mrm2,A2m,Nos3
7468	HP_ABNORMAL_LYMPHOCYTE_MORPHOLOGY	0.0515559	0.474723	-0.38509	-1.35949	279	107	Spp1,Cdca7,Tert,Nlrc4,Bcl11b,Chd7,Jak3,Ada,Fat4,Tnfsf12,Cxcr4,Cr2,Xiap,Mdm4,Tcn2,Was,Il2rg,Tet2,Lck,Mysm1,Cd81
7326	HP_AXIAL_MUSCLE_WEAKNESS	0.0515635	0.474723	0.571883	1.50424	248	20	Lmod3,Des,Mybpc1,Lamb2,Klhl40,Large1,Gmppb,Lmna
7025	HP_DISTAL_MUSCLE_WEAKNESS	0.0516407	0.474723	-0.359379	-1.32773	287	145	Mpz,Egr2,Chat,Litaf,Gjb1,Sox10,Atxn3,Myo9a,Prx,Ndrg1,Matr3,Abca1,Cryab,Flnc,Gch1,Scn1a,Fgd4,Pmp22,Pnpla2,Dmpk,Actn2,Hspb8,Myh14,Pabpn1,Col6a1,Dhh,Spg11,Dnm2,Myh7,Slc5a7,Ighmbp2,Nefl,Rai1,Ldb3,Atp1a2,Sh3tc2,Ryr1,Setx,Gtpbp2,Kif1b,Med25
8381	HP_ABNORMALITY_OF_CIRCULATING_FIBRINOGEN	0.0516941	0.474723	-0.575018	-1.51524	266	22	Slc4a1,Spta1,Nlrc4,Cd46,Xiap
5196	GOMF_DEATH_RECEPTOR_BINDING	0.0517135	0.474723	0.579046	1.50607	251	19	Ntf5,Bdnf,Ntf3,Ngf,Casp8ap2,Bid,Dab2ip,Fadd,Madd,Cflar
5411	GOMF_TRNA_GUANINE_METHYLTRANSFERASE_ACTIVITY	0.0517343	0.474723	0.667277	1.5264	263	11	Trmt11,Trmt10a,Trmt5,Thumpd3,Trmt10c,Thumpd2,Trmt1
1395	GOBP_NEGATIVE_REGULATION_OF_SIGNALING	0.0517398	0.474723	-0.26128	-1.15714	341	994	Cartpt,Acp4,Bdkrb2,Ffar4,Acvr1c,Tgfa,Arc,Sh3rf2,Slc24a2,Stxbp5l,Amer2,Ptpro,Cd22,Litaf,Tert,Eya2,Itga1,Rgs9,Zfp536,Gli1,Cd300lf,Npy2r,Wnt1,Apod,Sox10,Bcl3,Ptgir,Osm,Ptch1,Hhip,Epha2,Ager,Slc2a10,Erbb3,Nr4a2,Dact1,Igfbp5,Pxdn,Cd46,Oprm1,Dlx2,Tspan15,Ada,Cbln1,Rnf213,Dusp1,Nppa,Gpr161,Apc,Avp,Tacr2,Cyp26a1,Nkx2-1,Limd1,Sulf1,Ccdc88c,Hipk2,Srebf1,Lrp6,Ptch2,Igsf1,Col2a1,Cnksr3,Bmp4,Necab2,Tmem131l,S…
2162	GOBP_INNER_EAR_MORPHOGENESIS	0.0518164	0.474916	-0.458691	-1.4348	270	53	Col11a1,Wnt1,Pdzd7,Six1,Chd7,Dlx5,Fgfr2,Col2a1,Tbx1,Lrig1,Zic1,Gli2,Myo6,Ush1g,Triobp,Sox9,Ttc39c,Foxg1,Lrig3,Frzb,Fzd2,Prox1,Tprn,Dvl1
6051	HP_COARSE_FACIAL_FEATURES	0.0518851	0.474916	-0.359576	-1.32717	288	144	Lhx3,Tshb,Foxe1,Kcnn3,Cnp,Ptch1,Nkx2-1,Tcf4,Ptch2,Col2a1,Idua,Sox11,Notch2,Nf1,Nsd1,Pacs2,Piga,Svbp,Setbp1,Magel2,Pik3c2a,Pign,Mysm1,Setd2,Huwe1,Rbmx,Arid1a,Dennd5a,Arid1b,Arid2,Aff4,Abcc9,Insr,Pigw,Dnmt3a,P4htm,Hexb,Actb,Gja1,Naga,Smarcd1
7809	HP_APLASIA_CUTIS_CONGENITA_OF_SCALP	0.0519137	0.474916	-0.678038	-1.55793	254	12	Itgb4,Msx2,Ubr1
5362	GOMF_FATTY_ACID_TRANSMEMBRANE_TRANSPORTER_ACTIVITY	0.0520039	0.47505	-0.618838	-1.53572	265	17	Slc1a2,Slc17a6,Slc25a18,Slc25a22,Slc7a11,Slc1a3
925	GOBP_RESPONSE_TO_ABIOTIC_STIMULUS	0.0520303	0.47505	-0.266022	-1.169	336	877	Oxtr,Cldn3,Col11a1,Map3k2,Car9,Bdkrb2,Grin2a,Trh,Hsd11b2,Ro60,Star,Mag,Gdf5,Tert,Fos,Penk,Vegfd,Kcna5,Bcl3,Th,Ptch1,Tanc1,Atxn3,Trpm3,Ager,Pdzd7,Nr4a2,Btg2,Trpm1,Cnn2,Gsn,Oprm1,Trp53inp1,Map3k1,Itpr2,Cybb,Ada,Nrxn1,Dusp1,Nppa,Per3,Avp,Tacr2,Plekhb1,Car2,Ndrg1,Limd1,Hipk2,Ntrk1,Tyr,Kcnma1,Sfrp1,Adrb2,Cpt1b,Usp2,Map1b,Tac1,Cryab,Fosb,Nfe2l2,Wrn,Kcna1,Cxcr4,Nfatc4,Notch1,Meis2,Fosl1,Lpar1,Cox4i2,Ser…
6753	HP_NORMOCHROMIC_ANEMIA	0.0521173	0.475379	-0.678012	-1.55786	255	12	Rpl15,Rpl11,Tet2,Rpl18,Rpl5,Sf3b1,Uqcrfs1,Rps24,Lcat
6806	HP_DYSPHAGIA	0.0522184	0.475836	-0.306015	-1.24407	305	333	Cdh1,Mpz,Fa2h,Chat,Gjb1,Tgif1,Lifr,Ptch1,Atxn3,Plp1,Trpm3,Itgb4,Myo9a,Nr4a2,Dcx,Chd7,Sncaip,Nrxn1,Clcn1,Aspa,Ntrk1,Tcf4,Slc6a9,Kmt2a,Bmp4,Matr3,Slc44a1,Cryab,Gch1,Qdpr,Prdm16,Megf10,Slc12a2,Dll1,Adgrg1,Pmp22,Kcnc3,Nf1,Ash1l,Son,Piga,Mecp2,Slc25a22,Dmpk,Mypn,Setbp1,Atp7b,Gli2,Irf5,Pfn1,Pabpn1,Pign,Tubb6,Spg11,Atxn7,Syngap1,Sdhc,Myh7,Ndufs2,Slc5a7,Pdgfra,Spg7,Rev3l,Fgfr1,Disp1,Atxn1,Rai1,Npc1,Serpi…
9151	DESCARTES_MAIN_FETAL_MICROGLIA	0.0523754	0.47658	-0.29797	-1.22754	311	377	Spp1,S100a8,S100a9,Slc17a9,Egr2,Igsf6,Fmn1,Galnt6,Sds,Crybb1,Slc47a1,Gadd45b,Nlrc4,Cd300lf,Gng7,Osm,Cytip,Gnb4,Btg2,Mefv,Jak3,Snai3,Itpr2,Cybb,S100a4,Stxbp2,Pld4,Syt6,Bnc2,Chit1,Ptpn7,Adrb2,Pla2g7,Dnase2a,Fgd3,Serpinf1,Unc93b1,P2rx1,Csf3r,Tnfrsf11a,Ptafr,Gcnt2,Ctsz,Ucp2,Sash3,Folr2,AB124611,Bmp2k,Zfp710,Sgk3,Pld1,Tmem86a,Mr1,Ncf1,Slc29a3,Tlr4,Tal1,Tnfsf13,Apoe,Was,Cd68,Irf5,Card14,Cass4,Cd180,Nfa…
5165	GOMF_PROTEIN_TYROSINE_KINASE_ACTIVITY	0.0524781	0.47658	-0.374378	-1.34587	287	120	Erbb4,Sla,Tnk1,Fgr,Efnb3,Ros1,Epha2,Frk,Erbb3,Nrp2,Jak3,Epha1,Epha8,Hipk2,Ntrk1,Fgfr2,Ddr1,Mst1r,Peak1,Insrr,Egfr
713	GOBP_POSITIVE_REGULATION_OF_TRANSCRIPTION_OF_NOTCH_RECEPTOR_TARGET	0.0525045	0.47658	-0.654223	-1.55474	260	14	Notch1,Dlgap5,Kat2b,Pbx1,Ep300,Rbm15,Heyl
7540	HP_ORTHOSTATIC_HYPOTENSION_DUE_TO_AUTONOMIC_DYSFUNCTION	0.0525045	0.47658	-0.653035	-1.55191	260	14	Ttr,Gsn,Ntrk1
7743	HP_SLEEP_WAKE_CYCLE_DISTURBANCE	0.052652	0.477453	-0.549107	-1.49112	271	26	Tgif1,Ptch1,Nrxn1,Per3,Dll1,Gli2,Apoe,Fgfr1,Disp1,Rai1,Ube3a,Gas1,Foxh1,Cdon,Atp10a
6680	HP_LEFT_VENTRICULAR_HYPERTROPHY	0.0527519	0.477894	-0.439852	-1.41318	276	62	Hsd11b2,Tll1,Chst3,Hcn4,Abca1,Zfp462,Egfr,Speg,Mypn,Actn2,Col1a2,Nexn,Ldb3,Scn5a,Bbs1,Gys1,Abcc9,Ryr1
4662	GOCC_CLATHRIN_COAT	0.0528523	0.478002	0.487954	1.44972	251	35	Epn3,Slc18a3,Sclt1,Picalm,Clba1,Kcnq5,Vps33a,Baiap2l2,Ap3m2,Clint1,Btbd8
7960	HP_INFANTILE_AXIAL_HYPOTONIA	0.0529366	0.478002	-0.525347	-1.47769	273	31	Grin2a,Tgif1,Ptch1,Psat1,Dll1,Gli2,Fgfr1,Disp1,Ryr1,Gas1,Foxh1,Tsen34,Cdon
7719	HP_LIMB_GIRDLE_MUSCULAR_DYSTROPHY	0.0529801	0.478002	0.682825	1.52081	271	10	Sgca,Crppa,Lmna,Acta1,Tmem43,Trappc11
46	GOBP_MATURATION_OF_LSU_RRNA_FROM_TRICISTRONIC_RRNA_TRANSCRIPT_SSU_RRNA_5_8S_RRNA_LSU_RRNA	0.053106	0.478002	0.665953	1.52337	270	11	Gtpbp4,Znhit6,Znhit3,Nifk,Ddx18,Ftsj3,Wdr12,Bop1,Rpf2
3142	GOBP_MONOVALENT_INORGANIC_CATION_HOMEOSTASIS	0.053172	0.478002	-0.376655	-1.34578	289	116	Slc4a1,Scnn1g,Npr1,Slamf8,Scnn1b,Kcna5,Scnn1a,Atp6v0a1,Slc4a4,Clic4,Slc9a2,Avp,Car2,Kcnma1,Tac1,Tfap2b,Slc12a2,Ednrb,Slc4a9,Slc4a8,Slc4a5,Edn1,Oxt,Ttpa,Kcnj10,Gnai2,Hvcn1,Atp6v0a4,Slc12a9,Kcnh2,Atp6v0c,Atp1b2
7208	HP_DECREASED_CIRCULATING_ACTH_LEVEL	0.0531769	0.478002	-0.617168	-1.53158	271	17	Tert,Cdh23,Gli2,Pik3ca
4836	GOCC_SOMATODENDRITIC_COMPARTMENT	0.0532168	0.478002	-0.27413	-1.18444	334	687	Sla,Kcnn4,Apob,Arc,Grin2a,Ptpro,Star,Cd22,Penk,Kcnn3,Gjc2,Itga1,Htr2c,Mbp,Apod,Th,Ptch1,Tanc1,Prss12,Unc5c,Gal,Ermn,Gabrg3,Fzd5,Oprm1,Itga4,Sncaip,Cybb,Ada,Mlph,Nrxn1,Nppa,Nrsn2,Map2,Tiam1,Ank3,Avp,Pdlim4,Crhr2,Ntrk1,Lrp6,Myo1d,Necab2,Homer3,Sorcs2,Map1b,Tac1,Kif1c,Efna2,Sez6,Cryab,Dner,Kcna1,Brinp3,Hrh3,Lpar1,Nr1d1,Tpbg,Serpinf1,Rgs14,Sirt2,Slc12a2,Chrm4,Cnn3,Adcy8,Dgki,Ascl1,Kcnc3,Tgfb2,Nf1,Htr…
4653	GOCC_CYTOSOLIC_LARGE_RIBOSOMAL_SUBUNIT	0.0532342	0.478002	-0.664444	-1.55824	264	13	Rpl15,Rpl3,Rpl11,Fxr2,Rpl10a,Rpl4,Rpl18,Rpl5
3549	GOBP_DOPAMINERGIC_NEURON_DIFFERENTIATION	0.053243	0.478002	-0.572562	-1.50877	274	22	Wnt9b,Vegfd,Wnt1,Nr4a2,Tiam1,Lrp6,Sfrp1
7397	HP_LIMB_MUSCLE_WEAKNESS	0.0532765	0.478002	-0.338425	-1.29097	299	185	Mpz,Egr2,Fa2h,Chat,Tert,Gjb1,Chrnb1,Plp1,Rapsn,Myo9a,Prx,Cryab,Flnc,Fgd4,Pmp22,Nf1,Pnpla2,Dmpk,Mypn,Actn2,Atp7b,Mthfr,Hspb8,Myh14,Kcnj10,Lrp4,Pabpn1,Pign,Pik3ca,Spg11,Dnm2,Myh7,Mtmr14,Slc5a7,Spg7,Ighmbp2,Nefl,Rai1,Ldb3
8142	HP_ABNORMALITY_OF_THE_CURVATURE_OF_THE_VERTEBRAL_COLUMN	0.0533791	0.478462	-0.268501	-1.1717	341	788	Slc1a2,Lhx3,Mpz,Egr2,Fa2h,Chat,Nkx6-2,Trps1,Zbtb20,Gdf5,Tert,Gjb1,Slc26a2,Kcnn3,Gjc2,Chrnb1,Cnp,Tgif1,Wnt1,Lifr,Ptch1,Trpm3,Rapsn,Slc2a10,Myo9a,Ecel1,Dact1,Pole,Chst3,Dcx,Chd7,Dlx5,Pax6,Hes7,Nrxn1,Prx,Apc,Fat4,Fgfr2,Tcf4,Ptch2,Col2a1,Dchs1,Xylt1,Wnk1,Papss2,Map1b,Idua,Sox11,Asxl2,Kcna1,Gch1,Alms1,Meis2,Prdm16,Psat1,Megf10,Unc80,Phgdh,Mks1,Notch2,Fgd4,Tbx1,Dll1,Pmp22,Tgfb2,Nf1,Nsd1,Enpp1,Jmjd1c,As…
7189	HP_RESPIRATORY_FAILURE	0.0534474	0.478613	-0.353841	-1.32039	299	153	Dao,Erbb4,Lama3,Chrnb1,Foxj1,Dnah5,Plp1,Rapsn,Slc2a10,Erbb3,Dnah9,Nkx2-1,Slc6a9,Matr3,Cryab,Megf10
5659	GOMF_CHEMOKINE_RECEPTOR_BINDING	0.053543	0.479009	0.632933	1.50856	268	13	Ccl19,Pf4,Ccl5,Ccrl2,Cklf
5156	GOMF_PROTEIN_KINASE_ACTIVITY	0.0536361	0.479382	-0.289471	-1.21158	325	452	Tssk3,Tssk1,Erbb4,Map3k2,Sla,Tnk1,Acvr1c,Npr1,Fgr,Efnb3,Ros1,Epha2,Frk,Erbb3,Nrp2,Jak3,Map3k1,Dclk2,Avp,Epha1,Epha8,Hipk2,Ntrk1,Fgfr2,Wnk1,Pim3,Prkca,Ddr1,Bub1,Mst1r,Prkd3,Lats1,Peak1,Insrr,Rassf2,Sgk1,Egfr,Camk2d,Speg,Phka2,Tnik,Dmpk,Pak6,Bmp2k,Map4k4,Sgk3,Aatk,Ptk2b,Cdkl4,Efemp1,Srpk3,Sik2,Prkcq,Aurkc,Dyrk1b,Mapkapk3,Lck,Pik3ca,Ntrk2,Pak4,Prkab1,Pnck,Mmd2,Alk,Cdk2,Prkg2,Map3k11,Pdgfra,Abl2,Fgfr…
3977	GOBP_REGULATION_OF_PHOSPHOLIPASE_C_ACTIVITY	0.0537122	0.479532	0.503657	1.46962	258	32	Ntf5,Bdnf,Htr2a,Esr1,Ednra,Gna15,Ntf3,Fgf2,Htr2b
1624	GOBP_ACTIVATION_OF_PROTEIN_KINASE_ACTIVITY	0.0538395	0.479532	-0.322095	-1.26802	311	240	Cartpt,Iqgap3,Map3k2,Tgfa,Trf,Gadd45b,Itga1,Prok1,Gadd45g,Map3k1,Adra2b,Ntrk1,Wnk1,Bmp4,Adrb2,Cxcr4,Lpar1,Adcy8,Tgfb2,Itgb1bp1,Egfr,Dusp5,Gprc5c,Tnik,Bmp2,Pak6,Map4k4,S1pr2,Rictor,Tlr4,Ptk2b,Card14,Card10,Mapkapk3,Nod1,Adcy4,Pik3ca,Grm4,Cd81,Pak4,Alk,Map3k11,Strada,Kidins220,Traf4,Shc1,Ptpn11,Pink1,Mapk3,Adra2c,Agap2,Raf1,Insr,Itgb3,Cd74,Phb2,Map3k12,Pak3
5215	GOMF_CALCIUM_ACTIVATED_CATION_CHANNEL_ACTIVITY	0.0538934	0.479532	-0.62803	-1.5354	271	16	Kcnn4,Kcnn3,Tmem63a,Trpm3,Trpm5,Kcnma1
8660	HP_WHEEZING	0.0539395	0.479532	-0.513701	-1.46969	279	33	Scnn1g,Foxj1,Scnn1b,Dnah5,Scnn1a,Dnah9
3167	GOBP_PHARYNGEAL_SYSTEM_DEVELOPMENT	0.0539461	0.479532	-0.637211	-1.53336	269	15	Ptch1,Six1,Bmp4,Tbx1,Tgfb2,Nkx3-1,Plxna2
2344	GOBP_REGULATION_OF_DIGESTIVE_SYSTEM_PROCESS	0.0540066	0.479532	-0.599077	-1.52598	276	19	Oxtr,Oprk1,Tac1,Sgk1,Abcg8,Cyp8b1,Crh,Oxt
3404	GOBP_ACTIN_MEDIATED_CELL_CONTRACTION	0.0540252	0.479532	0.393391	1.36775	252	79	Myh8,Des,Kcne4,Tnnc1,Myh3,Myh4,Myh6,Myl1,Mybpc1,Myl4,Parva,Pkp2,Scn4b,Atp1a1,Rangrf,Kcnj2,Fgf12,Fgf13,Tnnc2,Kcnj5,Pdpn,Stc1
7148	HP_TRACHEOMALACIA	0.0540644	0.479532	-0.508721	-1.46532	281	34	Slc26a2,Fat4,Fgfr2,Col2a1,Dchs1,Kmt2c,Flnb,Sox9,Aff4,Rpl5,Snrpb
8480	HP_ABNORMAL_SIZE_OF_PITUITARY_GLAND	0.0542016	0.480292	-0.598864	-1.52544	277	19	Tert,Cdh23,Magel2,Pik3ca
8127	HP_NEOPLASM_OF_THE_SKELETAL_SYSTEM	0.0543623	0.480516	-0.448488	-1.42604	285	58	Trps1,Msx2,Apc,Col2a1,Wrn,Rpl15,Gli3,Rpl11,Col11a2,Recql4,Pik3ca,Sox6,Fgfr1,Ptpn11,Bmpr1a,Nr4a3,Rpl18,Rpl5
6252	HP_HYPODONTIA	0.054467	0.480516	-0.360002	-1.3238	302	140	Slc1a2,Cdh1,Lama3,Gdf5,Tert,Kcnn3,Gli1,Itgb4,Bcl11b,Cep85l,Apc,Nkx2-1,Fgfr2,Xylt1,Kif1c
2283	GOBP_PIGMENT_ACCUMULATION	0.0544778	0.480516	0.663121	1.51689	277	11	Rab38,Rab32,Ankrd27
5250	GOMF_CALMODULIN_BINDING	0.0545163	0.480516	-0.352368	-1.31994	305	158	Iqgap3,Kcnn4,Kcnq3,Kcnn3,Aspm,Sntb2,Mbp,Myo5a,Ryr3,Cep97,Eea1,Marcksl1,Pcp4,Cnn2,Map2,Myo1d,Unc13c,Cnn3,Adcy8,Itpkb,Arpp21,Egfr,Myo5b,Camk2d,Phka2,Cdk5rap2,Pde1a,Myo10,Pde1b
3068	GOBP_PROTEIN_MATURATION	0.0545293	0.480516	-0.336989	-1.29264	306	197	Acp4,Klk6,Tshb,Casp4,Grin2a,Ctse,Nlrc4,Hp,Serpinf2,Ptch1,Tmem98,Prss12,Cpm,Ecel1,Gsn,Tspan15,Nnat,Pcsk6,Casp3,Ctsz,Kat2b,Plat,Bace2,Cpd,Tmprss4,Gli3
2503	GOBP_REGULATION_OF_ADENYLATE_CYCLASE_ACTIVITY	0.054542	0.480516	-0.557973	-1.50058	283	24	Galr1,Ednrb,Nf1,Grm2,Galr3,Palm,Gnai2,Grm3,Drd2,Gnai3,Cacna1d,Stim1,P2ry13,Timp2
3616	GOBP_METANEPHRIC_NEPHRON_DEVELOPMENT	0.0545877	0.480516	-0.547167	-1.48585	281	26	Wnt9b,Fmn1,Osr1,Bmp4,Six2,Tfap2b,Sox8,Pkd1,Lif,Sox9,Pdgfra
186	GOBP_GLANDULAR_EPITHELIAL_CELL_DIFFERENTIATION	0.0546754	0.480834	-0.523953	-1.47377	282	31	Nkx2-2,Pax6,Fgfr2,Bmp4,Notch1,Rfx3,Dll1,Ascl1,Bmp2,Bmp6,Fasn,Rarb,Prox1,Rarg
6164	HP_DEVELOPMENTAL_CATARACT	0.0548539	0.48126	-0.419615	-1.39187	290	74	Col11a1,Crybb1,Epha2,Pax6,Cryab,Phgdh,Gcnt2,Rpl15,Rpl11,Recql4,Kmt2c,Pik3c2a,Atad3a,Abca2,Mafa,Dock6,Kif1b,Rpl18,Rpl5,Med25
4897	GOCC_PERINUCLEAR_REGION_OF_CYTOPLASM	0.054891	0.48126	-0.279905	-1.1905	334	563	Spp1,Tgfa,Cdh1,Galnt6,Mogat2,Trf,Mobp,Cnp,Pde4c,Kcna5,Apod,Bcl3,Th,Atp6v0a1,Ptch1,Ros1,Trpc7,Slc2a10,Creb3l2,Fzd5,Hcn4,Gsn,Cybb,Clic4,Mlph,S100a4,Apc,Syt6,Pdlim4,Rasd1,Ndrg1,Cenpf,Spire1,Tnfsf12,Tyr,Fat1,Plaat3,Gbp3,Oas2,Usp2,Map1b,Prkca,Abca1,Sez6,Clic1,Trp53bp2,Meis2,Serpinf1,Sirt2,Asic3,Patj,S100b,Itgb1bp1,Egfr,Serinc5,Rab1b,Cdk5rap2,Mlc1,Cntrl,Angel1,Xrcc3,Ubr5,Pld1,Stc2,Atp7b,Cbl,Arf5,Aatk,N…
3526	GOBP_CELLULAR_RESPONSE_TO_CHOLESTEROL	0.0549092	0.48126	-0.688632	-1.55493	268	11	Ptch1,Lrp6,Mlc1,Gpld1
6894	HP_POSTURAL_INSTABILITY	0.0549304	0.48126	-0.448906	-1.4222	287	57	Vps13c,Atxn3,Nr4a2,Sncaip,Kcna1,Cxcr4,Scn1a,Kcnc3,Enpp1
5351	GOMF_CHLORIDE_TRANSMEMBRANE_TRANSPORTER_ACTIVITY	0.055414	0.482962	0.407528	1.37917	260	69	Slc18a1,Clcnka,Cftr,Ano1,Slc26a4,Clic5,Gabrr1,Best1,Clcnkb,Gabrr2,Fxyd3,Gabra1,Gabra5,Glra3,Glrb,Gabrr3
1965	GOBP_HAIR_CELL_DIFFERENTIATION	0.0555022	0.482962	-0.555009	-1.49261	288	24	Tmem132e,Pdzd7,Notch1,Mycl,Dll1,Myo6,Triobp,Tprn
6977	HP_ACTION_TREMOR	0.055515	0.482962	-0.372043	-1.33925	303	122	Mpz,Nkx6-2,Mag,Gjb1,Gjc2,Tmem63a,Th,Plp1,Nkx2-1,Ccdc88c,Kif1c,Gch1,Scn1a,Pmp22,Kcnc3,Vldlr
7483	HP_NEOPLASM_OF_THE_NERVOUS_SYSTEM	0.0555454	0.482962	-0.367009	-1.33073	304	128	Top2a,Tert,Ptch1,Pole,Apc,Fat4,Ptch2,Wrn,Prdm16,Ascl1,Nf1,Nsd1,Dmpk,Setbp1,Gli3,Brca2,Lmo1,Ep300,Dicer1,Pik3ca,Setd2,Sdhc,Alk,Cplane1,Mafa,Fgfr1,Ptpn11,Ccm2,Epas1,Bmpr1a,Raf1,Lrp5,Pot1a,Erbb2,Dnmt3a,Kif1b,Zswim6
941	GOBP_EMBRYONIC_PATTERN_SPECIFICATION	0.0555767	0.482962	-0.482388	-1.44652	291	42	Erbb4,Wnt1,Ptch1,Fzd5,Nrp2,Fgfr2,Lrp6,Meis2,Dll1,Nrarp,Tbx6,Sim2,Smad6,Efnb1
4952	GOCC_9PLUS2_MOTILE_CILIUM	0.0555908	0.482962	0.42668	1.4099	262	60	Pmfbp1,Cfap70,Akap3,Hyal3,Tacr3,Lyzl4,Iqcg,Septin7,Ak8,Nme5,Spef2,Spa17,Atp1a1,Septin6
1576	GOBP_INTRA_S_DNA_DAMAGE_CHECKPOINT	0.0556535	0.482962	0.660722	1.51141	283	11	Fancd2,Mre11a,Rad17
6319	HP_URETHRAL_OBSTRUCTION	0.0556721	0.482962	-0.495967	-1.46207	291	38	Lama3,Tert,Itgb4,Dact1,Bnc2,Tbx1,Nsd1
5783	GOMF_DYNEIN_LIGHT_INTERMEDIATE_CHAIN_BINDING	0.0556737	0.482962	-0.584914	-1.51206	287	20	Dnah5,Dnah9,Ccdc88c,Dnah8,Dnhd1,Rilp,Dync2h1,Dnah2,Ccdc88a,Ccdc88b
4386	GOBP_POSITIVE_REGULATION_OF_NEURAL_PRECURSOR_CELL_PROLIFERATION	0.055734	0.482962	-0.48912	-1.45774	294	40	Gjc2,Gli1,Sox10,Notch1,Adgrg1,Ascl1,Gli3,Gpr37l1,Smarcd3,Disc1,Gli2,Mdk,Gnai2,Foxg1,Nr2e1,Zfp423,Prox1,Disp3
5369	GOMF_SYMPORTER_ACTIVITY	0.0557395	0.482962	-0.397717	-1.3818	302	95	Slc1a2,Slc10a6,Slc24a2,Slc5a11,Slc45a3,Slc2a10,Slc17a6,Slc4a4,Slc6a5,Slc2a9,Slc6a9,Slc13a3,Slc6a20a,Slc12a2,Slc4a9,Slc25a18,Slc4a8,Slc4a5,Slc25a22,Slc32a1,Slc6a11,Slc16a9
8648	HP_ABNORMAL_VISUAL_FIELD_TEST	0.0557818	0.482962	-0.672288	-1.54471	273	12	Tert,Cdh23
3013	GOBP_CHROMOSOME_SEPARATION	0.0557981	0.482962	-0.436543	-1.40761	293	63	Top2a,Espl1,Dusp1,Apc,Cenpf,Bub1,Dlgap5,Cdk5rap2,Cenpe,Xrcc3
7657	HP_APLASIA_HYPOPLASIA_OF_FINGERS	0.0558767	0.483193	-0.323625	-1.26551	318	229	Trps1,Zbtb20,Gdf5,Slc26a2,Kcnn3,Gli1,Ptch1,Chst3,Chd7,Dlx5,Apc,Fgfr2,Ptch2,Col2a1,Kmt2a,Fras1,Bmp4,Sox11,Kcna1,Alms1,Notch1,Meis2,Tfap2b,Notch2,Bhlha9,Son,Rpl15,Mecp2,Slc25a22,Bmp2,Svbp,Setbp1,Rpl11,Chn1,Brca2,Recql4,Eogt,Pik3c2a,Lrp4,Nipbl,Pign,Cox4i1,Plag1,Flnb,Cul7,Rev3l,Fgfr1,Arid1a,Arid1b,Fzd2,Arid2,Abcc9,Dvl1,Pak3,Dock6,Pigw,Rpl18,Rpl5,Adamts10,Il1rapl1,Neurod2,Megf8,Gja1,Trim8,Smarcd1,Fbn1…
8508	HP_FUNCTIONAL_ABNORMALITY_OF_THE_GASTROINTESTINAL_TRACT	0.0560242	0.48402	-0.273602	-1.18191	351	685	Slc1a2,Cdh1,Mpz,Gp1ba,Fa2h,Chat,Kcnq3,Lama3,Tert,Gjb1,Nlrc4,Tgif1,Sox10,Lifr,Ptch1,Atxn3,Plp1,Trpm3,Itgb4,Slc2a10,Myo9a,Nr4a2,Mefv,Dcx,Chd7,Slc6a5,Jak3,Sncaip,Nrxn1,Stxbp2,Apc,Clcn1,Aspa,Srebf1,Ntrk1,Tcf4,Slc6a9,Kmt2a,Xylt1,Wnk1,Bmp4,Matr3,Map1b,Slc44a1,Cryab,Gch1,Qdpr,Alms1,Notch1,Meis2,Prdm16,Megf10,Sh3kbp1,Slc12a2,Phgdh,Tbx1,Dll1,Ednrb,Adgrg1,Clmp,Pmp22,Ascl1,Fah,Kcnc3,Tgfb2,Nf1,Xiap,Nsd1,Egfr…
3359	GOBP_GLYCOLYTIC_PROCESS_THROUGH_FRUCTOSE_6_PHOSPHATE	0.0561668	0.484802	-0.561794	-1.49595	290	23	Slc4a1,Pgm2l1,Pgam2,Pfkp
3902	GOBP_ENDOSOME_TO_PLASMA_MEMBRANE_PROTEIN_TRANSPORT	0.0562512	0.485082	0.616861	1.49956	282	14	Trarg1,Zdhhc2,Tamalin,Vps35
7381	HP_ADULT_ONSET	0.056391	0.485838	-0.350673	-1.31228	314	159	Ttr,Erbb4,Mpz,Samd12,Tert,Pole,Mefv,Cdh23,Gsn,Ccdc88c,Matr3,Cryab,Flnc,Cp,Enpp1,Pnpla2,Dnah8,Arhgef10,Itpr1,Apoe,Pabpn1,Eef2,Pik3ca,Abcc8,Spg11,Sdhc,Spg7,Atxn1,Ldb3,Akt2
3307	GOBP_CELL_DIFFERENTIATION_INVOLVED_IN_KIDNEY_DEVELOPMENT	0.0566182	0.487345	-0.478253	-1.44356	295	44	Wnt9b,Ptpro,Osr1,Foxj1,Ptch1,Fat4,Mtss1,Bmp4,Six2,Notch1,Notch2
2964	GOBP_POSITIVE_REGULATION_OF_ACTIN_NUCLEATION	0.0567997	0.488456	-0.670997	-1.54175	278	12	Fmn1,Gsn,Was,Magel2
882	GOBP_PYRIMIDINE_RIBONUCLEOTIDE_BIOSYNTHETIC_PROCESS	0.0568856	0.488744	0.594303	1.50364	277	17	Cmpk1,Upp1,Nme5,Uck2,Uprt,Cad,Nme6
2330	GOBP_REGULATION_OF_MULTI_ORGANISM_PROCESS	0.0569547	0.488887	-0.538794	-1.47272	293	27	Oxtr,Lhfpl2,Ada,Prkca,Ednrb,Tcp11,Oxt,Cd180,Bmp6
5121	GOMF_ENDOPEPTIDASE_ACTIVITY	0.057036	0.489135	0.309121	1.24702	243	223	Kel,Mmp9,Dpp4,Usp18,Psmb11,Mmp14,Adamtsl3,Ctsc,Adamts14,C2,Gzmm,Prss22,Adamts8,Cfd,Mmel1,Nrip3,Cps1,Adam33,Fap,Pcsk2,Sec11a,Usp14,Adamtsl2,Usp1,Tasp1,Ctsk,Thop1,Casp7,Usp25,Casp1,Mme,Adamts17,Prss23,Rhbdl2,Ctrl,F10,Trabd2b,Oma1,Pcsk4,Mbtps2,Psmb9,Parl,Pcsk1,Adamts16,Atg4c,Mmp16,Mmp23,Psma5,Capn7,Sppl2a
5908	GOMF_PROTEIN_TYROSINE_KINASE_BINDING	0.0571753	0.489535	-0.421203	-1.3892	301	72	Acp4,Pspn,Ptpn14,Shc4,Tiam1,Tob1,Ptpn2,Cbl,Cdh5,Tjp2,Cass4,Lrp4,Rack1,Grm5,Shc1,Ptpn11
6798	HP_ABNORMAL_FACIAL_SHAPE	0.0572949	0.489535	-0.268205	-1.16803	365	770	Col11a1,Lhx3,Tshb,Cdca7,Cdh1,Grin2a,Chat,Trps1,Gdf5,Foxe1,Fos,Slc26a2,Kcnn3,Gjc2,Chrnb1,Cnp,Lifr,Kdm6b,Ptch1,Trpm3,Prss12,Rapsn,Slc2a10,Six1,Myo9a,Ecel1,Dact1,Pole,Chst3,Cdh23,Chd7,Jak3,Nrxn1,Apc,Fat4,Nkx2-1,Fgfr2,Tcf4,Ptch2,Col2a1,Kmt2a,Dchs1,Xylt1,Bmp4,Col9a2,Idua,Sox11,Wrn,Asxl2,Kcna1,Alms1,Bub1,Meis2,Unc80,Nfia,Phgdh,Mks1,Notch2,Tbx1,Dll1,Kcnc3,Nf1,Nsd1,Jmjd1c,Pacs2,Speg,Mrps16,Ash1l,Tnik,Son…
8984	HP_CHEILITIS	0.0573131	0.489535	-0.698677	-1.53765	278	10	Slc39a4,Srebf1
1904	GOBP_CELLULAR_RESPONSE_TO_HEAT	0.0573485	0.489535	0.371902	1.33109	262	94	Scara5,Ano1,Trpv1,Chordc1,Cd34,Ptges3,Sumo1,Hmox1,Rbbp7,Bag4,Dnajb6,Dnajb1,Hikeshi,Hdac2,Hsp90aa1,Cdkn1a,Rptor,Bag5
177	GOBP_CELL_MIGRATION_INVOLVED_IN_SPROUTING_ANGIOGENESIS	0.0573753	0.489535	0.453104	1.42722	274	47	Adtrp,Grem1,Clec14a,Spred1,Egr3,Klf4,Nrp1,Fgf2,Ptgs2,Hmox1,Kdr,Akt3,Srpx2
2615	GOBP_PHOTORECEPTOR_CELL_DIFFERENTIATION	0.0574408	0.489535	-0.484945	-1.45003	302	41	Cdhr1,Th,Dcx,Dlx2,Dio3,Notch1,Sox8,Cntf,Rom1,Ntrk2,Nrl,Nkd1,Sox9,Ptn
4661	GOCC_MEMBRANE_COAT	0.0575616	0.489535	0.403773	1.37565	270	71	Epn3,Slc18a3,Tmed3,Sclt1,Picalm,Arl6,Clba1,Sec23a,Copz2,Dipk2a,Copb1,Copb2,Ap3s1,Kcnq5,Vps33a,Baiap2l2,Ap3m2,Arcn1,Clint1
4631	GOCC_MYOSIN_COMPLEX	0.0575993	0.489535	0.476199	1.4355	273	38	Myh8,Myl9,Myh3,Myh4,Myh6,Myl1,Myo1b,Myl4,Myh11
9047	Endothelial_All_Daneman_PLOS_2010	0.0577685	0.489535	0.53835	1.47434	276	24	Ushbp1,Fmo2,Clec14a,Aqp11,Paqr5,Icam2,Slc22a8
7100	HP_BONE_PAIN	0.0577837	0.489535	-0.44516	-1.41546	303	58	Trps1,Foxe1,Serpinf2,Wnt1,Pole,Car2,Ehhadh,Notch2,Enpp1,Tnfrsf11a,Atp7b,Cbl,Cyp27b1,Tet2,Irf2bp2,Gatm,Ptpn11,Kif1b,Numa1,Tcirg1,Tnfrsf1a
6595	HP_FAILURE_TO_THRIVE	0.05781	0.489535	-0.274148	-1.17917	358	646	Slc39a4,Slc1a2,Slc4a1,Hsd11b2,Scnn1g,Lama3,Tll1,Star,Tert,Fos,Nlrc4,Scnn1b,Gli1,Tgif1,Scnn1a,Pkp1,Ptch1,Il21r,Plp1,Itgb4,Dact1,Cdh23,Chd7,Jak3,Ada,Nrxn1,Gpr161,Car2,Nkx2-1,Tnfsf12,Tcf4,Kmt2a,Bmp4,Ubr1,Alpl,Nfe2l2,Kcna1,Notch1,Prdm16,Psat1,Megf10,Unc80,Cox4i2,Phgdh,Notch2,Tbx1,Dll1,Ednrb,Clmp,Cr2,Ascl1,Fah,Egfr,Enpp1,Jmjd1c,Asxl3,Phka2,Son,Mecp2,Slc25a22,Cbs,Setbp1,Atp7b,Mthfr,Cyp27b1,Tcn2,Tjp2,Br…
702	GOBP_PHOSPHOLIPASE_C_ACTIVATING_G_PROTEIN_COUPLED_RECEPTOR_SIGNALING_PATHWAY	0.0578318	0.489535	0.403644	1.36958	270	70	Lpar3,Chrm2,F2rl2,Ano1,Ltb4r1,Tgm2,Hcrtr2,Gna14,Casr,Htr2a,Esr1,F2rl1,Adra1b,Homer1,Adra1d,Ptger3,Grp,Hrh1,Vip,Gna15,Htr2b,Npr3
8382	HP_ABNORMAL_HEMOGLOBIN	0.0578512	0.489535	0.558617	1.49143	279	21	Cd151,Dnajc21,Klf1,Neurod1
6163	HP_ABNORMALITY_OF_THE_LENS	0.0578662	0.489535	-0.283983	-1.19752	351	502	Fam50a,Col11a1,Zbtb20,Crybb1,Cdhr1,Tert,Kcnn3,Ptch1,Epha2,Pdzd7,Tubb2b,Dact1,Mefv,Cdh23,Slc4a4,Pxdn,Gsn,Pax6,Apc,Cenpf,Srebf1,Ptch2,Col2a1,Kmt2a,Bmp4,Col9a2,Cryab,Sox11,Wrn,Alms1,Bub1,Notch1,Prdm16,Psat1,Phgdh,Mks1,Notch2,Tbx1,Nsd1,Jmjd1c,Gcnt2,Gjb3,Dync2i2,Rpl15,Vldlr,Dmpk,Cbs,Rom1,Col9a3,Rpl11,Tlr4,Vim,Nphp3,Brca2,Wnt3,Ep300,Adamtsl4,Recql4,Kmt2c,Fyco1,Tap1,Eogt,Pik3c2a,Lrp4,Nipbl,Pik3ca,Mysm1,…
6920	HP_PREMATURE_GRAYING_OF_HAIR	0.0578704	0.489535	-0.525583	-1.46946	299	30	Tert,Sox10,Myo5a,Wrn,Ednrb,Recql4
1633	GOBP_POSITIVE_REGULATION_OF_SYNAPTIC_TRANSMISSION_GABAERGIC	0.057971	0.489736	-0.68478	-1.54623	283	11	Oxtr,Tac1,Hap1
8450	HP_ABNORMAL_AUTONOMIC_NERVOUS_SYSTEM_PHYSIOLOGY	0.05805	0.489736	-0.412828	-1.3799	308	77	Ttr,Vps13c,Sox10,Lifr,Atxn3,Nr4a2,Gsn,Sncaip,Ntrk1,Tcf4,Ascl1,Mecp2
5414	GOMF_NUCLEOTIDE_RECEPTOR_ACTIVITY	0.0581419	0.489736	-0.632359	-1.52169	290	15	P2ry4,P2ry2,P2rx1,P2rx5,Ptafr,P2rx3
907	GOBP_RESPONSE_TO_COLD	0.0581688	0.489736	0.473115	1.43342	276	39	Ucp3,Trpm8,Tmem135,Adm
7840	HP_IRIS_HYPOPIGMENTATION	0.0581991	0.489736	-0.484614	-1.44904	306	41	Sox10,Myo5a,Pdzd7,Cdh23,Mlph,Tyr,Prdm16,Hps4,Magel2,Ush1g,Pcdh15,Hps1,Ube3a
1680	GOBP_NEGATIVE_REGULATION_OF_TYPE_I_INTERFERON_PRODUCTION	0.0582263	0.489736	0.503704	1.46161	280	31	Isg15,Tnfaip3,Dhx58,Mavs,Tax1bp1,Nlrc3,Tbk1,Trim25,Traf3ip1,Traip,Itch
8225	HP_TEMPORAL_PATTERN	0.0582619	0.489736	-0.601134	-1.51167	298	18	Mpz,Nr4a2,Sncaip,Pmp22
6549	HP_MEGALENCEPHALY	0.0583462	0.489964	-0.51993	-1.46246	301	31	Tgif1,Ptch1,Aspa,Fgfr2,Dll1,Mlc1,Hepacam,Gli2,Pik3ca,Strada,Disp1
7269	HP_ABNORMAL_BLOOD_ION_CONCENTRATION	0.0583942	0.489964	-0.337907	-1.28718	327	184	Slc4a1,Kcnn4,Tbx19,Hsd11b2,Scnn1g,Lama3,Star,Scnn1b,Scnn1a,Cdh23,Chd7,Fat4,Wnk1,Ehhadh,Ubr1,Alpl,Unc93b1,Cp,Tbx1,Fah,Nf1,Nsd1,Enpp1,Jmjd1c,Tnfrsf11a,Bmp2,Atp7b,Alas2,Cyp27b1
7099	HP_SKELETAL_DYSPLASIA	0.0584858	0.490292	-0.357856	-1.31751	325	141	Col11a1,Gdf5,Slc26a2,Sox10,Lifr,Pole,Chst3,Chd7,Fat4,Col2a1,Dchs1,Xylt1,Col9a2,Papss2,Il17rd,Idua,Notch2,Nf1,Enpp1,Dync2i2,Col9a3,Gli3,Col11a2,Recql4,Pik3c2a
4992	GOCC_NEURON_TO_NEURON_SYNAPSE	0.0586404	0.490681	-0.309694	-1.24384	338	295	Erbb4,Arc,Grin2a,Penk,Rgs9,Efnb3,Bcas1,Ptch1,Tanc1,Syt9,Cacng5,Tiam1,Slc6a9,Homer3,Sorcs2,Map1b,Cryab,Ptprt,Rgs14,Cnn3,Pclo,Adcy8,Dgki,Slc4a8,P2rx3,Insyn1,Tnik,Actn2,Grin2c,Homer2,Ptk2b,Disc1,Itpr1,Klhl17,Palm,Lrp4,Fxr2,Cnih2,Nsmf,Septin11,Cacng7,Bcl11a,Samd14,Ntrk2,Syngap1,Dnm2,Sh2d5,Grm3,Scrib,Dbn1,Ctnnd2,Rps3,Dlg5,Dlgap2,Neto1,Atp1b2,Epb41,Syt11,Grm5,Slc8a3,Adgrb1,Grik2,Ppp1r9a,Adra2c,Lrrc7,St…
7232	HP_HYPOPLASIA_OF_THE_RADIUS	0.0586759	0.490681	-0.556597	-1.48211	303	23	Gdf5,Apc,Fgfr2,Chn1,Recql4,Lrp4,Nipbl,Aff4,Npr2,Sf3b4,Wnt7a,Trip11,Mafb,Fgfr3
2140	GOBP_MOLTING_CYCLE	0.0587014	0.490681	-0.432736	-1.40112	310	64	Lgr5,Fa2h,Tert,Foxe1,Gal,Igfbp5,Fgfr2,Ptch2,Notch1,Lrig1,Tgfb2,Egfr,Lama5,Gli2,Lrp4,Nipbl
6633	HP_ABNORMALITY_OF_THE_VOICE	0.0587427	0.490681	-0.305349	-1.23644	341	321	Tshb,Cdh1,Grin2a,Trh,Chat,Lama3,Trps1,Slc26a2,Sox10,Lifr,Atxn3,Rapsn,Myo9a,Nr4a2,Chd7,Sncaip,Nrxn1,Prx,Aspa,Kmt2a,Bmp4,Matr3,Cryab,Alpl,Il17rd,Wrn,Megf10,Notch2,Tbx1,Adgrg1,Pmp22,Nf1,Nsd1,Jmjd1c,Speg,Mecp2,Med13,Mypn,Svbp,Setbp1,Sema5a,Thra,Bptf,Kmt2b,Myh14,Magel2
7150	HP_UPPER_AIRWAY_OBSTRUCTION	0.058859	0.49091	-0.657789	-1.54263	292	13	Col11a1,Fgfr2
6019	HP_BIFID_UVULA	0.0590943	0.49091	-0.383154	-1.34996	320	105	Col11a1,Kcnn3,Tgif1,Ptch1,Six1,Fgfr2,Col2a1,Xylt1,Bmp4,Psat1,Phgdh,Tbx1,Dll1,Tgfb2,Speg,Son,Gli3,Edn1,Gli2,Recql4,Kmt2c,Fgfr1,Disp1,Hyal1,Tmem231,Ryr1,Pigw,Rpl5,Gas1,Pgm1,Gnai3,Smarcd1,Foxh1,Dlk1,Pigv,Pomgnt2,Cdon
6518	HP_GAIT_DISTURBANCE	0.0590987	0.49091	-0.266723	-1.164	378	786	Slc1a2,Erbb4,Pmp2,Mpz,Egr2,Fa2h,Chat,Nkx6-2,Zbtb20,Tert,Gjb1,Gjc2,Tgif1,Vps13c,Wnt1,Sox10,Th,Ptch1,Atxn3,Plp1,Bcl11b,Myo9a,Nr4a2,Tubb2b,Gnb4,Mefv,Chst3,Chd7,Slc6a5,Sncaip,Nrxn1,Prx,Apc,Aspa,Ndrg1,Nkx2-1,Ccdc88c,Ntrk1,Tcf4,Col2a1,Kmt2a,Col9a2,Matr3,Map1b,Kif1c,Cryab,Alpl,Flnc,Il17rd,Kcna1,Gch1,Prdm16,Unc80,Cacna1e,Cp,Mks1,Scn1a,Fgd4,Dll1,Adgrg1,Pmp22,Kcnc3,Pacs2,Asxl3,Speg,Vldlr,Mecp2,Pnpla2,Med13…
7788	HP_BILATERAL_TONIC_CLONIC_SEIZURE_WITH_FOCAL_ONSET	0.0591533	0.49091	-0.580215	-1.49991	305	20	Grin2a,Kcnq3,Cep85l,Kcnma1
4939	GOCC_PERINUCLEAR_ENDOPLASMIC_RETICULUM	0.0592375	0.49091	-0.61053	-1.51511	302	17	Mogat2,Creb3l2,Cybb,Syt6,Dgat2,Clu
5492	GOMF_PEPTIDE_HORMONE_BINDING	0.0592408	0.49091	-0.503794	-1.45113	308	34	Oxtr,Galr1,Npr1,Crhr2,Ednrb
6755	HP_POLYCYTHEMIA	0.0592431	0.49091	-0.621268	-1.51887	298	16	Slc4a1,Kcnn4
1537	GOBP_RNA_3_END_PROCESSING	0.0593257	0.49091	0.362221	1.32594	270	108	Cpsf6,Srsf1,Lsm11,Slbp,Elac1,Magoh,Magohb,Papolg,Toe1,Cstf2t,Eri1,Ints8,Srsf6,Dkc1,Ints5,Cpeb1,Mtpap,Trmt10c,Exosc6,Leo1,Lin28b,Thoc3,Cpeb3,Ctr9,Ncbp1,Tut1,Zc3h14,Parn,Bard1,Tut4,Polr3k,Cstf3,Ssu72,Exosc4,Exosc5,Sarnp,Nudt21,Cdc40,Pcf11,Exosc3,Tent4a,Cpsf2,Dhx36
5696	GOMF_BHLH_TRANSCRIPTION_FACTOR_BINDING	0.0593343	0.49091	0.549715	1.4833	286	22	Klf5,Twist1,Fhl2
1440	GOBP_MYOFIBRIL_ASSEMBLY	0.0593645	0.49091	0.479103	1.4318	283	36	Lmod3,Myh3,Mylk3,Myh6,Csrp2,Krt19,Lmod1,Myh11
6313	HP_ABNORMALITY_OF_THE_THYMUS	0.0594192	0.49091	-0.501229	-1.45223	310	35	Chd7,Ada,Vangl2,Fras1,Tbx1,Jmjd1c,Mthfr,Was,Il2rg
6104	HP_MACROTIA	0.0594662	0.49091	-0.339503	-1.28704	331	177	Trps1,Zbtb20,Tenm3,Kcnn3,Hhat,Kdm6b,Ptch1,Slc2a10,Fgfr2,Kmt2a,Bmp4,Psat1,Phgdh,Pclo,Nsd1,Mecp2,Med13,Svbp,Brwd3,Cbl,Adamtsl1,Gli2,Chst14,Bptf,Nipbl,Pign,Sox6,Syngap1,Rbmx,Dennd5a,Hecw2,Aebp1,Insr,Pak3,Mbtps1,Tbcd
1698	GOBP_CHEMOKINE_PRODUCTION	0.0595079	0.49091	-0.4454	-1.41109	311	57	S100a8,S100a9,Mbp,Apod,Epha2,Ager,Mefv,Tnfsf4,Erbin,Chia1,Tlr4
24	GOBP_MICROTUBULE_CYTOSKELETON_ORGANIZATION	0.0595476	0.49091	-0.289957	-1.20654	357	425	Fign,Togaram2,Cnp,Aspm,Foxj1,Pcm1,Dnah5,Espl1,Atxn3,Cep97,Tubb2b,Nuf2,Dcx,Phldb1,Pla2g3,Stard9,Dclk2,Apc,Map2,Cep295,Ccdc88c,Spire1,Map1b,Cryab,Nav1,Alms1,Rgs14,Kifc2,Mid1ip1,Parp3,Crocc,Gas2l1,Dlgap5,Cdk5rap2,Son,Cfap100,Mecp2,Kat2b,Dock7,Ccsap,Cenpe,Dnah8,Ccp110,Xrcc3,Chd3,Pkd1,Arhgef10,Cdh5,Cep192,Disc1,Brca2,Ezr,Tnks,Lzts2,Eml2,Aurkc,Ttll4,Inpp5j,Map7,Cfl1,Tubb6,Llgl1,Dnaaf5,Setd2,Fbxo5,Atxn7…
5670	GOMF_WNT_ACTIVATED_RECEPTOR_ACTIVITY	0.0595727	0.49091	-0.695215	-1.53003	289	10	Fzd5,Lrp6,Pkd1,Fzd2,Lrp5,Fzd1
7718	HP_NEOPLASM_OF_THE_STOMACH	0.0596128	0.49091	-0.448126	-1.41448	310	56	Cdh1,Tert,Ptch1,Apc,Ptch2,Bub1,Ep300,Pik3ca,Sdhc,Pdgfra,Bax,Mgmt,Bmpr1a,Pot1a,Pdgfrl
2293	GOBP_POSITIVE_REGULATION_OF_DNA_DAMAGE_RESPONSE_SIGNAL_TRANSDUCTION_BY_P53_CLASS_MEDIATOR	0.0597974	0.491996	0.675528	1.50455	306	10	Msx1,Spred1,Eef1e1,Hic1,Spred2,Ddx5
8840	HP_CEREBRAL_PALSY	0.0598848	0.492178	-0.54284	-1.46856	311	25	Gp1ba,Tubb2b,Dcx,Idua,Vldlr
6534	HP_SPECIFIC_LEARNING_DISABILITY	0.0599251	0.492178	-0.338766	-1.28579	335	178	Grin2a,Tert,Gjc2,Tgif1,Tmem63a,Ptch1,Myo5a,Slc2a10,Tubb2b,Apc,Aspa,Ntrk1,Tcf4,Map1b,Kcna1,Alms1,Tbx1,Dll1,Adgrg1,Kcnc3,Nf1,Nsd1,Jmjd1c,Dmpk,Glud1,Mthfr,Gli2,Bptf,Was,Magel2,Pik3c2a,Setd2,Spg11,Rbmx,Spg7,Fgfr1,Disp1,Cacna1h,Bbs1
8819	HP_ABNORMAL_MORPHOLOGY_OF_THE_OLFACTORY_BULB	0.0600195	0.492429	-0.609675	-1.51298	306	17	Tgif1,Ptch1,Dll1,Gli2,Fgfr1,Disp1,Pou3f3,Zswim6,Gas1,Foxh1,Cdon
8383	HP_CARDIOVASCULAR_CALCIFICATION	0.0600768	0.492429	-0.542068	-1.46647	312	25	Apob,Notch1,Nt5e,Abcg8,Enpp1
1810	GOBP_CARBOHYDRATE_HOMEOSTASIS	0.0601142	0.492429	-0.342168	-1.29329	336	171	Cartpt,Stxbp5l,Zbtb20,Star,Gckr,Th,Ptch1,Ager,Igfbp5,Pax6,Tiam1,Pim3,Tfap2b,Nr1d1,Serpinf1,Baiap3,Adcy8,Gpr27,Ucp2,Bace2,Ptpn2,Crh,Gpld1,Nmb,Sesn3,Pik3ca,Rack1,Cebpa,Slc29a1,Slc8b1,C2cd2l,Hk2,Ptpn11,Mcu,Raf1,Lrp5,Lepr,Igf1r,Lrp1,Insr
7618	HP_APLASIA_HYPOPLASIA_OF_THE_FEMUR	0.0602525	0.492788	-0.474607	-1.43255	314	44	Col11a1,Gdf5,Slc26a2,Chst3,Col2a1,Xylt1,Idua,Bhlha9
8321	HP_ABNORMALITY_OF_COORDINATION	0.0602637	0.492788	-0.267536	-1.16475	383	767	Slc39a4,Slc1a2,Ttr,Slc4a1,Pmp2,Spta1,Apob,Mpz,Fa2h,Grin2a,Chat,Nkx6-2,Mag,Tert,Gjb1,Mog,Gjc2,Tmem63a,Sox10,Th,Atxn3,Plp1,Myo5a,Pdzd7,Myo9a,Tubb2b,Mefv,Cdh23,Dcx,Gsn,Chd7,Slc6a5,Pax6,Apc,Fat4,Nkx2-1,Ccdc88c,Tcf4,Dchs1,Slc13a3,Kcnma1,Kif1c,Slc44a1,Il17rd,Kcna1,Gch1,Cxcr4,Alms1,Tnfsf4,Cp,Mks1,Scn1a,Dll1,Ednrb,Adgrg1,Pmp22,Kcnc3,Nf1,Nsd1,Mlc1,Vldlr,Mecp2,Slc25a22,Dmpk,Mypn,Hepacam,Atp7b,Mthfr,Tcn2,Tl…
6181	HP_MYOPIA	0.0604699	0.494041	-0.318838	-1.25608	349	242	Col11a1,Crybb1,Gjc2,Gpr179,Tmem63a,Epha2,Myo5a,Bcl11b,Slc2a10,Pdzd7,Erbb3,Slc39a5,Trpm1,Msx2,Tcf4,Tyr,Col2a1,Kmt2a,Xylt1,Bmp4,Col9a2,Tfap2b,Notch2,Nsd1,Enpp1,Pacs2,Son,Cbs,Col9a3,Adamtsl1,Chst14,Bptf,Adamtsl4,Recql4,Magel2,Nipbl,Tead1,Pik3ca,Atad3a,Setd2,Sdhc,Col1a2,Huwe1
5574	GOMF_ANKYRIN_BINDING	0.0608016	0.495387	-0.608519	-1.51011	310	17	Slc4a1,Cdh1,Flnc
8669	HP_HYPERINTENSITY_OF_CEREBRAL_WHITE_MATTER_ON_MRI	0.0608108	0.495387	-0.511013	-1.45029	314	32	Nkx6-2,Cnp,Plp1
6008	HP_ABNORMAL_PALATE_MORPHOLOGY	0.0608984	0.495387	-0.269466	-1.16876	384	725	Fam50a,Col11a1,Cdh1,Chat,Trps1,Zbtb20,Foxe1,Slc26a2,Kcnn3,Ptpn14,Chrnb1,Tgif1,Sox10,Ptch1,Greb1l,Rapsn,Slc2a10,Six1,Myo9a,Ecel1,Chst3,Chd7,Dlx5,Msx2,Hes7,Apc,Fat4,Cenpf,Fgfr2,Tcf4,Ptch2,Col2a1,Kmt2a,Dchs1,Xylt1,Fras1,Bmp4,Col9a2,Map1b,Il17rd,Sox11,Six2,Kcna1,Bub1,Meis2,Psat1,Megf10,Phgdh,Mks1,Notch2,Pclo,Tbx1,Scarf2,Dll1,Tgfb2,Nf1,Nsd1,Enpp1,Jmjd1c,Asxl3,Speg,Son,Rpl15,Piga,Mecp2,Med13,Slc25a22,M…
6492	HP_WRIST_FLEXION_CONTRACTURE	0.0609445	0.495387	0.651922	1.49128	310	11	Ddr2,Myh3,Adamtsl2,Mmp2,Dhx16
8560	HP_CHILLS	0.0609535	0.495387	-0.643417	-1.52906	302	14	Slc4a1,Spta1,Unc93b1
8646	HP_HETERONYMOUS_HEMIANOPIA	0.0609535	0.495387	-0.643116	-1.52834	302	14	Tert,Cdh23
6322	HP_RENAL_CORTICAL_CYSTS	0.0611067	0.495843	0.62182	1.48207	306	13	Igf2,Etfdh
3199	GOBP_RETINAL_ROD_CELL_DIFFERENTIATION	0.0612161	0.495843	-0.692723	-1.52454	297	10	Sox8,Ntrk2,Nrl,Sox9,Ptn,Bbs4
1655	GOBP_RESPONSE_TO_FOLLICLE_STIMULATING_HORMONE	0.061237	0.495843	-0.681526	-1.53888	299	11	Star,Epha8,Notch1
3844	GOBP_IMPORT_ACROSS_PLASMA_MEMBRANE	0.0612395	0.495843	-0.372153	-1.32969	333	116	Slc39a4,Slc1a2,Slc24a2,Slc47a1,Slc2a10,Slc39a5,Hcn4,Slc6a5,Slc9a2,Slc6a9,Wnk1,Slc6a20a,Slc12a2,Folr2,Slc7a11,Cacna2d1,Slc1a3,Kcnj10,Slc7a8,Slc12a9,Kcnh2,Atp1b2,Kcnj4,Slc8a3,Akt2,Slc7a5,Atp1a2,Abcc9
1162	GOBP_ACIDIC_AMINO_ACID_TRANSPORT	0.0612787	0.495843	-0.43944	-1.40721	322	60	Slc1a2,Trh,Slc17a6,Avp,Hrh3,Slc12a2,Slc25a18,Slc25a22,Slc7a11,Grm2,Slc1a3,Kcnj10,Apba1,Ntrk2
5533	GOMF_KINASE_BINDING	0.0613748	0.495843	-0.278567	-1.18427	374	558	Top2a,Acp4,Map3k2,Pspn,Npr1,Mag,Ptpn14,Fgr,Kif13b,Kcna5,Unc5c,Rhod,Rhog,Dact1,Fzd5,Dcx,Gsn,Shc4,Map3k1,Pax6,Dusp1,Apc,Tiam1,Epha1,Srebf1,Ntrk1,Wnk1,Gch1,Dusp8,Ptpn23,Rgs14,Slc12a2,Lats1,Grb7,Rb1cc1,Hdac5,Nbeal1,Egfr,Ptafr,Tob1,Dusp5,Jup,Cdk5rap2,Kat2b,Laptm4b,Rnd2,Fam83f,Pkd1,Sdc4,Ptpn2,Rhob,Rffl,Cbl,Cdh5,Cep192,Rictor,Tjp2,Chia1,Ptk2b,Rnd3,Rasgrp3,Ezr,Trib3,Was,Fam83h,Fermt2,Pfkfb1,Irf5,Arhgap33…
8574	HP_INTERICTAL_EEG_ABNORMALITY	0.061382	0.495843	-0.326056	-1.26624	349	214	Slc1a2,Samd12,Grin2a,Chat,Kcnq3,Prss12,Myo9a,Dcx,Nrxn1,Kcnma1,Map1b,Kcna1,Psat1,Ptpn23,Phgdh,Cacna1e,Scn1a,Adgrg1,Nf1,Tnik,Piga,Mecp2,Dock7,Slc25a22,Glud1,Setbp1,Ezr,Slc25a10,Cox4i1,Abcc8,Ntrk2,Syngap1,Rnf13,Slc5a7,Strada,Mettl23,Szt2,Cacna1h,Grik2
6039	HP_TRIGONOCEPHALY	0.0615355	0.496606	-0.522826	-1.46175	318	30	Ptch1,Msx2,Fgfr2,Slc6a9,Frem1,Gli3,Mysm1,Huwe1,Fgfr1,Actb,Megf8
4575	GOCC_CENTRIOLE	0.0616489	0.496606	-0.377927	-1.33579	334	108	Top2a,Pcm1,Pla2g3,Stard9,Cep295,Sfi1,Alms1,Sirt2,Akna,Mphosph9,Parp3,Crocc,Dync2i2,Tedc1,Ccsap,Ccp110,Cep192,Hap1
557	GOBP_STEROID_CATABOLIC_PROCESS	0.0616857	0.496606	-0.664366	-1.52651	302	12	Spp1,Cyp27b1,Cyp46a1,Apoe
4856	GOCC_AXON_INITIAL_SEGMENT	0.0617582	0.496606	-0.641982	-1.52565	306	14	Kcnq3,Map2,Ank3,Nav1
3179	GOBP_CANONICAL_WNT_SIGNALING_PATHWAY	0.0617968	0.496606	-0.316958	-1.25178	356	250	Wnt9b,Lgr5,Amer2,Ptpro,Gli1,Wnt1,Sox10,Nr4a2,Dact1,Fzd5,Dlx5,Apc,Limd1,Ccdc88c,Fgfr2,Lrp6,Wnk1,Tmem131l,Sfrp1,Notch1,Plpp3,Lats1,Bicc1,Xiap,Egfr,Jup,Bmp2,Nrarp,Ubr5,Sema5a,Gli3,Zfp703,Adgra2,Disc1,Nphp3,Psme4,Wnt3,Tcf7l1,Tnks,Mdk,Apoe,Sox17,Lzts2,Daam2,Wnt6,Reck,Lrp4,Kank1,Pfdn5,Ctnnd2,Plekha4,Nkd1,Sox9
5212	GOMF_EXTRACELLULAR_MATRIX_STRUCTURAL_CONSTITUENT	0.0618332	0.496606	0.366527	1.32608	283	100	Col15a1,Thbs2,Cilp,Col8a1,Col3a1,Hapln1,Fbn2,Lama1,Optc,Col13a1,Lum,Fmod,Nid1,Dpt,Lamb2,Efemp2,Vwf,Mepe,Cthrc1,Col5a2,Col4a6,Ogn,Col18a1,Tinagl1,Lama4,Srpx2,Vtn,Lamb1
5612	GOMF_GTPASE_ACTIVATING_PROTEIN_BINDING	0.0618494	0.496606	-0.681264	-1.53829	302	11	Cdh1,Rgs14,Plxnb1
2536	GOBP_NEGATIVE_REGULATION_OF_CARBOHYDRATE_METABOLIC_PROCESS	0.0619638	0.497097	-0.489284	-1.44237	324	38	Slc4a1,Gckr,Enpp1,Ep300,Fam3a,Pfkfb1,Soga1,Nupr1,Git1,Smpd3,Lepr,Pask,Ppara
7621	HP_BROAD_LONG_BONES	0.0621005	0.497765	-0.366516	-1.32199	339	124	Col11a1,Gdf5,Slc26a2,Hhat,Dact1,Chst3,Msx2,Fgfr2,Col2a1,Xylt1,Kcna1,Meis2,Nsd1,Med13,Slc25a22,Bmp2,Svbp,Gli3,Bptf,Ep300,Slc35d1,Flnb,Col1a2,Efnb1,Fgfr1,Bmpr1a,Abcc9,Dvl1,Dnmt3a,Adamts10,Npr2,Med25,Tanc2,Neurod2,Megf8,Gja1,Trim8,Fbn1,Tcf20,Dlk1,Ezh2,Myt1l,Gpc3
8672	HP_ABNORMALITY_OF_CARDIOVASCULAR_SYSTEM_ELECTROPHYSIOLOGY	0.0622192	0.498288	-0.308608	-1.23918	359	294	Ttr,Apob,Scnn1g,Lama3,Tll1,Scnn1b,Tgif1,Kcna5,Scnn1a,Sox10,Ptch1,Akap10,Dsg2,Slc2a10,Casq2,Mefv,Hcn4,Cdh23,Gsn,Nppa,Lrp6,Scn2b,Flnc,Prdm16,Dll1,Abcg8,Nf1,Enpp1,Prtn3,Jup,Ucp2,Mecp2,Dmpk,Mypn,Bmp2,Actn2,Cbl,Ttpa,Cacna2d1,Gli2,Bptf,Hadh,Ep300,Was,Tet2,Gnai2,Pik3ca,Abcc8,Sdhc,Myh7,Ndufs2,Nexn,Kcnh2,Fgfr1,Disp1,Ldb3,Scn5a,Rasa2,Ptpn11,Lars2,Epas1,Lamp2,Banf1
4024	GOBP_ALPHA_AMINO_ACID_CATABOLIC_PROCESS	0.0622739	0.498298	-0.433791	-1.3937	326	62	Dao,Pipox,Sds,Aspa,Qdpr,Gldc,Fah,Glud1,Cbs,Adhfe1,Gcat,Hoga1,Asrgl1
2642	GOBP_RESPONSE_TO_ARSENIC_CONTAINING_SUBSTANCE	0.0623957	0.498844	0.527887	1.45879	298	25	Atf3,Abcc2,Tnfrsf11b,Hmox1,Ddx3x,Cdkn1a,Pten,Atf4,Zfand1
7847	HP_VITREORETINOPATHY	0.0625611	0.499738	-0.60615	-1.50424	319	17	Col11a1,Erbb3,Col2a1,Col9a2,Col9a3
2172	GOBP_BENZENE_CONTAINING_COMPOUND_METABOLIC_PROCESS	0.0626758	0.500226	-0.652268	-1.52968	311	13	Star,Th,Fah,Gstm7,Gstm2
9194	CHEBOTAEV_GR_TARGETS_DN	0.062746	0.500357	0.36814	1.32256	286	97	Thbs2,Usp18,Myl9,Tnfrsf11b,C2,Gna14,Chsy3,Gfra2,Rspo3,Hsd17b13,Loxl1,Tlcd4,Calhm5,Slc14a1,Flrt2,S100a3,Efemp2,Clec11a,Mme,Slc38a4,Igfbp3,Elavl2,Gpat3,Stbd1,Rhobtb3,Plcxd2,Chic1
5945	HP_ABNORMALITY_OF_THE_URETER	0.0628931	0.500762	-0.322794	-1.25984	359	223	Lama3,Trps1,Aspm,Gli1,Greb1l,Itgb4,Six1,Dact1,Chd7,Pax6,Hes7,Nkx2-1,Bnc2,Fgfr2,Kmt2a,Kcna1,Nfia,Mks1,Tbx1,Bicc1,Nsd1,Jmjd1c,Prtn3,Cdk5rap2,Piga,Slc25a22,Setbp1,Pld1,Gli3,Rpl11,Nphp3,Pbx1,Brca2,Bptf,Ep300,Recql4,Sox17,Kmt2c,Slc26a1,Nipbl,Pign
3090	GOBP_POSITIVE_REGULATION_OF_NITRIC_OXIDE_SYNTHASE_BIOSYNTHETIC_PROCESS	0.0629042	0.500762	0.650156	1.48724	320	11	Tlr2,Map2k4,Akap12,Kdr,Nampt
4863	GOCC_FANCONI_ANAEMIA_NUCLEAR_COMPLEX	0.0630648	0.500975	0.634546	1.48602	320	12	Cort,Fancg,Fancl,Fancb
9041	HP_ABNORMALITY_OF_ODONTOID_TISSUE	0.063073	0.500975	-0.371433	-1.32712	343	116	Acp4,Lama3,Lifr,Itgb4,Pdzd7,Cdh23,Apc,Fgfr2,Tbx1,Nf1,Jmjd1c,Tnfrsf11a,Cenpe,Nectin4,Cyp27b1,Slc29a3,Ep300,Recql4,Fam83h,Pik3c2a,Lrp4,Ush1g,Flnb,Col1a2,Cul7,Pcdh15,Il17rc
8776	HP_TISSUE_ISCHEMIA	0.0631141	0.500975	-0.423895	-1.38917	333	69	Scnn1g,Tll1,Scnn1b,Scnn1a,Slc2a10,Mefv,Rnf213,Tgfb2,Enpp1,Prtn3,Son,Piga,Cbs,Tlr4,Tet2,Pik3c2a,Pik3ca,Myh7
8198	HP_ABNORMALITY_OF_THE_LOWER_URINARY_TRACT	0.0631458	0.500975	-0.28178	-1.18951	384	509	Ttr,Cdca7,Fa2h,Lama3,Trps1,Star,Tert,Gjc2,Aspm,Gli1,Tmem63a,Atxn3,Plp1,Greb1l,Itgb4,Six1,Nr4a2,Dact1,Pole,Chd7,Map3k1,Sncaip,Pax6,Hes7,Fat4,Vangl2,Nkx2-1,Bnc2,Fgfr2,Kmt2a,Dchs1,Fras1,Bmp4,Ubr1,Slc44a1,Alms1,Prdm16,Elovl1,Nfia,Mks1,Notch2,Tbx1,Bicc1,Clmp,Kcnc3,Nsd1,Jmjd1c,Dync2i2,Cdk5rap2,Rpl15,Piga,Mecp2,Setbp1,Pld1,Gli3,Rpl11,Nphp3,Pbx1,Brca2,Wnt3,Chst14,Bptf,Ep300,Recql4,Sox17,Kmt2c,Kcnj10,Slc2…
2482	GOBP_NEGATIVE_REGULATION_OF_OSTEOCLAST_DIFFERENTIATION	0.0632059	0.501025	-0.617614	-1.50994	318	16	Cartpt,Sfrp1
4455	GOBP_POSITIVE_REGULATION_OF_CYSTEINE_TYPE_ENDOPEPTIDASE_ACTIVITY	0.0633051	0.501081	-0.377169	-1.3331	343	108	S100a8,S100a9,Acvr1c,Grin2a,Nlrc4,Mefv,Gsn,P2rx1,Ccn1,Atp2a3,Nkx3-1,Nod1,Lck,Rack1,Rps3,Bbc3,Foxl2,Bax
931	GOBP_CATECHOL_CONTAINING_COMPOUND_METABOLIC_PROCESS	0.0633205	0.501081	-0.50797	-1.44165	327	32	Dao,Grin2a,Npr1,Gpr37,Th,Nr4a2,Sncaip,Gch1,Tgfb2,Pde1b,Drd1
8779	HP_PRE_CAPILLARY_PULMONARY_HYPERTENSION	0.0634119	0.501357	-0.400861	-1.36014	338	84	Tll1,Tert,Lifr,Chst3,Nkx2-1,Idua,Alms1,Notch1,Nf1,Enpp1,Piga,Slc29a3,Irf5,Eogt,Krt18,Pign,Col1a2,Fgfr1,Banf1,Aff4,Dock6,Med25,Tcirg1,Gja1,Ndufb10,Hspg2,Fbn1,Eif2ak4,Dlk1,Cacna1d,Vac14,Smad4,Cox8a,Dll4,Col1a1
947	GOBP_EPIDERMAL_CELL_DIFFERENTIATION	0.0634629	0.501357	-0.372021	-1.32338	345	112	Fa2h,Gli1,Pkp1,Ptch1,Epha2,Tmem132e,Dsg2,Bcl11b,Pdzd7,Clic4,Prss8,Ptch2,Bmp4,Pcsk6,Notch1,Mycl,Lats1,Dll1,Txnip,Casp3,Jup
5047	GOMF_MICROFILAMENT_MOTOR_ACTIVITY	0.0636364	0.501645	0.551503	1.47244	307	21	Myh8,Myh3,Myh4,Myh6,Myo1b
5880	GOMF_MONOCARBOXYLATE_SODIUM_SYMPORTER_ACTIVITY	0.0636812	0.501645	-0.6904	-1.51943	309	10	Slc1a2,Slc10a6,Slc6a11,Slc1a3
2927	GOBP_REGULATION_OF_LIPID_CATABOLIC_PROCESS	0.0637009	0.501645	0.455175	1.41122	304	43	Plin5,Twist1,Apoa5,Tnf,Abhd5
4920	GOCC_ENDOPLASMIC_RETICULUM_EXIT_SITE	0.0637178	0.501645	-0.596573	-1.5002	326	18	Apob,Sec16b,Sec24a,Plpp3,Sec16a,Mppe1
8746	HP_ABNORMAL_GROWTH_HORMONE_LEVEL	0.0638218	0.501645	-0.393833	-1.35141	340	90	Lhx3,Tert,Tgif1,Ptch1,Pole,Cdh23,Chd7,Kmt2a,Alms1,Dll1,Ucp2,Dmpk,Gli3,Slc29a3,Gli2,Magel2,Pik3ca,Abcc8,Flnb,Fgfr1,Disp1
6309	HP_ABNORMALITY_OF_THE_RIBS	0.0638223	0.501645	-0.327979	-1.26625	361	206	Col11a1,Slc26a2,Tgif1,Wnt1,Lifr,Ptch1,Dact1,Chst3,Chd7,Ada,Hes7,Apc,Fgfr2,Ptch2,Col2a1,Kmt2a,Xylt1,Alpl,Idua,Prdm16,Scarf2,Dll1,Tnfrsf11a,Dync2i2,Son,Creb3l1,Bmp2,Setbp1,Gli3,Cyp27b1,Col11a2,Gli2,Wnt3,Tbx6,Recql4,Slc35d1,Lrp4,Nipbl,Flnb,Dnm2,Col1a2,Mtmr14,Sox9,Cul7,Disp1,Ptpn11,Banf1,Lfng,Lrp5,Ddrgk1,Abcc9,Ryr1,Dnmt3a,Adamts10,Gas1,Actb,Tcirg1,Snrpb,Foxh1,Hspg2,Fbn1,Dync2h1,P3h1,Dlk1,Ezh2,Gpc3,Sf…
6550	HP_PLAGIOCEPHALY	0.0640569	0.502756	-0.402134	-1.35661	341	81	Col11a1,Zbtb20,Slc26a2,Nrxn1,Fgfr2,Bmp4,Unc80,Zic1,Chn1,Col11a2,Kmt2c,Efnb1,Kidins220,Arid1b,Arid2,Aff4,Tbcd,Pigw,Kat6a,Inpp5e,Tcf20,Herc2,Dlk1,Pigv,Erf,Pigq
5676	GOMF_PEROXISOME_PROLIFERATOR_ACTIVATED_RECEPTOR_BINDING	0.064092	0.502756	-0.689985	-1.51852	311	10	Asxl2,Nfatc4,Asxl3
2263	GOBP_POSITIVE_REGULATION_OF_DNA_BINDING	0.0641779	0.502756	0.478756	1.4224	305	35	Mmp9,Twist1,Egf,Foxc1,Plaur,Klf4,Neurod1
4307	GOBP_REGULATION_OF_METALLOPEPTIDASE_ACTIVITY	0.0642828	0.502756	-0.650394	-1.52529	319	13	Cldn3,Mbp,Svbp,Reck,Timp3,Ddrgk1,Lrp1
9286	KIM_ALL_DISORDERS_CALB1_CORR_UP	0.0642965	0.502756	0.272306	1.17752	254	442	Ldb2,Trib2,Mob4,Egr3,Khdrbs3,Camk1g,Zbtb18,Htr2a,Gabra1,Trim23,Sumo1,Sub1,Ppp6c,Cacng3,Usp14,Ddx10,Ppm1h,Gabra5,Prkci,Ephb6,Gmfb,Glrb,Dstn,Clstn1,Rad23b,Map2k4,Optn,Atrnl1,Vsnl1,Prkacb,Fhl2,Atp6v1a,Efr3a,Ube2a,Mbnl1,Znhit3,Bnip3,Pum2,Kcnab1,Sec23a,Stx1a,Pcsk1,Fam131a,Serinc1,Fbxo9,Napa,Prkar2b,Pdhx,Vamp7,Gabrg2,Dnaja2,Ndufab1,Hspa13,Amph,Itm2a,Nmnat2,Gpm6a,Tmx4,Tax1bp1,Rgs4,B3galnt1,Atp6v1c1,Hsp9…
8971	HP_EXOSTOSES	0.0643357	0.502756	-0.625897	-1.50614	321	15	Trps1,Msx2,Col2a1,Col11a2
7594	HP_CELLULAR_IMMUNODEFICIENCY	0.0643411	0.502756	-0.527615	-1.45362	331	28	Cdca7,Tert,Fras1,Ep300,Pik3ca,Sdhc
5011	GOCC_POSTSYNAPTIC_SPECIALIZATION_MEMBRANE	0.0644387	0.503097	-0.38941	-1.34968	348	94	Erbb4,Arc,Grin2a,Chrnb1,Rgs9,Efnb3,Rapsn,Cacng5,Tiam1,Sorcs2,Ptprt
1885	GOBP_PLASMA_LIPOPROTEIN_PARTICLE_CLEARANCE	0.0645286	0.503332	-0.513751	-1.44508	333	31	Apob,Apom,Vldlr,Apoe,Cubn,Gpld1,Dgat2,Amn,Npc1
1851	GOBP_REGULATION_OF_TOLL_LIKE_RECEPTOR_SIGNALING_PATHWAY	0.0645768	0.503332	0.446943	1.40182	308	46	Irf7,Smpdl3b,Tnfaip3,Cyba,Tlr6,Esr1,F2rl1,Tlr2
2728	GOBP_MESODERMAL_CELL_DIFFERENTIATION	0.0646921	0.50362	-0.595042	-1.49635	331	18	Eya2,Kdm6b,Itgb4,Fgfr2,Bmp4,Six2
5519	GOMF_PHOSPHATASE_INHIBITOR_ACTIVITY	0.0647218	0.50362	-0.513353	-1.44396	334	31	Sh3rf2,Ppp1r14a,Styxl1,Phactr2
5535	GOMF_PROTEIN_PHOSPHATASE_BINDING	0.0648063	0.50369	-0.370114	-1.32449	352	117	Kcnn4,Sh3rf2,Cd22,Itga1,Ros1,Jak3,Pdlim4,Styxl1,Ptprt,Adcy8,Egfr,Jup,Cdh5,Lck,Rack1,Ppp1r15a,Akap11,Phactr4,Phactr3,Ppp1r9a,Ppp1r3b,Strn,Ppp1r16b,Slc9a1,Erbb2,Skap1,Csf1r
288	GOBP_REGULATION_OF_NATURAL_KILLER_CELL_MEDIATED_IMMUNITY	0.0648389	0.50369	0.60043	1.48735	323	15	H2-T23,Serpinb9,Rasgrp1,Pik3r6
1465	GOBP_POSITIVE_REGULATION_OF_BMP_SIGNALING_PATHWAY	0.065091	0.504053	-0.529666	-1.44777	335	27	Gdf5,Sulf1,Bmp4,Sox11,Notch1,Notch2,Ccn1,Cdh5,Elapor2,Fkbp8,Zfp423
8310	HP_ABNORMAL_HAIR_QUANTITY	0.0651852	0.504053	-0.279754	-1.18436	395	526	Spp1,Slc39a4,Col11a1,Cdh1,Nkx6-2,Lama3,Trps1,Zbtb20,Tert,Foxe1,Fos,Kcnn3,Cnp,Gli1,Sox10,Pkp1,Itgb4,Bcl11b,Cdh23,Gsn,Chd7,Map3k1,Ada,Fat4,Srebf1,Ntrk1,Fgfr2,Kmt2a,Frem1,Xylt1,Fras1,Kcnma1,Papss2,Map1b,Ubr1,Idua,Sox11,Wrn,Alms1,Notch1,Prdm16,Phgdh,Mks1,Notch2,Ednrb,Clmp,Nf1,Nsd1,Pacs2,Asxl3,Gjb3,Jup,Med13,Dock7,Dmpk,Cenpe,Cbs,Bmp2,Setbp1,Nectin4,Gli3,Cbl,Slc29a3,Bptf,Ep300,Apoe,Recql4,Il2rg,Eogt,Pe…
3217	GOBP_CELL_CHEMOTAXIS	0.0652677	0.504053	-0.336213	-1.27812	366	179	S100a8,S100a9,Ptpro,Slamf8,Itga1,Gab1,Vegfd,Epha2,Rhog,Ccr10,Dusp1,Tiam1,Wnk1,Plxnb3,Pla2g7,Cxcr4,Swap70,Notch1,Lpar1,Tpbg,Slc12a2,Nr4a1,Ednrb,Abcc1,Tgfb2,S1pr1,Csf3r,Mtus1,Tnfrsf11a,Scg2,Cmklr1,Sema5a,Edn1,Ptk2b,Ano6,Mdk,Prkcq,Ackr3,Fcer1g,Aif1,Ch25h,Pdgfra,Gpsm3,Fgfr1,Anxa1,Ptn,Slc8b1,Il17rc,Mapk3,Mcu,Dapk2,Cd74,Ccl25,Zfp580,Pgf,Prex1
5619	GOMF_RECEPTOR_SERINE_THREONINE_KINASE_BINDING	0.0652767	0.504053	-0.593633	-1.4928	334	18	Bmp4,Gpr17,Bmp8a,Bmp2,Cdh5,Elapor2,Bmp6,Smad6
6372	HP_PLATYSPONDYLY	0.0653054	0.504053	-0.38816	-1.34859	354	95	Col11a1,Slc26a2,Wnt1,Chst3,Ada,Col2a1,Xylt1,Col9a2,Papss2,Alpl,Tnfrsf11a,Col9a3,Slc29a3,Col11a2,Flnb,Col1a2,Fgfr1,Lfng,Lrp5,Ddrgk1,Abcc9
5430	GOMF_OXIDOREDUCTASE_ACTIVITY_ACTING_ON_A_SULFUR_GROUP_OF_DONORS	0.0653224	0.504053	0.448886	1.4015	310	45	Dld,Ero1a,Txndc17,Selenot,Msrb3,Enox2,Txndc12,Sesn2,Tmx1,Txn1,Gsr,Glrx2,Pcyox1l,Msra,Tmx2,Pdia4,Pcyox1,Msrb2,Pdia3,Txnrd3,Sqor,P4hb
367	GOBP_ATRIAL_SEPTUM_DEVELOPMENT	0.0653792	0.504053	-0.637511	-1.51502	324	14	Notch2,Ccn1,Tgfb2,Mdm4,Nphp3
5957	HP_RENAL_HYPOPLASIA	0.0654064	0.504053	-0.422169	-1.37924	345	68	Dact1,Chd7,Fat4,Cenpf,Dchs1,Fras1,Bmp4,Nfia,Notch2,Tbx1,Jmjd1c,Dync2i2,Gli3,Pbx1,Lrp4,Nipbl,Stra6,Mcm5,Arid1b,Rarb
326	GOBP_RENAL_SYSTEM_PROCESS	0.0654818	0.504053	-0.400801	-1.35581	349	82	Slc4a1,Hsd11b2,Npr1,Ptpro,Serpinf2,Gsn,Mcam,Avp,Sulf1,Bmp4,Kcnma1,Tac1,Tfap2b,Ednrb,Adcy8,Sgk1,Myo5b,Slc4a5,Edn1,Oxt,Aqp4
6505	HP_MOTOR_DELAY	0.0655036	0.504053	-0.281645	-1.18674	397	500	Mpz,Egr2,Chat,Nkx6-2,Gjb1,Ptprq,Gjc2,Chrnb1,Aspm,Tmem63a,Th,Ptch1,Plp1,Prss12,Rapsn,Bcl11b,Myo9a,Tubb2b,Chst3,Dcx,Prx,Aspa,Nkx2-1,Tcf4,Ptch2,Col2a1,Kmt2a,Kcna1,Alms1,Megf10,Unc80,Slc12a2,Scn1a,Fgd4,Adgrg1,Pmp22,Kcnc3,Tnfrsf11a,Pacs2,Asxl3,Speg,Phka2,Tnik,Mlc1,Mecp2,Pnpla2,Med13,Mypn,Svbp,Fbln1,Actn2,Setbp1,Hepacam,Chd3,Cyp27b1,Tet3,Pbx1,Ntng2,Itpr1,Ezr,Chst14,Bptf,Hadh,Ep300,Kmt2b,Slc1a3,Magel2,K…
994	GOBP_REGULATION_OF_PHOSPHOLIPASE_ACTIVITY	0.0655122	0.504053	0.444114	1.3989	313	47	Ntf5,Bdnf,Htr2a,Esr1,Ccl5,Rgs2,Ednra,Gna15,Ntf3,Pla2g5,Fgf2,Htr2b
6774	HP_UNEXPLAINED_FEVERS	0.0655345	0.504053	-0.624977	-1.50392	327	15	Lama3,Nkx2-1,Ntrk1
8064	HP_CONE_SHAPED_EPIPHYSES_OF_THE_PHALANGES_OF_THE_HAND	0.0656244	0.504329	-0.55047	-1.4658	339	23	Trps1,Gdf5,Col2a1
6509	HP_AGENESIS_OF_CORPUS_CALLOSUM	0.0657918	0.505198	-0.322669	-1.25524	375	216	Aspm,Tgif1,Ptch1,Tubb2b,Dact1,Dcx,Fat4,Vangl2,Nkx2-1,Cenpf,Fgfr2,Dchs1,Bmp4,Sox11,Gldc,Prdm16,Nfia,Slc12a2,Phgdh,Mks1,Zfp462,Dll1,Nsd1,Dync2i2,Mrps16,Cdk5rap2,Cenpe,Zic1,Gli3,Mthfr,Disc1,Gli2,Wnt3,Ep300,Recql4,Pign,Spg11,Efnb1,Kidins220,Fgfr1,Disp1,Arid1a,Foxg1,Phc1,Arid1b,Tuba1a,Frmd4a,Arid2,Gtpbp2,Med25,Zswim6,Gas1,Actb,Csf1r,Gpsm2,Inpp5e,Smarcd1,Foxh1,Katnb1,Dync2h1,Eml1,Pomgnt2,Gpc3,Cdon,Vac1…
3129	GOBP_REGULATION_OF_CHROMOSOME_SEGREGATION	0.0660179	0.505412	-0.435116	-1.39391	345	61	Mki67,Espl1,Dusp1,Apc,Cenpf,Bub1,Sirt2,Dlgap5,Cdk5rap2,Cenpe,Xrcc3,Fbxo5,Rcc2,Hecw2,Smc5,Mad1l1,Spdl1,Numa1,Mapk15
8944	HP_GASTROINTESTINAL_STROMA_TUMOR	0.0661645	0.505412	-0.657529	-1.5108	324	12	Tnfsf12,Cr2,Nf1,Cd81,Sdhc,Pdgfra
6196	HP_RETINAL_HEMORRHAGE	0.0661779	0.505412	-0.614302	-1.50184	333	16	Tert,Xylt1,Enpp1,Apoe,Tet2,Dnm2
4104	GOBP_L_ALPHA_AMINO_ACID_TRANSMEMBRANE_TRANSPORT	0.0661961	0.505412	-0.455474	-1.40988	346	50	Slc1a2,Slc47a1,Slc17a6,Slc6a5,Slc6a9,Slc6a20a,Slc25a18,Slc25a22,Slc7a11,Slc1a3,Kcnj10,Slc7a8
5997	HP_ABNORMALITY_OF_THE_TONGUE	0.0662069	0.505412	-0.313819	-1.24481	383	258	Slc39a4,Col11a1,Tshb,Cdca7,Tert,Foxe1,Fos,Kcnn3,Lifr,Pkp1,Ecel1,Gsn,Nrxn1,Nkx2-1,Ntrk1,Col2a1,Wnk1,Fras1,Bmp4,Kcnma1,Idua,Mks1,Scn1a,Adgrg1,Dync2i2,Mdm4,Dmpk,Setbp1,Gli3,Edn1,Thra,Col11a2,Pik3c2a,Pik3ca,Abcc8,Syngap1,Sdhc,Cplane1,Sox9,Rev3l,Arid1a,Foxg1,Tmem231,Serping1,Fzd2,Aff4,Atp1a2,Ube3a,Abcc9,Insr,Dvl1,Sh3tc2,Tbcd,Tubb4a,Pigw,Chuk,Hexb,Med25,Actb,Il6st,Gnai3,Snrpb,Inpp5e
7940	HP_POSTNATAL_GROWTH_RETARDATION	0.0662288	0.505412	-0.364086	-1.31265	362	123	Tshb,Slc4a1,Spta1,Dcx,Chd7,Fat4,Bnc2,Tcf4,Kmt2a,Xylt1,Flnc,Asxl3,Mypn,Setbp1,Cyp27b1,Ep300,Nipbl,Arg1,Plag1,Cul7,Epb41,Foxg1,Ptpn11,Arid1b
7600	HP_IMPAIRED_T_CELL_FUNCTION	0.0662897	0.505412	-0.584229	-1.48816	339	19	Slc39a4,Tbx1,Cr2,Jmjd1c
5126	GOMF_METALLOENDOPEPTIDASE_ACTIVITY	0.0662983	0.505412	0.404751	1.35391	311	65	Kel,Mmp9,Mmp14,Adamtsl3,Adamts14,Adamts8,Mmel1,Adam33,Adamtsl2,Thop1,Mme,Adamts17,Trabd2b,Oma1,Mbtps2,Adamts16,Mmp16,Mmp23
4869	GOCC_ORGANELLE_MEMBRANE_CONTACT_SITE	0.0663075	0.505412	0.496619	1.44105	319	31	Rab38,Rab32,Acsl4,Sacm1l,Atg5,Osbpl5,Tmem41b,Canx
6129	HP_DEPRESSED_NASAL_RIDGE	0.0663783	0.505453	-0.409297	-1.36483	352	76	Tgif1,Ptch1,Greb1l,Sox11,Bub1,Prdm16,Psat1,Tfap2b,Phgdh,Mks1,Tbx1,Dll1,Gli3,Col11a2,Gli2,Efnb1,Sox9,Fgfr1,Disp1,Arid1a,Tmem231,Ptpn11,Arid1b,Arid2,Gas1,Dzip1l,Smarcd1,Foxh1,Hspg2
2036	GOBP_CD8_POSITIVE_ALPHA_BETA_T_CELL_ACTIVATION	0.0664399	0.505453	0.598716	1.48311	331	15	H2-T23,Psmb11,Tox
3331	GOBP_MAMMARY_GLAND_EPITHELIUM_DEVELOPMENT	0.0664756	0.505453	-0.456691	-1.40976	347	49	Iqgap3,Erbb4,Ptch1,Epha2,Fgfr2,Lrp6,Ddr1,Lats1,Zfp703,Brca2,Gli2,Wnt3
1082	GOBP_CHOLESTEROL_STORAGE	0.0667333	0.506589	-0.623307	-1.49991	333	15	Apob,Ttc39b,Abca1
9104	ZHONG_PFC_MAJOR_TYPES_INTERNEURON	0.0667874	0.506589	-0.636247	-1.51202	331	14	Erbb4,Dlx2,Dlx5,Cxcr4
6721	HP_ABSENT_FINGERNAIL	0.0667954	0.506589	-0.50462	-1.43215	345	32	Kcnn3,Apc,Kcna1,Notch1,Slc25a22,Eogt,Lrp4,Arid1a,Dock6,Neurod2,Trim8,Pigq
7619	HP_ACCELERATED_SKELETAL_MATURATION	0.0669592	0.506589	-0.454805	-1.40781	350	50	Trps1,Fos,Ptch1,Chst3,Kmt2a,Xylt1,Asxl2,Alms1,Nsd1,Gli3,Tet3,Slc35d1,Setd2
5253	GOMF_TROPOMYOSIN_BINDING	0.0670194	0.506589	0.645595	1.4768	341	11	Lmod3,Lmod1,Smtnl2
1431	GOBP_CHONDROITIN_SULFATE_CATABOLIC_PROCESS	0.0670952	0.506589	-0.647445	-1.51838	333	13	Idua,Vcan,Hyal1,Dcn,Hexb,Cspg5,Ncan,Bcan,Bgn
7383	HP_INSIDIOUS_ONSET	0.0671329	0.506589	-0.622564	-1.49812	335	15	Mpz,Nr4a2,Sncaip,Pmp22
2198	GOBP_DNA_DAMAGE_RESPONSE_DETECTION_OF_DNA_DAMAGE	0.0671488	0.506589	0.516517	1.45877	324	27	Usp1,Pold4,Rad18,Mrps35,Dnaja1,Nek1,Mrps11,Ddb1,Mrps9,Rfc5,Pold3,Pold2,Rfc3,Pcna,Dtl,Rpa2
9057	Neuron_All_Cahoy_JNeuro_2008	0.0671854	0.506589	-0.428704	-1.38234	353	63	Ttr,Plcxd3,Sla,Npas4,Htr2c,Nts,Slc17a6,Pgm2l1
7937	HP_FEEDING_DIFFICULTIES_IN_INFANCY	0.0672128	0.506589	-0.290871	-1.20311	401	396	Cdh1,Chat,Scnn1g,Nlrc4,Scnn1b,Tgif1,Scnn1a,Lifr,Ptch1,Trpm3,Rapsn,Myo9a,Dcx,Chd7,Fat4,Aspa,Fgfr2,Tcf4,Kmt2a,Dchs1,Wnk1,Bmp4,Sox11,Asxl2,Prdm16,Psat1,Ptpn23,Unc80,Mks1,Tbx1,Dll1,Nsd1,Jmjd1c,Asxl3,Dync2i2,Mrps16,Ash1l,Son,Mecp2,Slc25a22,Dmpk,Actn2,Setbp1,Mthfr,Cbl,Tet3,Col11a2,Gli2,Hadh,Ep300,Magel2,Nipbl,Pign,Col6a1,Tubb6,Atad3a,Spg11,Plag1,Syngap1,Cplane1,Ndufs2,Rnf13,Slc5a7,Rev3l,Fgfr1,Disp1,Ari…
8137	HP_ABNORMAL_HAND_BONE_OSSIFICATION	0.0672334	0.506589	-0.510956	-1.43721	347	31	Gdf5,Ptch1,Chst3,Ptch2,Col2a1,Xylt1,Enpp1,Slc35d1,Setd2,Flnb
4819	GOCC_EXON_EXON_JUNCTION_COMPLEX	0.0672771	0.506589	0.616043	1.4683	337	13	Srsf1,R3hcc1l,Magoh,Magohb,Upf2,Tdrd3,Pnn,Upf3a,Smg6
7971	HP_APLASIA_HYPOPLASIA_INVOLVING_THE_SKELETON	0.0675507	0.507964	-0.264783	-1.15584	432	791	Fam50a,Col11a1,Cdca7,Tgfa,Chat,Trps1,Zbtb20,Gdf5,Slc26a2,Kcnn3,Gli1,Hhat,Lifr,Ptch1,Rapsn,Bcl11b,Slc2a10,Six1,Erbb3,Myo9a,Ecel1,Dact1,Pole,Chst3,Chd7,Dlx5,Msx2,Pax6,Ada,Hes7,Apc,Fat4,Vangl2,Cenpf,Fgfr2,Lrp6,Tcf4,Ptch2,Col2a1,Kmt2a,Dchs1,Xylt1,Fras1,Bmp4,Col9a2,Papss2,Alpl,Idua,Sox11,Six2,Wrn,Kcna1,Alms1,Bub1,Notch1,Meis2,Prdm16,Psat1,Tfap2b,Unc80,Phgdh,Mks1,Notch2,Tbx1,Scarf2,Bhlha9,Adgrg1,Nf1,Ns…
9275	WU_ALZHEIMER_DISEASE_DN	0.0675896	0.507964	-0.656497	-1.50843	331	12	Nr4a2,Ank3,Pde1a,Pde1b,Nupr1
3388	GOBP_MITOCHONDRIAL_TRANSLATIONAL_TERMINATION	0.0676452	0.507964	0.389754	1.34241	317	75	Mrpl43,Mtrf1l,Mrpl32,Mrpl49,Mrpl18,Mrps22,Eral1,Mrpl35,Mrpl44,Mrps31,Mrps35,Mrps30,Mrps11,Mrpl22,Mrpl3,Mrps27,Mrps9,Mrpl12,Mrpl37,Mrpl23,Mrpl50,Mrpl11,Ptcd3,Mrpl58,Mrpl17,Mrps28,Chchd1,Dap3
4294	GOBP_CRANIAL_SKELETAL_SYSTEM_DEVELOPMENT	0.0676777	0.507964	-0.476622	-1.42514	356	41	Wnt9b,Foxe1,Six1,Dlx2,Msx2,Fgfr2,Frem1,Bmp4,Six2,Tbx1,Tgfb2,Gli3
4478	GOBP_POSITIVE_REGULATION_OF_CATION_CHANNEL_ACTIVITY	0.0677673	0.508228	-0.460896	-1.4076	352	47	Arc,Rgs9,Gal,Nppa,Cracr2a,Ank3,Adrb2,Kcna1,Gstm7,Actn2,Cacna2d1,Hap1
1760	GOBP_SECRETION_BY_TISSUE	0.0678523	0.508456	-0.571735	-1.47799	350	20	Kcnn4,P2ry2,Oprk1,Ada,Tac1,Slc4a5
2001	GOBP_SODIUM_ION_TRANSMEMBRANE_TRANSPORT	0.0680905	0.509254	-0.365671	-1.31507	372	121	Slc24a2,Scnn1g,Osr1,Scnn1b,Scnn1a,Fgf11,Hcn4,Slc4a4,Slc6a5,Slc9a2,Ank3,Slc6a9,Wnk1,Scn2b,Slc6a20a,Slc12a2,Asic3,Scn1a,Slc4a9,Camk2d,Slc4a8,Slc4a5,Slc6a11,Ano6,Asic4,Dnm2,Neto1,Atp1b2,Slc8b1,Slc8a3,Cacna1h,Scn5a,Hecw2
6413	HP_DERMATOLOGICAL_MANIFESTATIONS_OF_SYSTEMIC_DISORDERS	0.0681373	0.509254	-0.333928	-1.27168	382	183	Lhx3,Tshb,Slc4a1,Spta1,Kcnn4,Chat,Tbx19,Kcnq3,Tll1,Chrnb1,Rapsn,Myo9a,Gsn,Tcf4,Slc44a1,Psat1,Cox4i2,Scn1a,Nsd1,Enpp1
859	GOBP_PYRIMIDINE_NUCLEOSIDE_MONOPHOSPHATE_BIOSYNTHETIC_PROCESS	0.068173	0.509254	0.663846	1.47854	349	10	Cmpk1,Upp1,Uck2,Uprt,Cad
333	GOBP_REGULATION_OF_SYSTEMIC_ARTERIAL_BLOOD_PRESSURE_BY_RENIN_ANGIOTENSIN	0.0681773	0.509254	0.606196	1.47363	342	14	Agtr2,Sucnr1,Enpep,F2rl1,Mme
4944	GOCC_GLIAL_CELL_PROJECTION	0.0683314	0.50996	-0.529978	-1.43917	352	26	Slc1a2,Sirt2,Adgrg1,Slc4a8,Slc7a11,Grm2,Aqp4,Ezr,Kcnj10,Grm3,Atp1b2,Pink1,Tmem50a
1193	GOBP_CARBOHYDRATE_CATABOLIC_PROCESS	0.0684004	0.50996	-0.346086	-1.29274	383	154	Slc4a1,Zbtb20,Gckr,Fut2,Slc4a4,Pgm2l1,Man2b2,Chit1,Pgam2,Rb1cc1,Phka2,Nup93,Pfkp,Dhtkd1,Chia1,Dhdh,Ep300,Pfkfb1,Amy1,Idnk,Fut7,Nupr1,Git1,Abhd10,Rbks,Hk2,Arnt,Ppp1r3b,Lrp5,Phkg1,Insr,Pklr,Hexb,Ppara,Phkb,Ogt,Pgm1,Neu4,Naga
8582	HP_ABNORMAL_CRY	0.068436	0.50996	-0.475752	-1.42254	360	41	Chat,Lama3,Rapsn,Myo9a,Nrxn1,Aspa,Cryab,Mecp2,Sema5a,Magel2,Nipbl,Myh7,Ctnnd2,Slc5a7,Ighmbp2
7474	HP_ABNORMALITY_OF_BONE_MINERAL_DENSITY	0.0684909	0.509961	-0.293152	-1.20769	407	377	Slc4a1,Lama3,Trps1,Zbtb20,Tert,Slc26a2,Hhat,Wnt1,Sox10,Lifr,Itgb4,Pole,Chst3,Cdh23,Chd7,Map3k1,Fat4,Avp,Pdlim4,Car2,Fgfr2,Lrp6,Tcf4,Col2a1,Dchs1,Wnk1,Ehhadh,Alpl,Il17rd,Wrn,Asxl2,Psat1,Unc80,Cox4i2,Phgdh,Notch2,Fah,Nf1,Enpp1,Tnfrsf11a,Phka2,Creb3l1,Mdm4,Cbs,Bmp2,Setbp1,Atp7b,Sema5a,Cbl,Rpl11,Cyp27b1,Slc29a3,Tjp2,Nphp3,Brca2,Gli2,Recql4,Magel2,Irf5,Tet2,Lrp4,Esr2,Nsmf,Sp7
6486	HP_ABNORMAL_FINGERTIP_MORPHOLOGY	0.068663	0.510381	-0.437942	-1.38747	359	57	Lama3,Tll1,Tert,Tcf4,Map1b,Med13,Svbp,Bptf,Ep300,Atp11a,Lrba,Arid1b,Bmpr1a,Tanc2,Tcf20,Ezh2,Myt1l,Stk11
1543	GOBP_REGULATION_OF_CYCLASE_ACTIVITY	0.0686728	0.510381	-0.515151	-1.4403	355	30	Galr1,Ednrb,Nf1,Grm2,Galr3,Palm,Gnai2,Grm3,Mapk3,Drd2,Gnai3,Cacna1d,Stim1,Mapk14,P2ry13,Timp2
4064	GOBP_FATTY_ACID_TRANSMEMBRANE_TRANSPORT	0.0688135	0.510381	-0.462334	-1.4057	358	46	Slc1a2,Slc17a6,Cpt1b,Mid1ip1,Slc25a18,Slc25a22,Slc7a11,Slc1a3,Kcnj10,Acacb,Akt2,Atp1a2,Thrsp
2093	GOBP_NEGATIVE_REGULATION_OF_LOCOMOTION	0.068821	0.510381	-0.319908	-1.25144	393	227	Cldn3,Erbb4,Acvr1c,Cdh1,Ptpro,Slamf8,Apod,Adamts9,Igfbp5,Trp53inp1,Clic4,Ada,Dusp1,Mctp1,Nkx2-1,Sulf1,Epha1,Plxnb3,Sfrp1,Sema4g,Nfe2l2,Notch1,Ptpn23,Ptprt,Serpinf1,Adgrg1,Hdac5,Itgb1bp1,Nf1,Evl,Jup,Mecp2,Svbp,Fbln1,Ptpn2,Rhob,Sema5a,Limch1,Sema6a,Wnt3,Smad7,Afdn,Apoe,Was,Sema4d,Dpysl3,Card10,Ptprg,Cers2,Reck,Sema6c,Dach1,Sema6d,Kank1,Plxna3,Aif1,Vash1,Sema4b,Dlg5,Nav3,Atp1b2,Ptn
5229	GOMF_CATION_CHANNEL_ACTIVITY	0.068821	0.510381	-0.318339	-1.24774	393	233	Kcnn4,Grin2a,Slc24a2,Scnn1g,Kcnq3,Kcnn3,Chrnb1,Scnn1b,Kcna5,Scnn1a,Tmem63a,Ryr3,Trpm3,Trpc7,Trpm5,Cacng5,Hcn4,Trpm1,Oprm1,Itpr2,Kcnma1,Scn2b,Kcna1,Unc80,Asic3,Cacna1e,P2rx1,Scn1a,P2rx5,Kcnc3,Htr3a,P2rx3,Pkd1,Grin2c,Kcnip3,Orai2,Ptk2b,Ano6,Cacna2d1,Itpr1,Kcnh7,Kcnj10,Asic4,Kcna3,Kcnab3,Kcnc1,Cacng7,Hvcn1,Abcc8,Kcna7,Sec61a1,Kcnh2,Atp6v0c,Kcnj4,Trpm7,Cacna1h,Scn5a,Grik2
6032	HP_FURROWED_TONGUE	0.0689655	0.510444	-0.498069	-1.42497	357	33	Slc39a4,Pkp1,Ecel1,Mks1,Pik3ca,Sdhc,Tmem231,Abcc9,Insr,Med25
2919	GOBP_PIGMENT_CELL_DIFFERENTIATION	0.0689798	0.510444	0.507308	1.44269	333	28	Slc24a5,Rab38,Rab32,Mreg,Cited1,Mef2c,Ankrd27
8662	HP_CRACKLES	0.0689937	0.510444	-0.672669	-1.51888	337	11	Scnn1g,Tert,Scnn1b,Scnn1a
8172	HP_IMPAIRED_PROPRIOCEPTION	0.0694018	0.512579	-0.493969	-1.42283	361	34	Mpz,Egr2,Prx,Pmp22
5679	GOMF_RIBONUCLEOPROTEIN_COMPLEX_BINDING	0.0694566	0.512579	0.357392	1.30356	316	106	Piwil2,Hspa5,Cpsf6,Rnasel,Dhx29,Eif5a2,Prmt3,Phf6,Eri1,Uhmk1,Fmr1,Ddx3x,Dhx9,Eral1,Derl3,Pim1,Letmd1,Efl1,Maip1,Etf1,Cpeb1,Eif1b,Wdr12,Snrpb2,Prpf31,Srp72,Cpeb3,Naa16,Taco1,Mrps27,Abce1,Nemf,Ddx5,Itch,Secisbp2,Naa15,Prmt7,Eif2a,Gtpbp6
1168	GOBP_L_GLUTAMATE_TRANSMEMBRANE_TRANSPORT	0.0694847	0.512579	-0.547011	-1.45658	359	23	Slc1a2,Slc17a6,Slc25a18,Slc25a22,Slc7a11,Slc1a3,Kcnj10
2296	GOBP_POSITIVE_REGULATION_OF_NEURON_APOPTOTIC_PROCESS	0.0695901	0.512579	-0.482894	-1.42354	364	38	Itga1,Rapsn,Tfap2b,Ascl1,Tgfb2,Nf1,Casp3,Nqo2,Nupr1,Map3k11,Bax,Grik2,Ube2m,Pak3,Grik5
1820	GOBP_REGULATION_OF_MAMMARY_GLAND_EPITHELIAL_CELL_PROLIFERATION	0.0696254	0.512579	-0.65467	-1.50423	341	12	Iqgap3,Zfp703,Brca2,Bax,Phb2,Rtn4,Rreb1
7403	HP_CALF_MUSCLE_PSEUDOHYPERTROPHY	0.0696656	0.512579	0.613924	1.46326	349	13	Sgca,Crppa,Gmppb,Pparg
2058	GOBP_SYNAPTIC_VESICLE_RECYCLING	0.0697527	0.512579	0.414511	1.36969	329	60	Sncg,Syt2,Fcho2,Picalm,Dnm1l,Syp,Nlgn1,Stx1a,Dnm3,Amph,Plaa,Sh3gl2,Canx,Snap91,Pacsin1,Dnajc6,Btbd8,Snca
1934	GOBP_CARDIOCYTE_DIFFERENTIATION	0.0697575	0.512579	0.370929	1.31604	324	89	Agtr2,Twist1,Grem1,Mylk3,Myh6,Sema3c,Sox18,Tbx18,Cacybp,Rgs2,Myh11,Map2k4,Prickle1,Fhl2,Vcam1,Pdcd4,Mef2c,Tgfbr3,Atg5,Rgs4,Hes1,Pak1
1208	GOBP_GLYCOSIDE_METABOLIC_PROCESS	0.0698439	0.512579	-0.682501	-1.50205	339	10	Th,Akr7a5,Abhd10,Cbr4,Naga,Fuca1,Gla
4898	GOCC_PIGMENT_GRANULE	0.0699316	0.512579	0.373055	1.31978	326	87	Slc24a5,Rab38,Mmp14,Sytl1,Rab32,Mreg,Hspa5,Tmem33,Rab29,Atp1a1,Myh11,Gpnmb
1034	GOBP_REGULATION_OF_EXTRACELLULAR_MATRIX_DISASSEMBLY	0.0699662	0.512579	0.605265	1.47137	351	14	Dpp4,Meltf,Ddr2,Fap
3979	GOBP_REGULATION_OF_LONG_TERM_SYNAPTIC_DEPRESSION	0.0700326	0.512579	-0.65357	-1.50171	343	12	Arc,Ager,Cbln1,Adcy8
8710	HP_ABNORMAL_AORTIC_VALVE_PHYSIOLOGY	0.0700555	0.512579	-0.38721	-1.33721	378	92	Apob,Slc2a10,Mefv,Chst3,Hcn4,Map1b,Idua,Bub1,Notch1,Notch2,Tgfb2,Abcg8,Cbl,Tlr4,Nphp3,Ep300
8099	HP_APLASIA_HYPOPLASIA_OF_THE_THYMUS	0.0700871	0.512579	-0.552929	-1.45704	361	22	Chd7,Ada,Tbx1,Jmjd1c,Was,Il2rg
9293	JOHNSTONE_PARVB_TARGETS_1_DN	0.0701422	0.512579	-0.474637	-1.41921	369	41	Steap1,Lifr,Mctp1,Fat1,Phactr2,Slc12a2,Bicc1,Itgb8,Myo10,Limch1
7458	HP_ABNORMAL_RETICULOCYTE_MORPHOLOGY	0.0701621	0.512579	-0.481923	-1.42067	367	38	Slc4a1,Spta1,Kcnn4,Tert,Abcg8,Rpl15,Rpl11,Tcn2,Mysm1,Nhlrc2,Epb41,Pklr,Rpl18,Rpl5
2831	GOBP_POSITIVE_REGULATION_OF_EPITHELIAL_CELL_PROLIFERATION	0.070287	0.512874	-0.354957	-1.29341	386	132	Esrp2,Iqgap3,Tgfa,Osr1,Vegfd,Itga4,Nrp2,Dlx5,Fgfr2,Tnfsf12,Plxnb3,Bmp4,Sfrp1,Prkca,Sox11,Notch1,Notch2,Tbx1,Nr4a1,Egfr,Scg2,Bmp2,Nrarp,Sema5a,Zfp703,Lamc1,Rictor,Tlr4,Mdk,Arg1,Bmp6,Sox9,Fgfr1,Ptn,Hyal1,Scn5a,Arnt,Sp1,Prox1,Ppp1r16b,Bmpr1a,Itgb3,Zfp580,Nr4a3,Pgf,Erbb2
1266	GOBP_PEPTIDYL_PROLINE_MODIFICATION	0.0703454	0.512874	0.450991	1.38974	333	42	Fkbp6,P4ha3,Fkbp3,Ogfod1,Ero1a,Ppig,Fkbp5,Ppwd1,Ppil4,Cwc27,Fkbp7
6582	HP_HEPATOSPLENOMEGALY	0.0703856	0.512874	-0.397195	-1.34475	375	83	Slc4a1,Jak3,Stxbp2,Car2,Fgfr2,Tcf4,Abca1,Idua,Alms1,Slc29a3,Nphp3,Brca2,Tet2
3999	GOBP_NEGATIVE_REGULATION_OF_ERBB_SIGNALING_PATHWAY	0.0704225	0.512874	-0.469446	-1.40771	369	42	Acp4,Tgfa,Itga1,Sh3kbp1,Ptpn18,Egfr,Ptpn2,Cbl
6912	HP_PLEURAL_EFFUSION	0.0706019	0.513525	-0.513293	-1.4351	365	30	Spp1,Mefv,Cd46,Fat4,Tcf4,Bmp2,Cbl,Tlr4
8419	HP_SUBCORTICAL_CEREBRAL_ATROPHY	0.0707722	0.513525	-0.596525	-1.48035	361	17	Myo5a,Pdzd7,Cdh23,Ush1g,Fgfr1,Pcdh15,Actb
880	GOBP_PYRIMIDINE_RIBONUCLEOTIDE_METABOLIC_PROCESS	0.0708221	0.513525	0.553942	1.45705	341	20	Cmpk1,Upp1,Nme5,Uck2,Uprt,Cad,Nme6,Ctps2,Dpyd
7777	HP_TYPE_II_LISSENCEPHALY	0.0708425	0.513525	0.594629	1.47298	353	15	Crppa,Large1,Lamb1,Gmppb,Rxylt1
6418	HP_ABNORMAL_PALMAR_DERMATOGLYPHICS	0.0708942	0.513525	-0.347276	-1.28604	397	146	Trps1,Gdf5,Kcnn3,Lifr,Rapsn,Chst3,Chd7,Apc,Fgfr2,Tcf4,Kmt2a,Xylt1,Bmp4,Map1b,Ubr1,Sox11,Asxl2,Zfp462,Bhlha9,Setbp1,Adamtsl1,Chst14,Ep300
743	GOBP_NEUROBLAST_PROLIFERATION	0.070922	0.513525	-0.460589	-1.4004	369	46	Sox10,Hhip,Fgfr2,Kcna1,Notch1,Akna,Ascl1,Nf1,Dock7,Tead3,Gli3,Smarcd3,Disc1
3363	GOBP_MOTOR_BEHAVIOR	0.0709387	0.513525	0.642628	1.47002	361	11	Dpp4,Grp
8011	HP_TRIANGULAR_SHAPED_PHALANGES_OF_THE_HAND	0.0709526	0.513525	-0.351305	-1.28916	393	138	Gdf5,Slc26a2,Kcnn3,Gli1,Ptch1,Dact1,Chst3,Dlx5,Msx2,Fgfr2,Ptch2,Col2a1,Kmt2a,Xylt1,Meis2,Bhlha9,Nsd1,Rpl15,Med13,Bmp2,Svbp,Setbp1,Gli3,Rpl11,Chn1,Brca2,Bptf,Ep300
2021	GOBP_AORTA_MORPHOGENESIS	0.0710173	0.513594	-0.532614	-1.44089	369	25	Six1,Adamts9,Chd7,Notch1,Tfap2b,Tbx1,Tgfb2
6759	HP_ACUTE_KIDNEY_INJURY	0.0711632	0.513644	-0.595492	-1.47779	363	17	Slc22a12,Cd46,Tcn2,Thbd,Slc26a1,C3,Stat2,Ryr1,Lpin1,Dzip1l
2321	GOBP_RNA_POLYADENYLATION	0.0711886	0.513644	0.46201	1.39978	338	39	Cpsf6,Papolg,Cpeb1,Mtpap,Leo1,Cpeb3,Ctr9,Tut1,Zc3h14,Cstf3,Ssu72,Nudt21,Pcf11,Tent4a,Cpsf2,Pnpt1,Tent4b,Hsf1,Papola,Paf1,Grsf1
8874	HP_CONTRACTURES_OF_THE_JOINTS_OF_THE_UPPER_LIMBS	0.0711894	0.513644	-0.324906	-1.25534	403	207	Col11a1,Lama3,Trps1,Gdf5,Slc26a2,Lifr,Rapsn,Itgb4,Ecel1,Chst3,Hes7,Fat4,Fgfr2,Slc6a9,Col2a1,Xylt1,Bmp4,Idua,Prdm16,Megf10,Unc80,Phgdh,Scarf2,Nsd1,Gli3,Lgi4,Slc29a3,Col11a2,Irf5,Pik3c2a,Nipbl,Col6a1,Setd2,Spg11
8570	HP_DELAYED_ABILITY_TO_SIT	0.0713287	0.51425	-0.619398	-1.4905	356	15	Plp1,Alms1,Pcyt2,Foxg1,Galnt2,Inpp5e
7027	HP_SPASTIC_DYSARTHRIA	0.0715252	0.514348	-0.568345	-1.46922	369	20	Mag,Gjb1
6540	HP_TREMOR	0.0715835	0.514348	-0.28846	-1.1957	428	409	Slc39a4,Slc1a2,Ttr,Mpz,Samd12,Nkx6-2,Mag,Gjb1,Gjc2,Vps13c,Tmem63a,Sox10,Th,Plp1,Myo5a,Nr4a2,Cdh23,Chd7,Sncaip,Adra2b,Nkx2-1,Ccdc88c,Kif1c,Il17rd,Kcna1,Gch1,Qdpr,Cp,Mks1,Scn1a,Pmp22,Kcnc3,Nf1,Nsd1,Vldlr,Mecp2,Abcb4,Slc25a22,Atp7b,Ttpa,Ntng2,Itpr1,Myh14,Kcnj10,Pign,Nsmf,Kcnc1,Pik3ca,Setd2,Spg11,Ntrk2,Atxn7,Syngap1,Tenm4,Sdhc,Cplane1,Ndufs2,Ctnnd2,Slc5a7,Fgfr1,Szt2
7149	HP_BRONCHOMALACIA	0.0716154	0.514348	-0.631206	-1.50004	355	14	Slc26a2,Fgfr2,Flnb,Sox9,Fgfr1
2156	GOBP_HORMONE_METABOLIC_PROCESS	0.0716228	0.514348	-0.356076	-1.29561	394	130	Spp1,Klk6,Ttr,Tshb,Slc16a10,Star,Foxe1,Cyp3a13,Gal,Dio1,Cyp26a1,Crabp2,Duox1,Dio3,Pcsk6,Ctsz,Pnpla2,Bmp2,Bace2,Stc2,Cyp27b1,Cyp2s1,Cyp46a1,Rbp1,Pcsk1n,Dgat2
7275	HP_LIMB_JOINT_CONTRACTURE	0.0716387	0.514348	-0.310447	-1.23428	413	266	Col11a1,Lama3,Trps1,Zbtb20,Gdf5,Gjb1,Slc26a2,Lifr,Rapsn,Itgb4,Myo9a,Ecel1,Chst3,Hes7,Fat4,Fgfr2,Slc6a9,Col2a1,Xylt1,Bmp4,Idua,Prdm16,Psat1,Megf10,Unc80,Phgdh,Scarf2,Nsd1,Speg,Gli3,Lgi4,Slc29a3,Col11a2,Irf5,Pik3c2a,Nipbl,Pign,Col6a1,Setd2,Abcc8,Spg11,Myh7,Huwe1
6021	HP_PIERRE_ROBIN_SEQUENCE	0.0717155	0.514348	-0.642467	-1.5067	356	13	Col11a1,Col2a1,Tbx1,Bmp2,Col11a2
8307	HP_GENERALIZED_HYPOPIGMENTATION_OF_HAIR	0.0718714	0.514348	-0.52277	-1.42893	370	27	Tert,Myo5a,Mlph,Tyr,Ubr1,Pign,Abca2,Ube3a,Padi3
784	GOBP_VISUAL_BEHAVIOR	0.071878	0.514348	-0.480242	-1.41572	376	38	Grin2a,Tanc1,Meis2,Rgs14,Nf1,Mecp2,Pde1b,Slc7a11,Drd1,Tafa2,Ric8a,Syngap1,Neto1
1691	GOBP_RESPONSE_TO_RETINOIC_ACID	0.0719424	0.514348	-0.411854	-1.35837	379	72	Wnt9b,Osr1,Ptch1,Rxrg,Dusp1,Cyp26a1,Srebf1,Fgfr2,Brinp3,Serpinf1,Tbx1,Ascl1,Gjb3,Oxt,Ptk2b,Wnt3,Wnt6,Bmp6,Sox9,Abl2,Phb2,Rarg,Setx,Rxra,Ptges,Rxrb,Aldh1a2,Gja1,Igfbp7
8708	HP_ABNORMAL_ATRIOVENTRICULAR_VALVE_PHYSIOLOGY	0.0719544	0.514348	-0.37177	-1.31402	390	108	Apob,Tll1,Mefv,Chst3,Nrxn1,Dchs1,Xylt1,Cryab,Flnc,Idua,Notch1,Prdm16,Notch2,Abcg8,Nf1,Mypn,Pkd1,Pld1,Cbl,Tlr4
6627	HP_ABNORMALITY_OF_THE_NAIL	0.0719834	0.514348	-0.304241	-1.22329	416	297	Slc39a4,Col11a1,Cdh1,Lama3,Trps1,Zbtb20,Gdf5,Tert,Kcnn3,Gjc2,Gli1,Pkp1,Itgb4,Gsn,Dlx5,Apc,Srebf1,Ntrk1,Fgfr2,Col2a1,Wnk1,Bmp4,Ubr1,Abca1,Sox11,Kcna1,Notch1,Notch2,Zfp462,Bhlha9,Nsd1,Egfr,Gjb3,Jup,Piga,Slc25a22,Bmp2,Setbp1,Nectin4,Gli3
9125	ZHONG_PFC_C1_MICROGLIA	0.0720043	0.514348	-0.33981	-1.27697	401	164	Iqgap3,Top2a,Gins2,Anln,Crybb1,Aspm,Phf19,Creb5,Nuf2,Cenpf,Qdpr,Bub1
1161	GOBP_ORGANOPHOSPHATE_ESTER_TRANSPORT	0.0720991	0.514631	-0.391225	-1.33568	383	87	Slc4a1,Kcnn4,Slc17a9,Xkr4,Gltp,Abca1,Abcc1,Abcg8,Abcb4,Xkr6,Slc25a23,Ano6,Apoe,Pctp,Atp11a
4553	GOCC_MITOCHONDRIAL_LARGE_RIBOSOMAL_SUBUNIT	0.0722537	0.51534	0.443952	1.38609	343	45	Mrpl43,Mrpl32,Mrpl49,Mrpl18,Ndufab1,Mrpl35,Mrpl44,Mrps30,Mrpl22,Mrpl3,Mrpl12,Mrpl37,Mrpl23,Mrpl50,Mrpl11,Mrpl58,Mrpl17
6360	HP_BROAD_RIBS	0.0724864	0.515876	-0.586491	-1.47484	371	18	Col11a1,Xylt1,Setbp1,Col11a2,Abcc9,Adamts10,Fbn1,Smad4,Wnt7a
5470	GOMF_RACEMASE_AND_EPIMERASE_ACTIVITY	0.0724951	0.515876	0.625196	1.46413	368	12	Dsel,Mcee,Amacr,Dse,Gfus,Glce,Srr,Renbp,Gne
7932	HP_ABNORMAL_RENAL_ARTERY_MORPHOLOGY	0.0725191	0.515876	-0.642149	-1.50595	360	13	Apob,Abcg8,Nf1
4999	GOCC_SYNAPTONEMAL_STRUCTURE	0.0725502	0.515876	0.603274	1.46653	364	14	Fkbp6,Syce2,Mlh3,Incenp,Wapl,Syn1
2904	GOBP_ENDOCRINE_PROCESS	0.072665	0.516298	-0.444944	-1.38459	381	51	Oxtr,Galr1,Hsd11b2,Serpinf2,Gal,Tacr2,Tac1,Ctsz,Rasl10b,Nkx3-1,Edn1,Crh
1154	GOBP_INORGANIC_ANION_TRANSPORT	0.0729121	0.517659	0.341044	1.27168	329	122	Slc5a5,Clcnka,Cftr,Ano1,Slc26a4,Clic5,Racgap1,Gabrr1,Best1,Clcnkb,Adamts8,Casr,Gabrr2,Fxyd3,Gabra1,Slc13a4,Slc4a11,Gabra5,Slc22a8,Glra3,Glrb,Gabrr3
7493	HP_ECTOPIC_ANUS	0.0730025	0.517796	-0.438366	-1.37954	380	55	Tgif1,Ptch1,Dact1,Fat4,Fgfr2,Dchs1,Frem1,Fras1,Ubr1,Dll1,Dync2i2,Setbp1,Gli2,Recql4,Pign,Disp1,Acadvl,Pigw,Gas1,Snrpb,Foxh1,Dync2h1,Pigv,Cdon,Chd4
7414	HP_INCREASED_MUSCLE_FATIGUABILITY	0.0730425	0.517796	0.659097	1.46796	374	10	Dmgdh,Slc16a1,Rrm2b,Nr2f2,Cacna1s,Gabra3,Trappc11
7620	HP_THORACOLUMBAR_KYPHOSIS	0.0732247	0.517952	-0.628566	-1.49376	363	14	Lhx3,Slc26a2
8916	HP_DISPLACEMENT_OF_THE_URETHRAL_MEATUS	0.0732345	0.517952	-0.319536	-1.24494	419	218	Cdca7,Star,Tert,Gli1,Tmem63a,Dact1,Pole,Map3k1,Pax6,Hes7,Fat4,Nkx2-1,Fgfr2,Kmt2a,Dchs1,Fras1,Bmp4,Ubr1,Prdm16,Notch2,Tbx1,Clmp,Nsd1,Jmjd1c,Rpl15,Mecp2,Setbp1,Gli3,Rpl11,Brca2,Ep300,Slc25a10,Nipbl,Pign,Setd2,Plag1,Syngap1,Huwe1,Efnb1,Sox9,Cul7,Fgfr1,Ptpn11,Arid1b,Lfng,Fzd2,Aff4,Raf1
841	GOBP_ASPARTATE_FAMILY_AMINO_ACID_CATABOLIC_PROCESS	0.0732658	0.517952	-0.585504	-1.47236	375	18	Pipox,Sds,Aspa,Gcat,Asrgl1
8792	HP_ABNORMAL_PROLACTIN_LEVEL	0.0733226	0.517952	-0.641677	-1.50485	364	13	Tert,Gli3,Gli2,Pik3ca
7683	HP_APLASIA_HYPOPLASIA_OF_THE_PATELLA	0.0733449	0.517952	-0.543125	-1.44623	379	23	Gdf5,Sox11,Bhlha9,Recql4,Arid1a,Arid1b,Arid2,Zswim6,Smarcd1
8884	HP_INFLAMMATORY_ABNORMALITY_OF_THE_EYE	0.0733978	0.517952	-0.364006	-1.30706	401	119	Slc39a4,Tert,Pkp1,Mefv,Gsn,Cybb,Pax6,Ankrd55,Srebf1,Ntrk1,Fgfr2,Tcf4,Kmt2a,Cr2,Egfr,Prtn3,Ptpn2,Ncf1,Slc29a3,Zeb1,Tlr4,Apoe,Was,Nipbl,Pign
4126	GOBP_POSITIVE_REGULATION_OF_CELL_CYCLE_G1_S_PHASE_TRANSITION	0.0735435	0.518587	-0.481302	-1.41038	384	37	Tert,Gli1,Kcna5,Egfr,Pagr1a,Aif1,Anxa1,Adamts1,Hyal1,Ddrgk1,Phb2,Apex1,Plcb1
6068	HP_ROUND_FACE	0.0737041	0.51894	-0.407458	-1.35154	390	74	Col11a1,Kdm6b,Ecel1,Cdh23,Col2a1,Kmt2a,Xylt1,Alms1,Nsd1,Cenpe,Sema5a,Col11a2,Col6a1,Ctnnd2,Aff4,Ddrgk1,Pigw,Dnmt3a,Exoc8,Gnai3,Fbn1,P3h1,Ezh2,Pigv
228	GOBP_T_CELL_CYTOKINE_PRODUCTION	0.0737048	0.51894	-0.593008	-1.47162	376	17	Fzd5,Rsad2,Tnfsf4,Sash3,Smad7,Cd81,Arg1,Dennd1b,Malt1
2785	GOBP_SKELETAL_SYSTEM_MORPHOGENESIS	0.0739076	0.519609	-0.349297	-1.28336	410	139	Col11a1,Wnt9b,Fmn1,Osr1,Fgr,Hhip,Sp5,Six1,Dlx2,Dlx5,Msx2,Fgfr2,Lrp6,Col2a1,Frem1,Bmp4,Sfrp1,Alpl,Sox11,Six2
7710	HP_APLASIA_HYPOPLASIA_INVOLVING_BONES_OF_THE_THORAX	0.0739591	0.519609	-0.361494	-1.30128	404	122	Col11a1,Slc26a2,Ptch1,Chst3,Msx2,Hes7,Fat4,Fgfr2,Ptch2,Col2a1,Kmt2a,Dchs1,Xylt1,Fras1,Alpl,Idua,Prdm16,Dync2i2,Bmp2,Setbp1,Col11a2,Wnt3,Tbx6,Slc35d1,Nipbl,Flnb,Efnb1,Sox9,Cul7,Fgfr1,Tmem231,Ptpn11,Arid1b,Bmpr1a,Ddrgk1,Dnmt3a,Actb,Snrpb,Fbn1,Dync2h1,Dlk1,Ezh2,Sf3b4,Evc,Vac14,Chd4,Sox2
5231	GOMF_SODIUM_CHANNEL_ACTIVITY	0.0739747	0.519609	-0.484789	-1.41207	385	36	Scnn1g,Scnn1b,Scnn1a,Hcn4,Scn2b,Asic3,Scn1a,Asic4,Cacna1h,Scn5a,Grik2,Scn11a,Grik5,Grik3
6978	HP_HEAD_TREMOR	0.0740526	0.519609	-0.514216	-1.42592	382	29	Nkx6-2,Gjc2,Tmem63a,Plp1,Kif1c
5511	GOMF_TRANSMEMBRANE_RECEPTOR_PROTEIN_KINASE_ACTIVITY	0.0740811	0.519609	-0.407209	-1.35072	392	74	Erbb4,Acvr1c,Efnb3,Ros1,Epha2,Erbb3,Nrp2,Epha1,Epha8,Ntrk1,Fgfr2,Ddr1,Mst1r,Insrr,Egfr
5423	GOMF_OXIDOREDUCTASE_ACTIVITY_ACTING_ON_THE_CH_CH_GROUP_OF_DONORS_NAD_OR_NADP_AS_ACCEPTOR	0.0741736	0.519609	0.542623	1.44873	358	21	Ptgr1,Srd5a2,Bdh2,Tbxas1,Decr2,Tm7sf2
2965	GOBP_NEGATIVE_REGULATION_OF_CELLULAR_COMPONENT_ORGANIZATION	0.074238	0.519609	-0.275459	-1.17038	452	556	Spp1,Top2a,Acp4,Spta1,Tet1,Ptpro,Mag,Efnb3,Apod,H1f2,Espl1,Cep97,Dact1,Mefv,Gsn,Apom,Cbln1,Dusp1,Arhgap6,Apc,Map2,Avp,Mctp1,Cenpf,Pif1,Plxnb3,Bmp4,Necab2,Styxl1,Map1b,Cryab,Sema4g,Nfatc4,Swap70,Bub1,Notch1,H1f0,Lpar1,Sirt2,Efna1,Mid1ip1,Cst3,Pmepa1,Itgb1bp1,S1pr1,Evl,Cdk5rap2,Kat2b,Ccp110,Xrcc3,Ubr5,Sema5a,Snx33,Cdh5,Thra,Vim,Sema6a,Wnt3,Tbx6,Tnks,Ep300,Apoe,Was,Arhgdia,Sema4d,Eml2,Pfn1,Dip2b,Dpy…
2110	GOBP_T_CELL_PROLIFERATION	0.0742932	0.519609	0.353008	1.29457	338	109	Cd151,Ctla4,Igf2,H2-T23,Lgals7,Ccl19,Cd28,Nck1,Arg2,Shh,Rasgrp1,Ndfip1,Ccl5,Cd6,Wnt4,Gpnmb,Tnfrsf1b,Cblb
7853	HP_SLOW_DECREASE_IN_VISUAL_ACUITY	0.0743016	0.519609	-0.603583	-1.47564	374	16	Fa2h,Tert
4436	GOBP_NEGATIVE_REGULATION_OF_PEPTIDYL_LYSINE_ACETYLATION	0.0744447	0.52022	0.591517	1.46527	371	15	Twist1,Spi1,Hdac2,Atg5
3413	GOBP_REGULATION_OF_STRESS_ACTIVATED_PROTEIN_KINASE_SIGNALING_CASCADE	0.0745205	0.52036	-0.359658	-1.29725	407	124	Sh3rf2,Gadd45b,Serpinf2,Ager,Dact1,Gadd45g,Dusp1,Nppa,Dusp15,Hipk2,Sfrp1,Rassf2,Rb1cc1,Tgfb2,Egfr,Bmp2,Map4k4,Ncf1,Tlr4,Ptk2b,Ezr
8541	HP_UNUSUAL_FUNGAL_INFECTION	0.0746068	0.520572	-0.462921	-1.39109	388	43	Slc39a4,Cdh23,Jak3,Cybb,Ada,Srebf1,Ncf1,Il2rg,Irf5
4948	GOCC_ASTROCYTE_PROJECTION	0.074896	0.521929	-0.603253	-1.47483	377	16	Slc1a2,Adgrg1,Slc7a11,Grm2,Aqp4,Ezr,Kcnj10,Grm3,Atp1b2,Pink1
4868	GOCC_SPANNING_COMPONENT_OF_PLASMA_MEMBRANE	0.0749132	0.521929	-0.665563	-1.50284	366	11	Slc24a2,Cdhr5,Slc4a4,Cdhr2
1460	GOBP_REGULATION_OF_BONE_MINERALIZATION	0.0750261	0.522076	0.417423	1.36273	358	56	Isg15,Twist1,Omd,Ddr2,Grem1,Fbn2,Txlng,Wnt4,Kl
7035	HP_ACUTE_LEUKEMIA	0.0751609	0.522076	-0.410286	-1.3532	396	72	Tert,Gli1,Erbb3,Mefv,Bub1,Lpp,Etv6,Nsd1,Rpl15,Piga,Cbl,Rpl11,Tal1,Brca2,Was,Tet2,Setd2,Cebpa,Bax,Dnmt3a,Rpl18,Numa1,Rpl5,Tcirg1,Mllt10,Sh2b3,Wipf1
3618	GOBP_METANEPHRIC_RENAL_VESICLE_MORPHOGENESIS	0.0751849	0.522076	-0.67688	-1.48967	365	10	Wnt9b,Fmn1,Bmp4,Six2
871	GOBP_PYRIMIDINE_RIBONUCLEOSIDE_MONOPHOSPHATE_METABOLIC_PROCESS	0.075185	0.522076	0.656572	1.46234	385	10	Cmpk1,Upp1,Uck2,Uprt,Cad
6353	HP_INCREASED_CIRCULATING_PROLACTIN_CONCENTRATION	0.0752143	0.522076	-0.582451	-1.46469	385	18	Tert,Cdh23,Pik3ca,Msto1,Pmm2,Akt1,Nf2,Men1,Gnas,Sufu,Ctnnb1,Smo,Polr3a,Aip,Pdgfb
1129	GOBP_RESPONSE_TO_AMINE	0.075277	0.522122	-0.485409	-1.40639	393	35	Oxtr,Grin2a,Rgs9,Th,Nr4a2,Gldc,Pde1b,Oxt
1909	GOBP_CELLULAR_PROTEIN_CONTAINING_COMPLEX_LOCALIZATION	0.0756387	0.523135	-0.624707	-1.48459	375	14	Nacc2,Klhl21,Ezr,Smad7,Rcc2
1120	GOBP_GLUTAMATE_SECRETION	0.0756447	0.523135	-0.479195	-1.4042	395	37	Slc1a2,Trh,Avp,Hrh3,Grm2,Slc1a3,Apba1,Ntrk2,Ppfia1
7111	HP_COXA_VALGA	0.0757002	0.523135	-0.407893	-1.34836	399	73	Col11a1,Slc2a10,Col2a1,Xylt1,Col9a2,Idua,Sox11,Slc12a2,Enpp1,Col9a3,Gli3,Col1a2,Arid1a,Arid1b,Fzd2,Arid2,Abcc9,Dvl1,Smarcd1,Hspg2,Dlk1,Ezh2
3014	GOBP_MEIOTIC_CHROMOSOME_SEPARATION	0.0757332	0.523135	-0.638484	-1.49736	376	13	Top2a,Espl1
5591	GOMF_CARBOXYLIC_ACID_BINDING	0.0757353	0.523135	-0.367214	-1.30427	411	111	S100a8,S100a9,Pmp2,Ffar4,St8sia2,Mag,Cd22,Th,Cyp26a1,Crabp2,Ubr1,Gldc
2983	GOBP_VITAMIN_TRANSPORT	0.0759396	0.523135	-0.518392	-1.41696	391	27	Slc2a10,Abcg2,Abcc1,Folr2,Tcn2,Ttpa,Cubn,Amn,Cd320,Stra6
3299	GOBP_KIDNEY_MORPHOGENESIS	0.0759855	0.523135	-0.42523	-1.3662	398	62	Wnt9b,Fmn1,Osr1,Foxj1,Wnt1,Ptch1,Six1,Fat4,Dchs1,Fras1,Bmp4,Six2,Sox8,Bmp2,Pkd1,Lama5,Gli3,Nphp3,Pbx1,Lzts2,Wnt6,Lif
5966	HP_NEPHROTIC_SYNDROME	0.076006	0.523135	-0.384931	-1.32466	407	91	Spp1,Anln,Ptpro,Mefv,Gsn,Chd7,Map3k1,Ada
327	GOBP_HEART_PROCESS	0.0760642	0.523135	0.303881	1.22161	326	213	Agtr2,Npff,Des,Chrm2,Kcne4,Tnnc1,Tacr3,Myh6,Tmem65,Myl1,Slc8a2,Tbx18,Fxyd7,Adra1b,Fxyd3,Myl4,Adra1d,Pkp2,Cacng3,Kcnip2,Ramp3,Cacng6,Tmem38b,Scn4b,Sgcz,Kcnip4,Atp1a1,Rgs2,Asb3,Rangrf,Sema3a,Kcnj2,Adm,Trpc1,Dnm1l,Rnls,Spx,Fgf12,Cacng2,Tnni3k,Cacna2d3,Fgf13,Kcnj12,Atg5,Kcnj5,Ppp1r13l,Stc1,Rgs4,Agt
8994	HP_ABNORMAL_FEAR_ANXIETY_RELATED_BEHAVIOR	0.0760738	0.523135	-0.310294	-1.23062	440	259	Dao,Erbb4,Fa2h,Grin2a,Tgif1,Vps13c,Ptch1,Bcl11b,Pdzd7,Cdh23,Chd7,Nkx2-1,Kmt2a,Matr3,Gch1,Scn1a,Tbx1,Dll1,Nf1,Nsd1,Jmjd1c,Ash1l,Mecp2,Med13,Dmpk,Svbp,Cbl,Tet3,Gli2,Bptf,Ep300,Pfn1,Tet2,Pon2,Nipbl,Nsmf,Pik3ca,Ush1g,Nfib,Setd2,Sdhc,Fgfr1,Disp1,Pcdh15,Rai1,Cacna1h,Pink1,Epas1,Arid2,Bmpr1a,Igf1r,Pura
6659	HP_AORTIC_REGURGITATION	0.076089	0.523135	-0.442381	-1.37661	399	51	Slc2a10,Mefv,Chst3,Hcn4,Map1b,Idua,Bub1,Notch1,Tgfb2,Tlr4,Col1a2,Smad6
6533	HP_HYPOGLYCEMIC_COMA	0.076135	0.523135	-0.63746	-1.49496	378	13	Star,Glud1,Hadh,Abcc8,Akt2,Insr
6078	HP_BROAD_FOREHEAD	0.076215	0.523135	-0.373176	-1.3148	413	105	Zbtb20,Pole,Chst3,Hes7,Fat4,Fgfr2,Tfap2b,Unc80,Nfia,Mks1,Notch2,Tbx1,Nf1,Nsd1,Bmp2,Zic1,Setbp1,Tet3,Chst14,Recql4,Pign,Pik3ca
7694	HP_AIRWAY_OBSTRUCTION	0.0764851	0.523135	-0.421705	-1.35977	402	63	Scnn1g,Tll1,Foxj1,Scnn1b,Dnah5,Scnn1a,Dnah9,Cybb,Apc,Alms1,Tbx1,Jmjd1c,Prtn3
6074	HP_ABNORMALITY_OF_THE_MAXILLA	0.0765269	0.523135	-0.377678	-1.32069	415	99	Col11a1,Tgfa,Cdh1,Zbtb20,Tert,Ptch1,Fat4,Fgfr2,Lrp6,Col2a1,Dchs1,Bmp4,Scarf2,Son,Bmp2
6745	HP_ABNORMAL_EOSINOPHIL_MORPHOLOGY	0.0766144	0.523135	-0.484036	-1.40241	400	35	Bcl11b,Chd7,Ada,Srebf1,Cbl,Was,Il2rg,Tet2,Pdgfra,Il7r,Tcirg1,Il6st,Wipf1,Slc27a4
8713	HP_ABNORMAL_HEART_SOUND	0.0766231	0.523135	-0.573211	-1.4601	392	19	Apob,Tll1,Notch1,Abcg8,Myh7,Smad6
2554	GOBP_POSITIVE_REGULATION_OF_TRANSLATIONAL_INITIATION	0.0766529	0.523135	0.540551	1.4432	370	21	Nck1,Ccl5,Dhx29,Tnf,Cdc123,Uhmk1,Ddx3x,Polr2g,Dnajc3,Habp4
6490	HP_ABNORMAL_FINGERNAIL_MORPHOLOGY	0.0766709	0.523135	-0.357561	-1.2942	420	126	Slc39a4,Col11a1,Zbtb20,Gdf5,Tert,Kcnn3,Gli1,Pkp1,Itgb4,Wnk1,Sox11,Notch1,Notch2,Zfp462,Nsd1,Col11a2,Tet2,Eogt,Slc35d1,Lrp4,Pign,Plag1,Huwe1,Efnb1,Arid1a,Il17rc,Arid1b,Fzd2,Arid2,Aff4
8373	HP_ABNORMALITY_OF_T_CELL_PHYSIOLOGY	0.0767002	0.523135	-0.50286	-1.41444	396	31	Slc39a4,Jak3,Ada,Tbx1,Cr2,Jmjd1c
8330	HP_GASTROSTOMY_TUBE_FEEDING_IN_INFANCY	0.0767359	0.523135	-0.386515	-1.3263	409	90	Tgif1,Ptch1,Trpm3,Fat4,Aspa,Tcf4,Dchs1,Psat1,Ptpn23,Dll1,Ash1l,Son,Setbp1,Gli2,Spg11,Syngap1,Rnf13,Fgfr1,Disp1,Aff4,Camk2b,Pigw,Gas1,Epb41l1,Cic,Foxh1,Tsen34,Dlk1,Pigv,Myt1l,Cdon
3220	GOBP_REGULATION_OF_TYPE_I_INTERFERON_MEDIATED_SIGNALING_PATHWAY	0.0769072	0.523135	0.5351	1.44386	371	22	Irf7,Usp18,Rnasel,Mavs,Tbk1,Mul1,Fadd,Abce1
6197	HP_THICK_EYEBROW	0.0769953	0.523135	-0.391754	-1.33177	409	85	Trps1,Kcnn3,Chst3,Kmt2a,Idua,Sox11,Tfap2b,Notch2,Dock7,Bptf,Ep300,Magel2,Kmt2c,Nipbl,Sox6,Col1a2,Cul7,Arid1a,Hecw2,Arid1b,Frmd4a,Arid2,Aff4,Abcc9,Dnmt3a,Zswim6
6504	HP_HEMIPARESIS	0.0770263	0.523135	-0.435594	-1.37082	401	55	Ttr,Tert,Tubb2b,Mefv,Notch1,Scn1a,Mthfr,Tlr4,Slc1a3,Eogt,Pik3ca
370	GOBP_TYPE_B_PANCREATIC_CELL_DEVELOPMENT	0.0771229	0.523135	-0.61417	-1.47792	385	15	Nkx2-2,Bmp4,Rfx3,Dll1,Bmp6
4933	GOCC_SPANNING_COMPONENT_OF_MEMBRANE	0.0771229	0.523135	-0.614544	-1.47882	385	15	Slc24a2,Cdhr5,Slc4a4,Slc12a2,Cdhr2
3840	GOBP_SODIUM_ION_IMPORT_ACROSS_PLASMA_MEMBRANE	0.077158	0.523135	-0.647981	-1.48886	378	12	Hcn4,Slc9a2,Slc12a2
1935	GOBP_NEGATIVE_REGULATION_OF_HISTONE_ACETYLATION	0.0772102	0.523135	0.618826	1.44921	392	12	Twist1,Spi1,Atg5
3040	GOBP_POSITIVE_REGULATION_OF_MEIOTIC_CELL_CYCLE	0.0772293	0.523135	0.608976	1.45146	387	13	Piwil2,Msx1,Wnt4,Prdm9,Rad51ap1
8306	HP_REGIONAL_ABNORMALITY_OF_SKIN	0.0772838	0.523135	-0.307275	-1.22504	444	274	Slc39a4,Lama3,Trps1,Gdf5,Tert,Kcnn3,Lifr,Pkp1,Ptch1,Rapsn,Itgb4,Chst3,Gsn,Chd7,Apc,Fgfr2,Tcf4,Ptch2,Col2a1,Kmt2a,Xylt1,Wnk1,Bmp4,Map1b,Ubr1,Sox11,Asxl2,Psat1,Phgdh,Zfp462,Bhlha9,Med13,Svbp,Setbp1,Nectin4,Cbl,Adamtsl1,Chst14,Bptf,Ep300,Recql4
720	GOBP_JNK_CASCADE	0.0773121	0.523135	-0.351259	-1.28279	427	133	Map3k2,Sh3rf2,Trf,Gadd45b,Serpinf2,Ager,Dact1,Gadd45g,Nppa,Dusp15,Hipk2,Sfrp1,Rassf2,Rb1cc1,Egfr,Tnik,Map4k4,Ncf1,Tlr4,Ptk2b
4058	GOBP_NEGATIVE_REGULATION_OF_PROTEIN_ACETYLATION	0.0773481	0.523135	0.574608	1.45381	377	17	Twist1,Spi1,Hdac2,Atg5
7921	HP_ABNORMAL_SPERMATOGENESIS	0.0773797	0.523135	0.396784	1.3305	364	66	Pmfbp1,Fancd2,Gnrhr,Cftr,Cfap70,Tacr3,Adgrg2,Sema3a,Fancg,Spry4,Vamp7,Zfpm2,Prokr2,Mcm8,Rad51c,Kdm5d,Fancl,Cnbp,Fancb,Wdr11,Armc2,Nanos1,Poc1a
2641	GOBP_RESPONSE_TO_ORGANOPHOSPHORUS	0.0774051	0.523135	-0.37512	-1.31645	419	102	P2ry4,Star,Fos,Penk,P2ry2,Ryr3,Hcn4,Igfbp5,Itpr2,Dusp1,Srebf1,Tyr,Duox1,Fosb,Fosl1,Lpar1,P2rx1,P2rx5,Ptafr,P2rx3,Oxt,Ptk2b,Ezr,Thbd,Pfkfb1
8941	HP_ABNORMAL_LUMBAR_SPINE_MORPHOLOGY	0.0775179	0.523135	-0.563573	-1.45689	400	20	Lhx3,Slc26a2,Ntrk1,Col2a1
3020	GOBP_REGULATION_OF_LYASE_ACTIVITY	0.0775463	0.523135	-0.507748	-1.4196	401	30	Galr1,Ednrb,Nf1,Grm2,Galr3,Palm,Gnai2,Grm3,Drd2,Gnai3,Cacna1d,Stim1,P2ry13,Timp2
7986	HP_JOINT_CONTRACTURE_OF_THE_HAND	0.0775954	0.523135	-0.334352	-1.26375	434	171	Col11a1,Lama3,Trps1,Gdf5,Slc26a2,Lifr,Rapsn,Itgb4,Chst3,Hes7,Fat4,Fgfr2,Col2a1,Xylt1,Bmp4,Idua,Prdm16,Megf10,Phgdh,Scarf2,Nsd1
2083	GOBP_CYTOPLASMIC_PATTERN_RECOGNITION_RECEPTOR_SIGNALING_PATHWAY_IN_RESPONSE_TO_VIRUS	0.0776294	0.523135	0.514898	1.42289	371	25	Irf7,Dhx58,Trim15,Pum2
1172	GOBP_ORGANIC_ACID_TRANSPORT	0.0776631	0.523135	-0.316761	-1.23819	443	226	Slc1a2,Bdkrb2,Slc10a6,Trh,Slc16a10,Slc47a1,Slc26a2,Slc17a6,Pla2g3,Slc6a5,Avp,Slc6a9,Slc13a3,Cpt1b,Slc6a20a,Slc25a45,Hrh3,Abcg2,Slc12a2,Mid1ip1,Abcc1,Slc25a18,Tnfrsf11a,Folr2,Slc25a22,Slc7a11,Slc32a1,Slc6a11,Edn1,Grm2,Oxt,Apoe,Slc1a3,Nmb,Kcnj10,Slc7a8,Slc25a10,Slc26a1,Apba1,Ncoa2,Acacb,Arg1,Ntrk2,Slc7a10,Stra6
8936	HP_ABNORMAL_ARACHNOID_MATER_MORPHOLOGY	0.0777112	0.523135	-0.563192	-1.4559	401	20	Fgfr2,Bicc1,Son,Pkd1,Fgfr1,Tmem231,Arid2,Gpsm2,Ganab
8324	HP_FUNCTIONAL_ABNORMALITY_OF_THE_MIDDLE_EAR	0.0777238	0.523135	-0.31134	-1.22922	447	248	Cdca7,Cdh1,Trps1,Zbtb20,Cdhr1,Gdf5,Foxj1,Dnah5,Six1,Dnah9,Chd7,Fat4,Fgfr2,Col2a1,Kmt2a,Dchs1,Fras1,Bmp4,Prdm16,Notch2,Tbx1,Nf1,Nsd1,Enpp1,Jmjd1c,Tnfrsf11a,Creb3l1,Med13,Bmp2,Svbp,Rom1,Edn1,Col11a2,Bptf,Ep300,Recql4,Pik3c2a,Nipbl,Dnaaf5,Setd2,Flnb,Sdhc,Col1a2,Cplane1,Nrl,Rai1,Rlbp1,Epas1,Snrnp200,Rpe65,Arid2,Aff4,Lrp5
9267	COATES_MACROPHAGE_M1_VS_M2_UP	0.0778828	0.523159	-0.414385	-1.35381	411	68	Lama3,Rapsn,Marcksl1,Tubb2b,Gnb4,Ada,Plaat3,Sfi1,Cxcr4,Rfx3,Txnip,Acss1
8134	HP_ABNORMAL_DURA_MATER_MORPHOLOGY	0.0779879	0.523159	-0.572172	-1.45745	399	19	Col11a1,Tgif1,Ptch1,Ptch2,Dll1,Gli2,Fgfr1,Disp1
4039	GOBP_IRON_COORDINATION_ENTITY_TRANSPORT	0.0780608	0.523159	-0.673876	-1.48306	379	10	Lcn2,Asic3,Slc48a1,Slc22a17
7656	HP_APLASIA_HYPOPLASIA_OF_THE_2ND_FINGER	0.0780608	0.523159	-0.673947	-1.48322	379	10	Gdf5,Col2a1,Meis2,Bmp2
5526	GOMF_OXYGEN_BINDING	0.0781438	0.523159	-0.635537	-1.49045	388	13	Cyp3a13,Th,Cyp26a1,Cyp8b1,Cbs
6377	HP_ABNORMAL_DIAPHYSIS_MORPHOLOGY	0.0781995	0.523159	-0.32381	-1.24588	442	200	Col11a1,Trps1,Zbtb20,Gdf5,Slc26a2,Gli1,Lifr,Chst3,Car2,Fgfr2,Col2a1,Xylt1,Col9a2,Papss2,Ehhadh,Alpl,Idua,Mks1,Notch2,Scarf2,Bhlha9,Nf1,Nsd1,Enpp1,Tnfrsf11a,Cbs,Setbp1,Col9a3,Gli3,Cyp27b1,Col11a2,Recql4,Magel2,Slc35d1,Lrp4
325	GOBP_CIRCULATORY_SYSTEM_PROCESS	0.0782853	0.523159	-0.283075	-1.18202	472	443	Cartpt,Oxtr,Slc1a2,Bdkrb2,Hsd11b2,Npr1,Ptpro,Itga1,Scnn1b,Adrb3,Serpinf2,Kcna5,Th,P2ry2,Ryr3,Ager,Dsg2,Slc2a10,Casq2,Cacng5,Hcn4,Slc4a4,Gsn,Chd7,Itpr2,Ada,Nppa,Adra2b,Avp,Tacr2,Srebf1,Slc6a9,Slc13a3,Kcnma1,Adrb2,Tac1,Scn2b,Slc44a1,Slc6a20a,Gch1,Cxcr4,Abcg2,Slc12a2,P2rx1,Scn1a,Dll1,Ednrb,Klf2,Abcc1,Sgk1,Tgfb2,Itgb1bp1,Egfr,Camk2d,Slc4a8,Ptafr,Ctsz,Jup,Rasl10b,Slc4a5,Hspb7,Mecp2,Dmpk,Npy,Tbc1d8,Gst…
9075	Oligodendrocyte_Newly-Formed_Zhang_JNeuro_2014	0.0783063	0.523159	-0.510324	-1.41513	404	29	Itpr2,Cnksr3,Bmp4,Slc12a2,Ppp2r3a,Sema5a,Fmnl2,Tns3,Chn2,Frmd4a,Strn,Elovl6
7654	HP_ABNORMAL_PHALANGEAL_JOINT_MORPHOLOGY_OF_THE_HAND	0.0783154	0.523159	-0.345665	-1.27498	436	143	Col11a1,Lama3,Trps1,Gdf5,Slc26a2,Lifr,Rapsn,Itgb4,Chst3,Hes7,Fat4,Fgfr2,Col2a1,Xylt1,Idua,Prdm16,Megf10
5589	GOMF_HEAT_SHOCK_PROTEIN_BINDING	0.078343	0.523159	0.367746	1.30475	364	89	Fkbp6,Chordc1,Iqcg,Hspa5,Ptges3,Dnajc18,Ahr,Fkbp5,Mettl18,Bag4,Dnajb6,Dnajb1,Kdr,Hikeshi,Hdac2,Dnaja2,Hspa13,Hdac8,Bag5,Ficd,Adora1,Dnajb9,Dnaja1,Creb1,Kcnj11,Snca,Dnaja3,Hspa1l,Hif1a,Telo2,Nr3c1,Hspa9,Bag3,Dnajc7,Hsf1,Tsc2,Apaf1,Dnajb12,Stip1,St13,Eif2ak3,Fkbp4,Dnajc9,Hspa2
3118	GOBP_POSITIVE_REGULATION_OF_AMINO_ACID_TRANSPORT	0.0783447	0.523159	-0.634715	-1.48852	389	13	Trh,Avp,Slc12a2
5299	GOMF_PEPTIDASE_ACTIVITY	0.0785074	0.52333	0.279998	1.18246	323	341	Kel,Mmp9,Dpp4,Usp18,Psmb11,Mmp14,Adamtsl3,Ctsc,Cpz,Adamts14,C2,Tnfaip3,Gzmm,Enpep,Prss22,Adamts8,Spcs3,Cfd,Shh,Agbl4,Mmel1,Nrip3,Cps1,Adam33,Cpxm2,Fap,Pcsk2,Sec11a,Usp14,Adamtsl2,Dpp10,Usp1,Tasp1,Usp43,Ctsk,Thop1,Casp7,Otub2,Usp25,Casp1,Mme,Senp8,Adamts17,Prss23,Rhbdl2,Ctrl,F10,Trabd2b,Oma1,Pcsk4,Mbtps2,Stambpl1,Psmb9,Parl,Pcsk1,Adamts16,Atg4c,Mmp16,Mmp23,Ermp1,Lnpep,Psma5,Cndp2,Capn7,Sppl2a,Dpp9
8401	HP_BONE_CYST	0.0785563	0.52333	-0.537966	-1.4325	406	23	Zbtb20,Fos,Nf1,Pik3ca,Sdhc,Fgfr1
7782	HP_OROMOTOR_APRAXIA	0.0785728	0.52333	-0.571087	-1.45469	402	19	Tgif1,Ptch1,Tubb2b,Dll1,Adgrg1,Gli2,Fgfr1,Disp1,Gas1,Foxh1,Cdon
9179	Gandal_2018_AutismSpectrumDisorder_Downregulated_Cortex	0.0785949	0.52333	0.268832	1.16338	310	447	Henmt1,Sncg,Bricd5,Neurod6,Tceal7,Cbln2,Aqp11,Faah,Ndufaf5,Camk2n1,Gabra1,Nlk,Armcx5,Gfm1,Dnajc18,1600012H06Rik,Terf1,Fkbp3,Amn1,Gpcpd1,Ndufaf1,Kcnip4,Hyls1,Tm2d3,Ephb6,Decr2,Vip,Plcl2,Noc4l,Nuak1,Itfg1,Elovl4,Trpc1,Dnm1l,Nthl1,Syp,Grik1,Fh1,Grin2d,Lrrc8b,Klhdc2,Kazn,Far2,Kcnab1,Stambpl1,Cacng2,Pcsk1,Pvalb,Osbpl10,Apoo,Alkbh6,Cacna2d3,Tm7sf2,Vtn,Psma5,Vamp1,Npy5r,Trap1,Mapk10,Vwc2,Psmg3,Spryd7,Nd…
7005	HP_CAVUM_SEPTUM_PELLUCIDUM	0.0787879	0.524115	-0.587844	-1.45881	402	17	Tubb2b,Nkx2-1,Nsd1,Pik3ca,Setd2
8195	HP_ABNORMAL_BLOOD_SODIUM_CONCENTRATION	0.0788253	0.524115	-0.501298	-1.41005	407	31	Tbx19,Scnn1g,Star,Scnn1b,Scnn1a
4688	GOCC_GOLGI_ASSOCIATED_VESICLE_MEMBRANE	0.0789584	0.524197	0.456117	1.38192	375	39	Cftr,Slc18a3,Tmed3,Rassf9,Clba1,Gopc,Zdhhc13,Copz2,Sppl2a,Dipk2a,Kdelr1,Copb1,Copb2,Rhoq
4995	GOCC_VESICLE_TETHERING_COMPLEX	0.0790299	0.524197	0.418856	1.35784	377	54	Stxbp6,Exoc5,Eipr1,Cog6,Vps33b,Trappc13,Trappc1,Cog8,Vps33a,Zw10,Vps8,Dnajc28,Exoc6b,Trappc11,Vps16,Trappc6b,Trappc3,Hook1,Synpo2,Vps18,Myrip,Vps39,Trappc8,Exoc7,Vps11,Vps54,Hook3,Exoc1,Trappc2l,Trappc12,Aktip,Rint1,Rab10,Hook2,Vps53
5363	GOMF_STEROL_TRANSPORTER_ACTIVITY	0.0790391	0.524197	-0.514883	-1.40737	407	27	Apob,Star,Abca1,Abcg8,Apoe
8749	HP_ABNORMAL_C_REACTIVE_PROTEIN_LEVEL	0.0790995	0.524197	0.497953	1.41609	382	28	Cd244a,Ctla4,Cftr,Il2rb,Casr
2811	GOBP_ARTERY_MORPHOGENESIS	0.0791188	0.524197	-0.446036	-1.36911	412	48	Apob,Six1,Adamts9,Chd7,Bmp4,Notch1,Tfap2b,Tbx1,Tgfb2,Nf1,Smad7,Mdk,Apoe,Stra6,Prox1,Arid2,Bmpr1a,Lrp1
3121	GOBP_POSITIVE_REGULATION_OF_NERVOUS_SYSTEM_DEVELOPMENT	0.0792598	0.524392	-0.315973	-1.23466	453	225	Oxtr,Egr2,Nkx6-2,Star,Mag,Gjc2,Sox10,Nkx2-2,Oprm1,Olig2,Cbln1,Nrxn1,Ptprz1,Tiam1,Aspa,Ntrk1,Crabp2,Plxnb3,Map1b,Lrrn3,Sox11,Cxcr4,Notch1,Tpbg,Serpinf1,Rgs14,Sox8,Spint1,Ascl1,Bmp2,Rnd2,Sema5a,Gli3,Oxt,Smarcd3,Plxna2,Disc1,Wnt3,Mdk,Hap1,Plxnb1,Arhgdia,Sema4d,Dicer1,Lif,Plag1,Ntrk2,Tenm4,Plxna3,Dbn1,Dlg5,Cul7,Prmt5,Ptn,Foxg1,Nefl,Adgrb1,Serpine2
3726	GOBP_POSITIVE_REGULATION_OF_TRIGLYCERIDE_METABOLIC_PROCESS	0.0792608	0.524392	0.560984	1.4392	385	18	Plin5,Apoa5,Rgn,Abhd5
1286	GOBP_REPRODUCTIVE_BEHAVIOR	0.0793283	0.524467	-0.536708	-1.42915	410	23	Oxtr,Th,Avp,Oxt,Drd1,Thra
2970	GOBP_REGULATION_OF_MUSCLE_CELL_DIFFERENTIATION	0.0794832	0.524719	0.354773	1.28918	362	103	Lmod3,Igf2,Cyp26b1,Mmp14,Grem1,Mylk3,Msx1,Bdnf,Prdm6,Shh,Boc,Efemp2,Rgs2,Mapk11,Xbp1,Pdcd4,Olfm2,Mapk12,Mef2c
9117	ZHONG_PFC_C6_DLX5_GAD1_GAD2_POS_INTERNEURON	0.0795205	0.524719	-0.612472	-1.47383	397	15	Erbb4,Dlx2,Dlx5,Rbp1,Ackr3
4495	GOCC_ORGANELLAR_RIBOSOME	0.0795988	0.524719	0.390274	1.32421	372	70	Mrpl43,Mrpl32,Mrpl49,Mrpl18,Mrps22,Ndufab1,Mrpl35,Mrpl44,Mrps31,Mrps35,Mrps30,Mrps11,Mrpl22,Mrpl3,Mrps27,Mrps9,Mrpl12,Mrpl37,Mrpl23,Mrpl50,Mrpl11,Mrpl58,Mrpl17,Mrps28,Chchd1,Mtg1,Dap3
8129	HP_ANTERIOR_PITUITARY_DYSGENESIS	0.0796513	0.524719	-0.599053	-1.46456	401	16	Lhx3,Vangl2,Mthfr,Gli2,Magel2,Fgfr1,Zswim6,Sox2,Arnt2
7941	HP_RHIZOMELIA	0.0796562	0.524719	-0.444752	-1.3729	416	49	Col11a1,Gdf5,Slc26a2,Chst3,Kmt2a
7570	HP_PREMATURE_CORONARY_ARTERY_ATHEROSCLEROSIS	0.0797042	0.524719	-0.671447	-1.47772	387	10	Apob,Abca1,Abcg8,Apoe
7250	HP_ABNORMALITY_OF_THE_ANKLES	0.0797716	0.524792	-0.376801	-1.31325	432	97	Fa2h,Gdf5,Gjc2,Lifr,Ntrk1,Wnk1,Col9a2,Psat1,Scn1a,Adgrg1,Nsd1,Col9a3,Gli3,Cyp27b1,Lgi4,Bptf,Col6a1,Setd2,Spg11,Myh7,Huwe1
8421	HP_STEREOTYPICAL_HAND_WRINGING	0.0800081	0.525618	-0.644414	-1.48067	392	12	Grin2a,Mecp2,Foxg1
6816	HP_ABNORMAL_ESOPHAGUS_MORPHOLOGY	0.0800577	0.525618	-0.349593	-1.27961	443	135	Lama3,Tert,Greb1l,Itgb4,Slc2a10,Chd7,Slc6a5,Cybb,Apc,Fgfr2,Tcf4,Alms1,Notch1,Slc12a2,Phgdh,Tgfb2,Dync2i2,Phka2,Jup,Cbs,Atp7b,Rpl11,Ncf1,Brca2,Eogt,Krt18
6757	HP_LEUKEMIA	0.0800663	0.525618	-0.371228	-1.30665	434	104	Tert,Gli1,Erbb3,Mefv,Apc,Bub1,Lpp,Etv6,Nf1,Nsd1,Rpl15,Piga,Setbp1,Cbl,Rpl11,Tal1,Brca2,Ep300,Recql4,Was,Tet2,Pik3ca,Setd2,Cebpa,Pdgfra,Bax,Ptpn11,Pot1a,Scn11a,Dnmt3a,Rpl18,Numa1,Rpl5,Tcirg1,Mllt10,Sh2b3,Wipf1
2864	GOBP_CIRCADIAN_SLEEP_WAKE_CYCLE_SLEEP	0.0801527	0.525815	-0.632439	-1.48318	398	13	Star,Npy2r,Ada,Per3,Crh
4705	GOCC_CORTICAL_ACTIN_CYTOSKELETON	0.0802271	0.525926	-0.414483	-1.34759	423	66	Anln,Spta1,Cdh1,Mobp,Gsn,Mlph
6554	HP_ABNORMAL_JOINT_MORPHOLOGY	0.0803543	0.525926	-0.265578	-1.15189	507	725	Spp1,Col11a1,Slc4a1,Spta1,Fa2h,Chat,Lama3,Trps1,Zbtb20,Gdf5,Trf,Slc26a2,Gjc2,Gli1,Serpinf2,Tgif1,Lifr,Ptch1,Rapsn,Itgb4,Slc2a10,Six1,Myo9a,Ecel1,Mefv,Chst3,Slc6a5,Ankrd55,Hes7,Apc,Fat4,Car2,Ntrk1,Fgfr2,Lrp6,Ptch2,Slc6a9,Col2a1,Kmt2a,Xylt1,Wnk1,Bmp4,Col9a2,Map1b,Alpl,Flnc,Idua,Sox11,Wrn,Gch1,Prdm16,Psat1,Tfap2b,Megf10,Unc80,Serpinf1,Sh3kbp1,Slc12a2,Phgdh,Notch2,Nt5e,Scn1a,Tbx1,Scarf2,Bhlha9,Dll1,A…
139	GOBP_RETINA_HOMEOSTASIS	0.0803606	0.525926	-0.45976	-1.38159	418	43	Azgp1,Cdhr1,Trf,Cdh23,Crocc,Nphp3,Ush1g,Atp1b2,Pcdh15,Bbs1,Rpe65,Lca5,Bbs4
6001	HP_MEDIAN_CLEFT_LIP	0.0803952	0.525926	-0.514503	-1.40633	414	27	Tgif1,Ptch1,Slc2a10,Dll1,Gli2,Pign,Fgfr1,Disp1,Fzd2,Dvl1,Zswim6,Gas1,Gja1,Foxh1,Cdon
9238	BLALOCK_ALZHEIMERS_DISEASE_INCIPIENT_UP	0.0805695	0.526086	-0.306094	-1.22051	463	275	Dao,Dbf4,Itga1,Rgs9,Pde4c,Mbp,Cpm,Fut2,Jak3,S100a4,Srebf1,Sfrp1,Gabrq,Clic1,Flnc,Alms1,Ctdsp1,Zhx3,Klf2,Sgk1,Ascl1,Rab1b,Kat2b,Adgra3,Nktr,Myo10,Luc7l3,Erbin,Tcn2,Lamc1,Mr1,Gli2,Efemp1,Ep300,Fam3a,Was,Nmb,Tns3,Il2rg,Dicer1,Fnbp1,H2az2,Clu,Cebpa,Plag1,Pcx,Cyp4f13,Gpsm3,Arid1a,Vcan,Cyp39a1,Smarcc1,Emid1,Tm7sf3,Islr,Agfg2,Dapk2,Psmc3ip,Enah,Dcn,Rxrb,Numa1,Akap13,Gnai3,Add3,Malt1,Ctdsp2,Gamt,Gja1,Cal…
1636	GOBP_POSITIVE_REGULATION_OF_ACTIN_FILAMENT_BUNDLE_ASSEMBLY	0.0805742	0.526086	-0.43847	-1.36774	420	52	Serpinf2,Epha1,Sfrp1,Tac1,Swap70,Lpar1,Sorbs3,Itgb1bp1,Evl,Sdc4,Arhgef10,Limch1,Fermt2,Pfn1
7328	HP_ABNORMAL_BONE_STRUCTURE	0.0806029	0.526086	-0.276826	-1.1686	491	508	Slc4a1,Lama3,Trps1,Zbtb20,Gdf5,Tert,Fos,Slc26a2,Aspm,Hhat,Wnt1,Sox10,Lifr,Ptch1,Itgb4,Pole,Chst3,Cdh23,Chd7,Map3k1,Apc,Fat4,Avp,Pdlim4,Car2,Fgfr2,Lrp6,Tcf4,Ptch2,Col2a1,Dchs1,Xylt1,Wnk1,Ehhadh,Alpl,Il17rd,Wrn,Asxl2,Bub1,Psat1,Unc80,Cox4i2,Phgdh,Notch2,Nt5e,Fah,Nf1,Enpp1,Tnfrsf11a,Dync2i2,Phka2,Cdk5rap2,Creb3l1,Mdm4,Cbs,Bmp2,Setbp1,Col9a3,Atp7b,Sema5a,Gli3,Cbl,Rpl11,Cyp27b1,Slc29a3,Tjp2,Nphp3,Brca…
4151	GOBP_POSITIVE_REGULATION_OF_RESPONSE_TO_WOUNDING	0.0807192	0.526086	-0.455884	-1.37604	421	44	Cldn3,Serpinf2,Duox1,Nfe2l2,Cxcr4,Plpp3,Cntf,Ano6,Mdk,Fermt2,Thbd,Enpp4,Kank1,Anxa1,Ptn
8390	HP_SUBSTANTIA_NIGRA_GLIOSIS	0.0807313	0.526086	-0.670865	-1.47644	392	10	Atxn3,Nr4a2,Sncaip
747	GOBP_PERIPHERAL_NERVOUS_SYSTEM_DEVELOPMENT	0.0808584	0.526086	-0.434334	-1.36156	421	54	Egr2,Hapln2,Fa2h,Sox10,Itgb4,Erbb3,Ugt8a,Prx,Ndrg1,Sox8,Sirt2,Onecut2,Ednrb,Pmp22,Nf1,Arhgef10,Lgi4
1170	GOBP_AMINE_TRANSPORT	0.0808837	0.526086	-0.395631	-1.33141	431	80	Cartpt,Oxtr,Trh,Npy2r,Th,Syt9,Adra2b,Syt6,Avp,Tacr2,Hrh3,Slc12a2,Syt15,Crh,Oxt,Drd1,Rab3b
2147	GOBP_KERATAN_SULFATE_CATABOLIC_PROCESS	0.0810284	0.526086	0.650529	1.44888	415	10	Omd,Lum,Fmod,Ogn
9042	Astrocyte_All_Cahoy_JNeuro_2008	0.0810811	0.526086	-0.429465	-1.35557	422	56	Slc1a2,Slc4a4,Papss2,Pla2g7,Gldc,Egfr,Slc25a18,Mlc1,Cbs,Gli3,Adhfe1,Grin2c,Aqp4,Ttpa,Slc1a3,Gfap,Acot11,Pbxip1,Acsbg1,Slc7a10,Sox9,Aldh1l1,Fzd2,Atp1a2,Ntsr2
4517	GOCC_ACROSOMAL_VESICLE	0.0811633	0.526086	-0.426357	-1.35567	426	58	Tssk1,Arc,Itga1,Spag8,Pla1a,Scnn1a,Cd46,Notch1,Rnd2,Tcp11,Bmf
6312	HP_CONGENITAL_DIAPHRAGMATIC_HERNIA	0.0811941	0.526086	-0.425884	-1.35865	426	59	Slc2a10,Dact1,Chst3,Hes7,Vangl2,Kmt2a,Sox11,Kcna1,Gli3,Mthfr,Pbx1,Nipbl,Pign,Stra6,Efnb1,Arid1a,Arid1b,Rarb,Lfng,Arid2
6276	HP_DEPRESSIVITY	0.0812253	0.526086	-0.309673	-1.22649	471	254	Dao,Erbb4,Fa2h,Grin2a,Tgif1,Vps13c,Ptch1,Prss12,Pdzd7,Nr4a2,Cdh23,Gsn,Chd7,Sncaip,Cep85l,Per3,Tcf4,Matr3,Idua,Gch1,Tbx1,Dll1,Jmjd1c,Tnik,Mecp2,Abcb4,Dmpk,Cbs,Atp7b,Cbl,Tet3,Gli2,Ezr,Pfn1,Tet2,Pon2,Nsmf,Pik3ca,Ush1g
4191	GOBP_REGULATION_OF_REACTIVE_OXYGEN_SPECIES_BIOSYNTHETIC_PROCESS	0.0813438	0.526086	0.399049	1.33116	384	63	Agtr2,Rgn,Cyba,Tlr6,Arg2,Cd34,Tnf,Klf4,Ptgs2,Slc18a2,Trap1,Hsp90aa1,Ass1,Atp2b4,Tspo,Cd47,Rock2,Snca,Coa8,Cflar,Sod2
699	GOBP_ACTIVATION_OF_ADENYLATE_CYCLASE_ACTIVITY	0.0814944	0.526086	-0.518394	-1.40772	420	26	Lgr5,Adrb3,Adrb2,Adcy8,Drd1,Adcy4
5302	GOMF_METALLOPEPTIDASE_ACTIVITY	0.0815158	0.526086	0.346005	1.27386	369	113	Kel,Mmp9,Mmp14,Adamtsl3,Cpz,Adamts14,Enpep,Adamts8,Agbl4,Mmel1,Adam33,Cpxm2,Adamtsl2,Thop1,Mme,Adamts17,Trabd2b,Oma1,Mbtps2,Stambpl1,Adamts16,Mmp16,Mmp23,Ermp1,Lnpep,Cndp2
7521	HP_BICONCAVE_VERTEBRAL_BODIES	0.0815249	0.526086	-0.585219	-1.45229	416	17	Zbtb20,Idua,Serpinf1,Notch2,Cbs,Col1a2
8577	HP_ABNORMAL_VISUAL_FIXATION	0.0816493	0.526086	-0.6579	-1.48553	399	11	Aspa,Ptpn23,Itpr1,Pet100,Rnf13
5296	GOMF_FERROUS_IRON_BINDING	0.0817707	0.526086	-0.559839	-1.44724	422	20	Trf,Th,Fth1
7142	HP_RECURRENT_FRACTURES	0.0818282	0.526086	-0.372703	-1.30797	443	102	Tert,Foxe1,Wnt1,Sox10,Lifr,Chst3,Cdh23,Chd7,Car2,Fgfr2,Col2a1,Alpl,Il17rd,Notch2,Tnfrsf11a,Cbs,Sema5a,Cbl,Cyp27b1,Slc29a3,Tet2,Nsmf,Col1a2,Ctnnd2,Sox9,Fgfr1
754	GOBP_MYOBLAST_FUSION	0.0818375	0.526086	-0.533994	-1.42192	423	23	Wnt1,Tanc1,Cd9,Dyrk1b,Cd81,Myof,Adgrb1,Cacna1h,Plekho1,Cdon,Mapk14
1778	GOBP_REGULATION_OF_ORGANELLE_ORGANIZATION	0.0819723	0.526086	-0.259048	-1.13957	531	889	Iqgap3,S100a8,Top2a,S100a9,Tgfa,Spta1,Mki67,Fmn1,Tet1,Celsr1,Serpinf2,Vps13c,Usp6nl,Phf19,Espl1,Cep97,Rhod,Rhog,Syt9,Fzd5,Cdc42ep1,Gsn,Phldb1,Clic4,Cbln1,Dusp1,Arhgap6,Apc,Map2,Cep295,Avp,Epha1,Cenpf,Srebf1,Spire1,Pif1,Kmt2a,Bmp4,Sfrp1,Adrb2,Styxl1,Map1b,Tac1,Resf1,Trp53bp2,Alms1,Swap70,Bub1,Lpar1,Sirt2,Sorbs3,Lats1,Notch2,Mid1ip1,Parp3,Crocc,Itgb1bp1,S1pr1,Gas2l1,Rab1b,Dlgap5,Evl,Cdk5rap2,Cntrl,…
365	GOBP_CARDIAC_SEPTUM_DEVELOPMENT	0.0819765	0.526086	-0.406875	-1.34195	432	72	Chd7,Nrp2,Fgfr2,Bmp4,Matr3,Sox11,Notch1,Notch2,Ccn1,Tbx1,Tgfb2,Cntrl,Mdm4,Nphp3,Smad7,Stra6,Smad6,Dctn5,Rbm15,Heyl,Rarb,Fzd2,Prox1,Bmpr1a
1349	GOBP_DEVELOPMENTAL_MATURATION	0.0820458	0.526086	-0.326662	-1.2461	461	185	Ropn1l,Wnt1,Sox10,Gal,Nr4a2,Fzd5,C1ql1,Pla2g3,Nrxn1,Fat4,Epha8,Dchs1,Xylt1,Map1b,Sez6,Unc13c,Nfatc4,Nfia,Sox8,Sirt2,Cd63,Baiap3,Rfx3,Ednrb,Klf2,Ascl1,Tgfb2,S1pr1,Mecp2,Bmp2,Tcp11,Fam210b,Lgi4,Cdh5,Ptk2b,Tal1,Disc1,Brca2,Tbx6,Plxnb1,Sema4d,Palm,Nppc,Reck,Bcl11a,C3,Cebpa,Fbxo5
4303	GOBP_WNT_SIGNALING_PATHWAY_INVOLVED_IN_MIDBRAIN_DOPAMINERGIC_NEURON_DIFFERENTIATION	0.0820576	0.526086	-0.657299	-1.48418	401	11	Wnt9b,Wnt1,Lrp6,Wnt3
7785	HP_GENERALIZED_DYSTONIA	0.0820576	0.526086	-0.657142	-1.48382	401	11	Fa2h,Th,Gch1
2459	GOBP_POSITIVE_REGULATION_OF_LYMPHOCYTE_DIFFERENTIATION	0.0820578	0.526086	0.398605	1.33033	385	64	Hlx,Il1rl2,Mmp14,Ccl19,Egr3,Ppp2r3c,Shh,Cd83,Tox,Zbtb16,H2-Ea,Btk,Xbp1,Atp11c
3264	GOBP_INTESTINAL_EPITHELIAL_CELL_DIFFERENTIATION	0.0821218	0.526086	0.615386	1.44115	417	12	Klf5,Tigar,Yipf6,Spdef,Cdkn1a,Cbfa2t2
58	GOBP_DNA_DOUBLE_STRAND_BREAK_PROCESSING	0.0821355	0.526086	0.558931	1.43393	399	18	Ube2v2,Mre11a,Rnf138,Nbn,Exd2,Wdr70,Ube2n,Smarcad1,Bard1
3222	GOBP_TRABECULA_FORMATION	0.0821355	0.526086	0.558604	1.4331	399	18	Grem1,Fbn2,Ovol2,Tek,Fhl2,Tgfbr3,Mmp2
5657	GOMF_MHC_PROTEIN_BINDING	0.0821355	0.526086	0.558727	1.43341	399	18	Cd244a,H2-T23,Tap2
974	GOBP_RESPONSE_TO_SELENIUM_ION	0.0821693	0.526086	-0.669104	-1.47256	399	10	Apob,Selenov,Arg1,Selenow,Selenom
2851	GOBP_POSITIVE_REGULATION_OF_NEUROGENESIS	0.0824283	0.526976	-0.328333	-1.24914	462	181	Egr2,Nkx6-2,Star,Mag,Gjc2,Sox10,Nkx2-2,Oprm1,Olig2,Ptprz1,Tiam1,Aspa,Crabp2,Plxnb3,Map1b,Sox11,Cxcr4,Notch1,Serpinf1,Rgs14,Sox8,Spint1,Ascl1,Bmp2,Rnd2,Sema5a,Gli3,Smarcd3,Plxna2,Disc1,Wnt3,Mdk,Hap1,Plxnb1,Arhgdia,Sema4d,Dicer1,Lif,Plag1,Ntrk2,Tenm4,Plxna3,Dbn1,Cul7,Prmt5,Ptn,Foxg1,Nefl,Serpine2
8494	HP_ABNORMAL_URINE_CYTOLOGY	0.0824568	0.526976	-0.387904	-1.32197	438	86	Spp1,Gp1ba,Serpinf2,Itgb4,Cd46,Srebf1,Notch2,Bicc1,Nf1,Prtn3,Nup93,Pkd1,Brca2,Thbd,Hoga1,C3,Sdhc,Irf2bp2,Kank2,Il17rc,Epas1,Itgb3,Dnmt3a,Kif1b,Numa1
6349	HP_CENTRAL_DIABETES_INSIPIDUS	0.0824784	0.526976	-0.616403	-1.46486	409	14	Tgif1,Ptch1,Avp,Dll1,Gli2,Disp1,Gas1,Foxh1,Cdon
1670	GOBP_POSITIVE_REGULATION_OF_TRANSPORTER_ACTIVITY	0.0825343	0.526976	-0.395707	-1.32787	438	79	Arc,Rgs9,Gal,Nppa,Cracr2a,Ank3,Slc6a9,Kmt2a,Wnk1,Adrb2,Kcna1,Sgk1,Htr3a,Ptafr,Gstm7,Actn2,Atp2a1,Cacna2d1,Pdzk1,Hap1
2088	GOBP_VIRAL_RNA_GENOME_REPLICATION	0.0826189	0.527155	-0.576307	-1.44924	423	18	Top2a,Eea1,Resf1
8156	HP_ECTOPIC_CALCIFICATION	0.0828739	0.52842	-0.341015	-1.26626	465	148	Col11a1,Apob,Zbtb20,Gdf5,Tert,Slc26a2,Ptch1,Myo5a,Car2,Ptch2,Col2a1,Alpl,Wrn,Qdpr,Notch1,Psat1,Phgdh,Nt5e,Abcg8,Enpp1,Tnfrsf11a
5327	GOMF_ATP_DEPENDENT_MICROTUBULE_MOTOR_ACTIVITY_MINUS_END_DIRECTED	0.082991	0.528805	-0.668099	-1.47035	403	10	Dnah5,Dnah9,Dnah8,Dnhd1,Kifc3,Dync2h1,Dnah2
6561	HP_HIP_DYSPLASIA	0.0830888	0.529067	-0.363831	-1.29425	452	112	Trps1,Gdf5,Slc26a2,Slc2a10,Col2a1,Kmt2a,Prdm16,Med13,Cenpe,Svbp,Gli3,Tet3,Bptf,Ep300,Magel2,Nipbl,Atad3a,Col1a2,Myh7,Rnf13,Fzd2,Dvl1,Pigw,Tanc2,Hspg2,Tcf20,Herc2,Pigv,Myt1l,Nin
3735	GOBP_REGULATION_OF_CALCIUM_ION_IMPORT	0.0832645	0.529823	0.53559	1.42995	402	21	Grm6,Egf,Casr,Homer1,Ramp3,Stc1,Lgals3,Trpv2,Plpp4,Atp2c2
8962	HP_ABNORMALITY_OF_SALIVATION	0.0834089	0.530275	-0.350462	-1.27518	459	130	Dao,Erbb4,Grin2a,Th,Tubb2b,Gsn,Nrxn1,Fgfr2,Matr3,Gch1,Qdpr,Slc12a2,Scn1a,Adgrg1,Pmp22,Mecp2,Fbln1,Atp7b,Cbl,Ntng2,Magel2,Irf5,Pfn1,Tet2,Pon2
420	GOBP_PYRIMIDINE_NUCLEOTIDE_BIOSYNTHETIC_PROCESS	0.0834711	0.530275	0.535263	1.42908	403	21	Cmpk1,Upp1,Nme5,Uck2,Uprt,Cad,Nme6,Cmpk2,Ctps2,Tbpl1,Dut,Uck1
3551	GOBP_RESPONSE_TO_DEXAMETHASONE	0.083506	0.530275	0.483428	1.40277	402	31	Agtr2,Mstn,Abcc2,Cldn1,Fibin,Gjb2,Cps1
7762	HP_DEMYELINATING_PERIPHERAL_NEUROPATHY	0.0838822	0.531861	-0.510791	-1.39618	432	27	Gjc2,Sox10,Plp1,Pmp22
4225	GOBP_NEGATIVE_REGULATION_OF_ANION_TRANSPORT	0.0838974	0.531861	-0.341924	-1.26622	470	146	Cartpt,Ffar4,Acvr1c,Trh,Stxbp5l,Apod,Oprm1,Rsad2,Ada,Adra2b,Srebf1,Sfrp1,Pim3,Hrh3,Pkig,Itgb1bp1,Abcg8,Enpp1,Ucp2,Bmp8a,Enho
1557	GOBP_REGULATION_OF_CELL_PROJECTION_ORGANIZATION	0.083977	0.531861	-0.275687	-1.16545	510	515	Spp1,Acp4,Klk6,S100a9,Anln,Arc,Ptpro,Mag,Tenm3,Efnb3,Kif13b,Wnt1,Epha2,Cep97,Creb3l2,Myo9a,Ermn,Cdhr5,Rhog,Cdc42ep1,Pla2g3,Apc,Map2,Tiam1,Ntrk1,Crabp2,Plxnb3,Sfrp1,Styxl1,Map1b,Sez6,Sema4g,Nfe2l2,Nfatc4,Lpar1,Serpinf1,Efna1,Crocc,Negr1,Cntf,Plek2,Evl,Tnik,Mboat1,Vldlr,Rnd2,Myo10,Ccp110,Acap3,Pld1,Sema5a,Plxna2,Ptk2b,Disc1,Chn1,Vim,Ntng2,Sema6a,Cdhr2,Ezr,Wnt3,Tbx6,Ep300,Mdk,Apoe,Was,Hap1,Plxnb1,Ar…
7013	HP_LEUKODYSTROPHY	0.0840591	0.531861	-0.405008	-1.33579	443	72	Fa2h,Nkx6-2,Gjc2,Tmem63a,Sox10,Plp1
8629	HP_UPPER_EXTREMITY_JOINT_DISLOCATION	0.0840892	0.531861	-0.40998	-1.34357	444	69	Gdf5,Slc26a2,Chst3,Apc,Kmt2a,Xylt1,Map1b,Sox11,Notch2,Scarf2,Ep300,Lrp4,Nipbl,Flnb,Col1a2,Arid1a,Arid1b,Fzd2,Arid2,Aebp1,Dvl1
2760	GOBP_CAMERA_TYPE_EYE_MORPHOGENESIS	0.0840981	0.531861	-0.391669	-1.3213	448	81	Tenm3,Th,Epha2,Fzd5,Pax6,Hipk2,Lrp6,Dio3,Bmp4,Sox11,Tfap2b,Sox8,Notch2,Dll1,Nf1,Fjx1,Rom1,Gli3,Ring1,Ntrk2,Stra6,Nrl,Sox9,Ptn,Phactr4,Bax,Rpe65,Prox1,Lrp5,Bbs4
3617	GOBP_METANEPHRIC_NEPHRON_MORPHOGENESIS	0.0844219	0.532589	-0.565082	-1.43939	432	19	Wnt9b,Fmn1,Bmp4,Six2,Sox8,Pkd1,Lif,Sox9
3033	GOBP_REGULATION_OF_NEUROTROPHIN_TRK_RECEPTOR_SIGNALING_PATHWAY	0.0844601	0.532589	0.628962	1.43876	430	11	Agtr2,Ntf3,Agt,Tmem108
2313	GOBP_SKIN_DEVELOPMENT	0.0844643	0.532589	-0.334586	-1.25863	472	165	Lgr5,Fa2h,Foxe1,Pkp1,Epha2,Dsg2,Itgb4,Gal,Bcl11b,Slc2a10,Igfbp5,Clic4,Prss8,Fgfr2,Ptch2,Fras1,Pcsk6,Notch1,Tfap2b,Elovl1,Lats1,Dll1,Txnip,Tgfb2,Egfr,Casp3,Gjb3,Jup,Ash1l,Pkd1,Lama5,Cyp27b1,Etv4,Gli2,Col5a3,Krt18,Lrp4
1632	GOBP_REGULATION_OF_SYNAPTIC_TRANSMISSION_GABAERGIC	0.0844934	0.532589	-0.505336	-1.4013	436	29	Oxtr,Npas4,Tac1,Baiap3
1756	GOBP_CIRCADIAN_REGULATION_OF_GENE_EXPRESSION	0.0844989	0.532589	-0.429635	-1.35207	440	55	Cartpt,Per3,Kmt2a,Usp2,Nr1d1,Ncoa2,Rbm4b,Huwe1,Mycbp2,Prmt5,Rai1,Kdm5a,Zfhx3,Ppara,Ogt,Drd2,Cavin3,Ciart,Kdm8
3379	GOBP_REGULATION_OF_PATTERN_RECOGNITION_RECEPTOR_SIGNALING_PATHWAY	0.0846774	0.53267	0.389986	1.3151	398	68	Irf7,Smpdl3b,Tnfaip3,Dhx58,Cyba,Tlr6,Esr1,F2rl1,Trim15,Tlr2
8071	HP_ABNORMALLY_LOW_PITCHED_VOICE	0.0846906	0.53267	-0.637349	-1.46443	415	12	Grin2a,Trps1,Kmt2a,Nsd1,Nipbl
789	GOBP_MOTOR_NEURON_AXON_GUIDANCE	0.0846937	0.53267	-0.524296	-1.41001	440	24	Lhx3,Egr2,Rhog,Chn1,Rhoh,Plxna3,Mycbp2,Alcam,Ntn3,Erbb2
3615	GOBP_METANEPHRIC_EPITHELIUM_DEVELOPMENT	0.0847623	0.53267	-0.574087	-1.44365	434	18	Wnt9b,Osr1,Fat4,Sox8,Pkd1,Lif,Sox9
5510	GOMF_TRANSMEMBRANE_RECEPTOR_PROTEIN_PHOSPHATASE_ACTIVITY	0.0849151	0.53267	-0.607365	-1.46154	424	15	Ptpro,Ptprz1,Ptprt,Ptprb,Ptprg,Ptpre,Ptprr
4040	GOBP_NUCLEOTIDE_TRANSMEMBRANE_TRANSPORT	0.0850452	0.53267	-0.665556	-1.46475	413	10	Slc17a9
623	GOBP_STRIATED_MUSCLE_CONTRACTION	0.0850923	0.53267	0.342112	1.26587	386	116	Myh8,Lmod3,Kcne4,Tnnc1,Myh3,Myh6,Myl1,Arg2,Adra1b,Homer1,Myl4,Pkp2,Tmem38b,Mybph,Scn4b,Atp1a1,Rgs2,Asb3,Rangrf,Ccdc78,Kcnj2,Fgf12,Tnni3k,Fgf13,Tnnc2,Kcnj5,Ppp1r13l,Stc1
7608	HP_PYRIDOXINE_RESPONSIVE_SIDEROBLASTIC_ANEMIA	0.0852512	0.53267	0.581503	1.44047	425	15	Fancd2,Fancg,Rad51c,Fancl,Fancb
5542	GOMF_PASSIVE_TRANSMEMBRANE_TRANSPORTER_ACTIVITY	0.0852527	0.53267	-0.297735	-1.205	495	319	Steap1,Kcnn4,Grin2a,Slc24a2,Scnn1g,Kcnq3,Gjb1,Kcnn3,Gjc2,Chrnb1,Scnn1b,Ttyh2,Kcna5,Scnn1a,Tmem63a,Ryr3,Trpm3,Trpc7,Trpm5,Gabrg3,Cacng5,Hcn4,Trpm1,Oprm1,Itpr2,Cybb,Clic4,Clcn1,Kcnma1,Gabrq,Scn2b,Clic1,Kcna1,Unc80,Asic3,Cacna1e,P2rx1,Scn1a,P2rx5,Kcnc3,Htr3a,P2rx3,Gjb3,Pkd1,Panx2,Grin2c,Kcnip3,Orai2,Ptk2b,Aqp4,Ano6,Cacna2d1,Itpr1,Kcnh7,Kcnj10,Asic4,Kcna3,Tmc6,Kcnab3,Kcnc1,Cacng7,Hvcn1,Abcc8,Kcna7
8469	HP_ABNORMAL_MYELINATION	0.0852946	0.53267	-0.286515	-1.18492	510	394	Slc1a2,Pmp2,Mpz,Egr2,Fa2h,Grin2a,Nkx6-2,Litaf,Gjb1,Gjc2,Tmem63a,Sox10,Plp1,Gnb4,Dcx,Prx,Aspa,Ndrg1,Ntrk1,Wnk1,Bmp4,Kif1c,Abca1,Idua,Kcna1,Psat1,Phgdh,Fgd4,Ednrb,Adgrg1,Pmp22,Piga,Slc25a22,Atp7b,Arhgef10,Adamtsl1,Hspb8,Ep300,Kcnj10,Gfap,Pet100,Pign,Dhh,Spg11,Ntrk2,Pcx,Syngap1,Dnm2,Ndufs2,Rnf13,Kidins220,Szt2,Prkdc,Foxg1,Nefl,Ndufs8,Rai1
3839	GOBP_L_GLUTAMATE_IMPORT_ACROSS_PLASMA_MEMBRANE	0.0853147	0.53267	-0.606878	-1.46037	426	15	Slc1a2,Slc7a11,Slc1a3,Kcnj10
4258	GOBP_POSITIVE_REGULATION_OF_CATION_TRANSMEMBRANE_TRANSPORT	0.0853204	0.53267	-0.380952	-1.31097	457	91	Arc,Gjc2,Rgs9,Plp1,Gal,Nppa,Cracr2a,Ank3,Slc6a9,Wnk1,Adrb2,Kcna1,Gstm7,Actn2,Atp2a1,Drd1,Ano6,Cacna2d1,Pdzk1,Hap1
2098	GOBP_REGULATION_OF_MEIOTIC_NUCLEAR_DIVISION	0.0853284	0.53267	0.566198	1.43253	416	17	Piwil2,Msx1,Gpr3,Wnt4,Prdm9,Rad51ap1
7624	HP_DISTAL_ARTHROGRYPOSIS	0.0853901	0.53267	0.602134	1.43515	428	13	Myh8,Fbn2,Mybpc1,Ccdc47,Srpx2
9190	Gandal_2018_Schizophrenia_Upregulated_PFC	0.0856045	0.53267	-0.314085	-1.22585	489	223	S100a8,S100a9,Map3k2,Cd22,N4bp2,Adamts9,Cebpd,Chst3,Hcn4,Gadd45g,Igfbp5,C1ql1,Stard9,Prss53,Cnn3,Cp,Rfx3,Tmem176b,Ube2l6,Elovl7,Phc3,Piga,Rom1,Tmem176a,Cpd,Ptpn2,Zc3hav1,Aqp4,Zfp827,Tnks,Hspb8,Atp11a,Fermt2,Thbd,Tap1,Dpysl3,Wipf3,Arhgef28,Lrch4,Map7,Dnaaf5,Ncam1,Abca2,Nexn,Abl2,Kdm5a,Smc5,Ppp1r3b,Sp1,Acvr2b,Aff4,Igf1r,1700019D03Rik,Cdk18,Mga,Insr,Ifitm2,Lancl3,Mms22l,Fnip2,Ep400,Helb,Tnfrsf1a,Sbn…
8762	HP_ABNORMAL_MACROSCOPIC_URINE_APPEARANCE	0.0857085	0.53267	-0.636301	-1.46203	420	12	Spp1
8072	HP_SPINAL_DYSRAPHISM	0.0857353	0.53267	-0.359507	-1.28654	466	117	Ptch1,Itgb4,Dact1,Msx2,Hes7,Vangl2,Ptch2,Fras1,Sox11,Psat1,Phgdh,Tbx1,Nf1,Jmjd1c,Bmp2,Zic1,Gli3,Mthfr,Chn1,Brca2,Tbx6,Ep300,Recql4,Pik3ca,Flnb,Cul7,Arid1a,Trim36,Ptpn11,Arid1b,Lfng,Arid2,Raf1,Mtr,Zswim6,Actb,Snrpb,Inpp5e,Smarcd1
5887	GOMF_SOLUTE_ANION_ANTIPORTER_ACTIVITY	0.0857696	0.53267	-0.538697	-1.41953	442	22	Slc4a1,Slc26a2,Slc4a9,Slc4a8,Slc4a5,Slc7a11,Slc26a1
4993	GOCC_NEURONAL_DENSE_CORE_VESICLE	0.0857774	0.53267	-0.625166	-1.46613	426	13	Stxbp5l,Penk,Scg2,Npy
7606	HP_INCREASED_MEAN_CORPUSCULAR_VOLUME	0.0857935	0.53267	-0.592165	-1.44772	432	16	Slc4a1,Kcnn4,Rpl15,Mdm4,Rpl11
5812	GOMF_VITAMIN_B6_BINDING	0.0858768	0.53267	-0.461158	-1.37891	452	41	Sds,Etnppl,Gldc,Psat1,Cbs,Alas2,Gcat
6310	HP_SHORT_RIBS	0.085933	0.53267	-0.434664	-1.35587	448	52	Col11a1,Slc26a2,Ptch1,Ptch2,Col2a1,Alpl,Dync2i2,Setbp1,Col11a2,Slc35d1
1415	GOBP_REGULATION_OF_WNT_SIGNALING_PATHWAY	0.0859619	0.53267	-0.304634	-1.21521	495	276	Depdc1b,Lgr5,Amer2,Ptpro,Tert,Gli1,Sox10,Dact1,Dlx5,Rnf213,Apc,Tiam1,Limd1,Sulf1,Ccdc88c,Fgfr2,Lrp6,Wnk1,Tmem131l,Sfrp1,Nfatc4,Notch1,Plpp3,Lats1,Bicc1,Xiap,Egfr,Jup,Bmp2,Nrarp,Ubr5,Sema5a,Gli3,Zfp703,Adgra2,Disc1,Nphp3,Psme4,Wnt3,Tcf7l1,Tnks,Mdk,Apoe,Sox17,Lzts2,Daam2,Nfatc1,Reck,Lrp4,Rack1,Kank1,Pfdn5,Ctnnd2,Plekha4,Nkd1,Sox9,Atp6v0c
5664	GOMF_PEPTIDE_ANTIGEN_BINDING	0.0860278	0.53267	0.627907	1.43634	438	11	H2-T23,H2-Eb1,Tap2,H2-Ea
7014	HP_ABNORMALITY_OF_MIDBRAIN_MORPHOLOGY	0.0860648	0.53267	-0.426567	-1.34643	448	56	Tgif1,Ptch1,Atxn3,Nr4a2,Sncaip,Slc44a1,Gch1,Mks1,Dll1,Gli2,Cplane1,Disp1,Zfp423,Tmem231
4178	GOBP_REGULATION_OF_PROTEIN_MATURATION	0.0860687	0.53267	-0.466359	-1.37863	450	39	Acp4,Nlrc4,Serpinf2,Tmem98,Gsn
4956	GOCC_SIDE_OF_MEMBRANE	0.0860768	0.53267	-0.296075	-1.20075	501	326	Azgp1,Sla,Slc4a1,Tnk1,Spta1,Cdh1,Gp1ba,Scnn1g,Cd22,Litaf,Trf,Mog,Itga1,Scnn1b,Fgr,Gng7,Th,Lifr,Frk,Gnb4,Ccr10,Prnd,Mcam,Ada,Sppl2b,Gna12,Tiam1,Ptpn7,Cxcr4,Abcg2,P2rx1,Nt5e,Cd276,S1pr1,Csf3r,Tnfrsf11a,Gfra1,Jup,Folr2,Tnfrsf4,Adgra3,Cdh5,Cyth1,Mr1,Tlr4,Ptk2b,Aqp4,Ezr,Gfra4,Lamp1,Cubn,Fermt2,Thbd,Il2rg,Palm,Ackr3,Mfge8,Krt18,Fcer1g,Gnai2,Lck,Ly6g5b,Ncam1
9109	ZHONG_PFC_C8_ORG_PROLIFERATING	0.0861509	0.53267	-0.471231	-1.38087	450	37	Depdc1b,Aspm,Cenpf,Bub1,Plin3,Itgb1bp1,Cenpe
4385	GOBP_NEGATIVE_REGULATION_OF_NEURAL_PRECURSOR_CELL_PROLIFERATION	0.086217	0.53267	-0.581817	-1.44385	440	17	Btg2,Sirt2,Spint1,Nf1,Ptn,Nr2e1,Appl2,Ctnna1,Gata2,Cend1
774	GOBP_MEMORY	0.086226	0.53267	-0.375653	-1.302	466	94	Oxtr,Npas4,Arc,Grin2a,Slc24a2,Th,Tac1,Nfatc4,Serpinf1,Rgs14,Adcy8,Sgk1,Foxo6,Vldlr,Mecp2,Pak6,Oxt,Tafa2,Apoe
266	GOBP_NEGATIVE_REGULATION_OF_LEUKOCYTE_MIGRATION	0.0863354	0.532992	0.490175	1.40244	416	29	Adtrp,Dpp4,Cd200r1,Grem1
7292	HP_SHORT_NOSE	0.0865266	0.533819	-0.319837	-1.23236	489	202	Col11a1,Cdca7,Grin2a,Slc26a2,Tgif1,Lifr,Ptch1,Slc2a10,Apc,Avp,Fgfr2,Col2a1,Kmt2a,Ubr1,Sox11,Nfia,Zfp462,Dll1,Asxl3,Son,Bmp2,Setbp1,Gli3,Col11a2,Gli2,Chst14,Recql4,Lrp4,Nipbl,Pign,Atad3a,Abcc8,Flnb,Rnf13,Fgfr1,Disp1,Foxg1,Rai1,Fzd2,Aff4,Pura,Dvl1,Pak3,Gtpbp2,Il1rapl1,Npr2,Zswim6,Gas1,Actb,Gja1,Foxh1,Fbn1,Tcf20,Glul,Pigv,Gpc3,Mlxipl,Erf,Cdon
5745	GOMF_TRANSFORMING_GROWTH_FACTOR_BETA_BINDING	0.0868583	0.534517	0.554007	1.4213	422	18	Nrros,Wfikkn2,Acvrl1,Tgfbr3,Ltbp1,Tgfbr1,Vasn,Tgfbr2,Acvr1,Ltbp4
8686	HP_PRODUCTIVE_COUGH	0.0869072	0.534517	-0.46467	-1.38487	459	40	Scnn1g,Foxj1,Scnn1b,Dnah5,Scnn1a,Dnah9
518	GOBP_CELLULAR_BIOGENIC_AMINE_METABOLIC_PROCESS	0.0869235	0.534517	-0.415071	-1.33838	457	63	Dao,Grin2a,Trh,Npr1,Gpr37,Th,Nr4a2,Sncaip,Slc44a1,Gch1,Tgfb2,Mecp2,Pde1b,Drd1
4002	GOBP_NEGATIVE_REGULATION_OF_NEURON_DEATH	0.0869255	0.534517	-0.340842	-1.26221	487	146	Tfap2d,Star,Mag,Gdf5,Tert,Wnt1,Six1,Erbb3,Nr4a2,Btg2,Pla2g3,Ptprz1,Hipk2,Ntrk1,Nfatc4,Tfap2b,Serpinf1,Unc5b,Cntf,Mecp2,Slc7a11,Cbl,Ptk2b,Mdk,Apoe,Tox3,Pik3ca,Rack1,Ntrk2,Syngap1
5547	GOMF_GATED_CHANNEL_ACTIVITY	0.0869264	0.534517	-0.308583	-1.21723	501	246	Kcnn4,Grin2a,Scnn1g,Kcnq3,Kcnn3,Chrnb1,Scnn1b,Ttyh2,Kcna5,Scnn1a,Tmem63a,Ryr3,Trpm3,Trpm5,Gabrg3,Cacng5,Hcn4,Oprm1,Itpr2,Cybb,Clic4,Clcn1,Kcnma1,Gabrq,Scn2b,Clic1,Kcna1,Asic3,Cacna1e,P2rx1,Scn1a,P2rx5,Kcnc3,Htr3a,P2rx3,Grin2c,Kcnip3,Ptk2b,Ano6,Cacna2d1,Itpr1,Kcnh7,Kcnj10,Asic4,Kcna3,Tmc6,Kcnab3,Kcnc1,Cacng7,Hvcn1,Abcc8,Kcna7
7448	HP_ABNORMALITY_OF_THE_BILIARY_SYSTEM	0.087184	0.535532	-0.311509	-1.2211	499	232	Lhx3,Tshb,Slc4a1,Spta1,Kcnn4,Tbx19,Scnn1g,Scnn1b,Scnn1a,Il21r,Tcf4,Ubr1,Slc44a1,Cox4i2,Mks1,Notch2,Tbx1,Abcg8,Nsd1,Jmjd1c,Phka2,Son,Mecp2,Abcb4,Pnpla2,Dmpk,Atp7b,Alas2,Tjp2,Nphp3,Brca2
952	GOBP_PROXIMAL_DISTAL_PATTERN_FORMATION	0.0873127	0.535532	-0.604791	-1.45535	436	15	Sp8,Osr1,Gli1,Dlx2,Dll1,Gli3,Pbx1,Gli2,Lrp4
3436	GOBP_NEGATIVE_REGULATION_OF_NEURON_PROJECTION_REGENERATION	0.0873127	0.535532	-0.604222	-1.45398	436	15	Spp1
2989	GOBP_MAINTENANCE_OF_LOCATION	0.0873515	0.535532	-0.313662	-1.2242	499	223	S100a8,S100a9,Acvr1c,Apob,Htr2c,Vps13c,Bcl3,Ryr3,Casq2,Gsn,Chd7,Itpr2,Lcn2,Fth1,Ank3,Srebf1,Ttc39b,Abca1,Asxl2,Lats1,Plin3,Enpp1,Camk2d,Pnpla2,Gstm7,Pkd1,Ptpn2,Atp7b,Atp2a1,Slc25a23,Drd1,Ptk2b,Itpr1,Apoe,Hap1,Dgat2,Lck,C3,Cidea,Acacb
7595	HP_COMBINED_IMMUNODEFICIENCY	0.0873786	0.535532	-0.590591	-1.44387	440	16	Bcl11b,Chd7,Jak3,Ada,Il2rg,Prkdc,Il7r
1178	GOBP_FATTY_ACID_TRANSPORT	0.0874587	0.53567	-0.359985	-1.28622	476	116	Slc1a2,Bdkrb2,Trh,Slc17a6,Pla2g3,Avp,Cpt1b,Hrh3,Mid1ip1,Slc25a18,Tnfrsf11a,Slc25a22,Slc7a11,Edn1,Grm2,Oxt,Apoe,Slc1a3,Nmb,Kcnj10,Apba1,Acacb,Ntrk2,Anxa1,Ppfia1,Akt2,Atp1a2,Thrsp
8255	HP_EPILEPTIC_SPASM	0.0875427	0.535833	-0.342915	-1.26097	486	140	Grin2a,Trpm3,Prss12,Dcx,Tcf4,Kcna1,Psat1,Ptpn23,Phgdh,Adgrg1,Ash1l,Tnik,Piga,Mecp2,Dock7,Slc25a22,Fbln1,Setbp1,Ezr,Slc25a10,Cox4i1,Ntrk2,Syngap1,Rnf13,Strada,Mettl23,Foxg1,Grik2,Pura,Camk2b,Plcb1,Med25,Neurod2,Epb41l1,Cic,Trim8,Tsen34,Myt1l,Clip1,Pigq,Scn8a
4809	GOCC_CATION_CHANNEL_COMPLEX	0.0876068	0.535873	-0.3294	-1.24723	491	173	Kcnn4,Grin2a,Scnn1g,Kcnq3,Scnn1b,Kcna5,Scnn1a,Ryr3,Trpc7,Casq2,Cacng5,Hcn4,Kcnma1,Scn2b,Kcna1,Unc80,Cacna1e,Scn1a,Kcnc3,Htr3a,Pkd1,Atp2a1,Grin2c,Kcnip3,Ptk2b,Cacna2d1,Kcna3,Kcnab3,Cnih2,Kcnc1,Cacng7,Abcc8,Kcna7,Kcnh2,Kcnj4,Cacna1h,Scn5a,Grik2
5237	GOMF_ORGANIC_ACID_TRANSMEMBRANE_TRANSPORTER_ACTIVITY	0.0877645	0.536486	-0.368093	-1.29377	476	103	Slc1a2,Slc10a6,Slc16a10,Slc47a1,Slc26a2,Slc17a6,Slc6a5,Slc6a9,Slc13a3,Slc6a20a,Abcg2,Abcc1,Slc25a18,Slc25a22,Slc7a11,Slc32a1,Slc6a11,Slc16a9,Slc1a3,Slc7a8,Slc25a10,Slc26a1
1827	GOBP_CELL_ADHESION_MEDIATED_BY_INTEGRIN	0.0878469	0.536527	-0.432962	-1.35056	458	52	Itgb7,Epha2,Itgb4,Itga4,Ada,Epha8,Wnk1,Swap70,Plpp3,Efna1,Itgb8,Tgfb2,Itgb1bp1
5394	GOMF_ANTIOXIDANT_ACTIVITY	0.0879435	0.536527	-0.435954	-1.34946	460	50	S100a9,Hp,Pxdn,Apom,Trp53inp1,Duox1,Gstm7,Ubiad1,Apoe
8046	HP_SINGLE_NARIS	0.0879731	0.536527	-0.59037	-1.44333	443	16	Tgif1,Ptch1,Dll1,Gli2,Wnt3,Fgfr1,Disp1,Gas1,Foxh1,Cdon
169	GOBP_MORPHOGENESIS_OF_AN_EPITHELIUM	0.0880524	0.536527	-0.287488	-1.18526	523	381	Esrp2,Wnt9b,Car9,Lgr5,Fmn1,Lama3,Osr1,Foxe1,Celsr1,Celsr3,Wnt1,Sox10,Ptch1,Hhip,Epha2,Six1,Myo9a,Dact1,Fzd5,Igfbp5,Clic4,Fat4,Tiam1,Vangl2,Nkx2-1,Sulf1,Fgfr2,Lrp6,Dchs1,Mtss1,Fras1,Bmp4,Sfrp1,Sox11,Six2,Cxcr4,Ddr1,Nfatc4,Notch1,Sox8,Notch2,Ccn1,Dll1,Spint1,Tgfb2,Casp3,Bmp2,Nrarp,Pkd1,Nkx3-1,Sdc4,Tgfb1i1,Rhob,Lama5,Gli3,Edn1,Mthfr,Nphp3,Psme4,Pbx1,Gli2,Tbx6,Mdk,Btbd7,Sox17,Fermt2,Lzts2,Pfn1,Wnt6,L…
3386	GOBP_GLYCOSYLATION	0.088134	0.536527	0.305838	1.21902	383	195	Gcnt3,A3galt2,Gcnt1,St3gal6,Asgr2,Asgr1,Galnt9,Fut9,Aqp11,Crppa,Acer2,Nudt14,Galnt3,B3galt2,Sdf2l1,Serp1,Galnt7,B4galt4,Galntl6,Fut4,Galnt17,Poglut3,C1galt1c1,Galnt18,Tmtc1,Large1,Cog6,St3gal3,Mogs,Man2a1,Extl2,Tmtc3,St8sia4,Magt1,B3galnt1,Alg10b,Alg3,Nagpa,Edem3,Derl3,Alg5,Alg2,B4galt2,Tmem165,C1galt1,Chp1
6140	HP_ABNORMAL_CORNEA_MORPHOLOGY	0.0881474	0.536527	-0.281158	-1.17334	530	441	Slc39a4,Col11a1,Apob,Lama3,Crybb1,Mag,Cdhr1,Tenm3,Lifr,Slc2a10,Dact1,Mefv,Slc4a4,Pxdn,Gsn,Pax6,Cenpf,Srebf1,Ntrk1,Fgfr2,Tcf4,Tyr,Kmt2a,Wnk1,Fras1,Bmp4,Kcnma1,Col9a2,Abca1,Idua,Bub1,Mks1,Notch2,Tbx1,Scarf2,Nsd1,Jmjd1c,Pacs2,Gjb3,Med13,Dmpk,Svbp,Rom1,Chd3,Col9a3,Ubiad1,Atp7b,Slc29a3,Zeb1,Tlr4,Chn1,Brca2,Wnt3,Chst14,Bptf,Ep300,Kmt2b,Apoe,Recql4,Was
4218	GOBP_NEGATIVE_REGULATION_OF_HEMOPOIESIS	0.0881741	0.536527	-0.409503	-1.3314	465	66	Cartpt,Foxj1,Jak3,Bmp4,Tmem131l,Sfrp1,Tnfsf4,Tmem176b,Nrarp,Tmem176a,Ptpn2,Gli3,Tlr4,Smad7,Mdk
4109	GOBP_PROTEIN_LOCALIZATION_TO_NUCLEOLUS	0.0883122	0.537017	-0.611039	-1.45211	438	14	Tert,Wrn
7504	HP_ABNORMALITY_OF_THE_CHEEK	0.088382	0.537057	-0.337897	-1.25922	495	152	Slc26a2,Kdm6b,Six1,Dact1,Chd7,Fgfr2,Tcf4,Idua,Sox11,Mks1,Notch2,Pclo,Tbx1,Zfp462,Son,Bmp2,Svbp,Sema5a,Edn1,Slc29a3,Chn1,Ep300,Pign,Pik3ca,Flnb,Ctnnd2,Kidins220,Fgfr1,Tmem231,Arid1b,Aff4,Lrp5,Pura,Aebp1,Lrp1,Tubb4a,Actb,Gnai3,Kat6a,Hspg2,Fbn1,Dlk1,Gpc3,Mlxipl,Sf3b4,Pigq
6682	HP_VENTRICULAR_HYPERTROPHY	0.0884341	0.537057	-0.38351	-1.30934	470	87	Hsd11b2,Tll1,Slc2a10,Chst3,Hcn4,Abca1,Notch1,Zfp462,Egfr,Enpp1,Speg,Mypn,Actn2,Nphp3,Pign,Col1a2,Myh7,Nexn,Ldb3,Scn5a,Bbs1,Gys1,Abcc9,Ryr1,Rpl5
6675	HP_PERICARDIAL_EFFUSION	0.0887267	0.538133	-0.521046	-1.40127	461	24	Spp1,Ptpn14,Cdh23,Fat4,Enpp1
9215	COLIN_PILOCYTIC_ASTROCYTOMA_VS_GLIOBLASTOMA_DN	0.0887267	0.538133	-0.520851	-1.40075	461	24	Spp1,Ednrb,Egfr,Timp3,Tgfbi
1295	GOBP_SENSORY_PERCEPTION_OF_PAIN	0.0887886	0.538158	-0.404416	-1.33102	471	70	Grin2a,Penk,Npy2r,Oprk1,Oprm1,Ntrk1,Tac1,Kcna1,Cxcr4,Asic3,Scn1a,Ednrb,Ptafr,P2rx3,Mecp2,Edn1,Oxt
5166	GOMF_TRANSMEMBRANE_RECEPTOR_PROTEIN_TYROSINE_KINASE_ACTIVITY	0.0888804	0.538365	-0.42316	-1.34063	465	57	Erbb4,Efnb3,Ros1,Epha2,Erbb3,Nrp2,Epha1,Epha8,Ntrk1,Fgfr2,Ddr1,Mst1r,Insrr,Egfr
2230	GOBP_STRESS_FIBER_ASSEMBLY	0.0890398	0.538653	-0.397013	-1.32032	471	75	Serpinf2,Arhgap6,Epha1,Sfrp1,Tac1,Alms1,Lpar1,Sorbs3,Itgb1bp1,S1pr1,Evl,Sdc4,Arhgef10,Limch1,Ptk2b,Was,Fermt2,Pfn1
8715	HP_ABNORMAL_WAIST_TO_HIP_RATIO	0.0890454	0.538653	0.541406	1.42407	429	20	Ucp3,Agrp,Neurod1
8367	HP_MIDFACE_RETRUSION	0.0892102	0.538653	-0.317727	-1.22667	505	206	Fam50a,Col11a1,Zbtb20,Slc26a2,Lifr,Ptch1,Plp1,Chst3,Fat4,Fgfr2,Col2a1,Dchs1,Bmp4,Sox11,Prdm16,Tbx1,Nf1,Mecp2,Bmp2,Zic1,Setbp1,Chd3,Cbl,Col11a2,Gli2,Bptf,Kmt2c,Slc35d1,Sp7,Bcl11a,Mysm1,Flnb,Rnf13,Cul7,Fgfr1,Foxg1,Rai1,Rasa2,Hecw2,Ptpn11,Banf1,Fzd2,Raf1
2683	GOBP_PLATELET_DERIVED_GROWTH_FACTOR_RECEPTOR_SIGNALING_PATHWAY	0.0892686	0.538653	-0.442154	-1.35036	464	47	Apod,Ptgir,Rgs14,Txnip,Plat,Ptpn2,Cbl,Csrnp1,Pik3c2a,Pdgfra,Ptpn11,Smpd3,Lrp1,Nr4a3,Pdgfrl
7936	HP_SEVERE_POSTNATAL_GROWTH_RETARDATION	0.0894949	0.538653	-0.519989	-1.39843	465	24	Tshb,Kmt2a,Asxl3,Nipbl,Foxg1,Insr,Ryr1
7955	HP_FOOT_DORSIFLEXOR_WEAKNESS	0.089515	0.538653	-0.424002	-1.33833	466	56	Mpz,Egr2,Fa2h,Gjb1,Prx,Cryab,Flnc,Pmp22,Pnpla2,Dmpk,Actn2,Spg11,Myh7,Ighmbp2,Nefl,Rai1,Ldb3
5902	GOMF_PEPTIDE_TRANSMEMBRANE_TRANSPORTER_ACTIVITY	0.0895205	0.538653	-0.501503	-1.39067	462	29	Azgp1,Slc13a3,Abca1,Abcc1,Tap1,Sec61a1,Tomm40,Disp1
3585	GOBP_RESPONSE_TO_EPINEPHRINE	0.0895942	0.538653	-0.620847	-1.456	445	13	Star,Penk,Sirt2
7428	HP_PHENOTYPIC_VARIABILITY	0.0896575	0.538653	-0.298507	-1.20259	520	302	Mpz,Egr2,Grin2a,Hsd11b2,Ptpro,Tert,Gjb1,Gjc2,Scnn1a,Th,Ptch1,Greb1l,Six1,Erbb3,Tubb2b,Cdh23,Dcx,Dlx5,Prx,Apc,Fgfr2,Ptch2,Dchs1,Kcnma1,Matr3,Ehhadh,Kcna1,Gch1,Qdpr,Megf10,Sh3kbp1,Scn1a,Pmp22,Tnfrsf11a,Piga,Pnpla2,Gli3,Alas2,Brca2,Gli2,Ep300,Kmt2b
8214	HP_ABNORMALITY_OF_THE_COMMON_COAGULATION_PATHWAY	0.0897683	0.538653	-0.486788	-1.38154	464	32	Slc4a1,Spta1,Nlrc4,Cd46,Xiap,Ano6
3311	GOBP_MEMBRANE_ORGANIZATION	0.0897808	0.538653	-0.267827	-1.15098	556	636	S100a9,Slc4a1,Pmp2,Tgfa,Spta1,Kcnn4,Apob,Fa2h,Mal,Star,Tlcd2,Trf,Eya2,Chrnb1,Cnp,Mbp,Rapsn,Xkr4,Eea1,Rhog,Syt9,Sec16b,Gsn,Sypl2,Micall1,Nrxn1,Prx,Fat4,Ank3,Gltp,Avp,Ndrg1,Spire1,Mtss1,Adrb2,Prkca,Abca1,Trp53bp2,Cxcr4,Megf10,Sec24a,Fcho1,Sh3kbp1,Stx2,Abcc1,Cd9,Tgfb2,Abcg8,Egfr,Rab1b,Ctsz,Nup93,Folr2,Abcb4,Rtp4,Laptm4b,Dmpk,Bmf,Slc7a11,Doc2b,Xkr6,Trappc6a,Cbl,Snx33,Snap23,Ano6,Ttpa,Sec16a,Ankrd28,A…
2799	GOBP_MUSCLE_FIBER_DEVELOPMENT	0.0897839	0.538653	0.455272	1.36601	427	37	Kel,Lmod3,Cav2,Myh6,P2rx2,Homer1,Myh11,Klhl40,Wfikkn2
1634	GOBP_REGULATION_OF_ACTIN_FILAMENT_BUNDLE_ASSEMBLY	0.0898665	0.538653	-0.392136	-1.31589	477	79	Serpinf2,Arhgap6,Epha1,Sfrp1,Tac1,Alms1,Swap70,Lpar1,Sorbs3,Itgb1bp1,S1pr1,Evl,Sdc4,Arhgef10,Limch1,Was,Fermt2,Pfn1
5199	GOMF_EPIDERMAL_GROWTH_FACTOR_RECEPTOR_BINDING	0.0898876	0.538653	-0.543677	-1.42047	463	21	Erbb4,Tgfa,Vav2,Cbl,Efemp1,Rnf126,Shc1
7534	HP_ACUTE_MYELOID_LEUKEMIA	0.0899301	0.538653	-0.462287	-1.37777	475	40	Tert,Erbb3,Mefv,Lpp,Etv6,Rpl15,Piga,Rpl11,Brca2,Tet2,Cebpa,Dnmt3a,Rpl18,Rpl5,Tcirg1,Mllt10
486	GOBP_REGULATION_OF_TRANSLATIONAL_INITIATION	0.0899349	0.538653	0.405528	1.32741	427	57	Nck1,Ccl5,Dhx29,Eif4g2,Tnf,Cdc123,Eif4ebp1,Eif2b1,Uhmk1,Fmr1,Ddx3x,Nck2,Eif1b,Atf4,Ncbp1,Polr2g,Dnajc3,Ddx1,Ago2,Alkbh1,Eif2ak2,Habp4,Ctif,Mtif2,Ythdf2,Eif3e,Eif5,Klhl25,Eif2ak3,Paip1
5061	GOMF_RNA_POLYMERASE_II_ACTIVATING_TRANSCRIPTION_FACTOR_BINDING	0.0899634	0.538653	-0.481858	-1.37859	466	33	Egr2,Fos,Hipk2,Nfe2l2,Tbx6,Ep300
4396	GOBP_POSITIVE_REGULATION_OF_ACTIN_CYTOSKELETON_REORGANIZATION	0.0899682	0.538653	0.597355	1.42376	451	13	Hax1,Tek,Ntf3,Nrp1,Hck,Baiap2l2
7268	HP_ABNORMALITY_OF_URINE_HOMEOSTASIS	0.0900434	0.538758	-0.28488	-1.17936	538	401	Spp1,Top2a,Anln,Gp1ba,Hsd11b2,Scnn1g,Ptpro,Star,Scnn1b,Serpinf2,Scnn1a,Itgb4,Slc22a12,Mefv,Gsn,Cd46,Aspa,Srebf1,Col2a1,Klf11,Ehhadh,Alpl,Slc6a20a,Idua,Gldc,Pgam2,Notch2,Bicc1,Fah,Nf1,Enpp1,Tnfrsf11a,Prtn3,Phka2,Nup93,Piga,Glud1,Cbs,Dhtkd1,Pkd1,Atp7b,Mthfr,Cyp27b1,Tcn2,Brca2,Lmo1,Hadh,Apoe,Cubn,Arhgdia,Thbd,Kcnj10,Hoga1,Pik3c2a,Slc26a1,Krt18,Pet100,Nipbl,Amn,C3,Atad3a,Abcc8,Arg1,Atp6v0a4,Cd320,Sdh…
7573	HP_IMPAIRED_MASTICATION	0.0902405	0.539591	0.586989	1.42694	453	14	Msx1,Irf6,Lamb2,Als2,Lama2
9172	DESCARTES_FETAL_CEREBRUM_SKOR2_NPSR1_POSITIVE_CELLS	0.0903639	0.539603	0.499733	1.40063	436	26	Cftr,Slc18a3,Adgrl2,Ngfr,Syt2,Rora,Ptger3,Hs3st2,Esrrb,Lingo3,Calb1
3813	GOBP_SUPRAMOLECULAR_FIBER_ORGANIZATION	0.0904159	0.539603	-0.27303	-1.1575	549	538	Fign,Col11a1,Spta1,Fmn1,Trf,Pcm1,Serpinf2,Pkp1,Myo5a,Ermn,Rhod,Marcksl1,Rhog,Cdc42ep1,Loxl4,Pxdn,Gsn,Aif1l,Arhgap6,Apc,Map2,Csrp1,Epha1,Ccdc88c,Spire1,Fat1,Col2a1,Myo1d,Sfrp1,Map1b,Tac1,Cryab,Alms1,Swap70,Lpar1,Sh3kbp1,Nrap,Sorbs3,Lats1,Mid1ip1,Cst3,Tgfb2,Itgb1bp1,Nf1,Myo5b,S1pr1,Gas2l1,Evl,Cdk5rap2,Mecp2,Ccsap,Mypn,Rnd2,Actn2,Sdc4,Msrb1,Rhob,Arhgef10,Sema5a,Pstpip2,Edn1,Limch1,Cdh5,Cep192,Rictor…
6913	HP_PULMONARY_EMBOLISM	0.0904163	0.539603	-0.534415	-1.40825	466	22	Plp1,Mefv,Piga,Cbs,Mthfr,Tlr4,Tet2
5058	GOMF_RNA_POLYMERASE_II_TRANSCRIPTION_FACTOR_BINDING	0.0905624	0.54013	-0.463887	-1.3675	474	38	Lhx3,Dact1,Hdac5,Tead3,Tal1,Tbx6,Ep300,Nfatc1,Hcls1
7248	HP_SHORT_LONG_BONE	0.0908435	0.54146	-0.344424	-1.25946	503	134	Col11a1,Trps1,Gdf5,Slc26a2,Lifr,Chst3,Chd7,Apc,Fat4,Fgfr2,Tcf4,Col2a1,Dchs1,Xylt1,Scarf2,Bhlha9,Dync2i2,Gli3,Chn1,Brca2,Col11a2,Recql4,Slc35d1,Lrp4,Nipbl,Mysm1,Flnb,Sox9,Cul7,Fgfr1
703	GOBP_ACTIVATION_OF_PHOSPHOLIPASE_C_ACTIVITY	0.0909091	0.541505	0.544573	1.41641	442	19	Ntf5,Bdnf,Htr2a,Ednra,Gna15,Htr2b
7896	HP_APLASIA_HYPOPLASIA_OF_THE_HALLUX	0.0910482	0.541987	-0.449304	-1.35618	475	44	Gdf5,Fgfr2,Bhlha9,Med13,Bmp2,Svbp,Gli3,Bptf,Fgfr1,Abcc9,Tanc2,Kat6a,Gja1,Tcf20,Myt1l,Vac14
9277	MEISSNER_BRAIN_ICP_WITH_H3K4ME3	0.0911366	0.54203	0.512442	1.40339	436	24	Rab13,Ppp2r3c,Triqk,Kcnip2,Pak5
619	GOBP_MUSCLE_CONTRACTION	0.0911854	0.54203	0.295213	1.19875	389	233	Myh8,Lmod3,Sgca,Des,Chrm2,Myl9,Kcne4,Ltb4r1,Tnnc1,Tacr3,Myh3,Myh4,Myh6,Myom2,P2rx2,Myl1,Lmod1,Mybpc1,Htr2a,Tpcn2,Chrm3,Arg2,Adra1b,Calcrl,Homer1,Myl4,Pkp2,Ptger3,Kcnip2,Tmem38b,Mybph,Scn4b,Atp1a1,Rgs2,Asb3,Myh11,Rangrf,Ednra,Ccdc78,Kcnj2,Gucy1a1,Htr2b,Spx,Fgf12,Sphk1,Tnni3k,Plce1,Fgf13,Kcnj12,Tnnc2,Kcnj5,Ppp1r13l,Stc1
8714	HP_ABNORMAL_ORAL_PHYSIOLOGY	0.091252	0.54203	-0.334392	-1.25222	507	160	Dao,Erbb4,Grin2a,Scnn1g,Scnn1b,Scnn1a,Th,Tubb2b,Gsn,Nrxn1,Fgfr2,Matr3,Gch1,Qdpr,Slc12a2,Scn1a,Adgrg1,Pmp22,Mecp2,Fbln1,Atp7b,Cbl,Ntng2,Was,Magel2,Irf5,Pfn1,Tet2,Pon2
5755	GOMF_CELL_ADHESION_MOLECULE_BINDING	0.0913036	0.54203	-0.285332	-1.18003	546	394	Spp1,Kirrel2,Anln,Cdh1,Itgb7,Ptpro,Lama3,Tenm3,Itga1,Pkp1,Epha2,Dsg2,Itgb4,Cdhr5,Cdh23,Cdc42ep1,Cnn2,Cd46,Itga4,Micall1,Nrxn1,Cdh6,Ptprz1,Ank3,Ndrg1,Dchs1,Plxnb3,Prkca,Clic1,Swap70,Ptprt,Plpp3,Cnn3,Ccn1,Ahnak,Plin3,Cd9,Itgb8,Itgb1bp1,Egfr,Jup,Eef1g,Rpl15,Mypn,Pfkp,Pak6,Actn2,Ptpn2,Zc3hav1,Lama5,Igsf9,Cdh26,S1pr2,Fmnl2,Cbl,Cdh5,Tjp2,Cdhr2,Ezr,Afdn,Fermt2,Pfn1,Mfge8,Ptprb,Krt18,Vasp,Eef2,Lima1,Rack…
8952	HP_ABNORMAL_SOFT_PALATE_MORPHOLOGY	0.0913462	0.54203	-0.33747	-1.25709	512	151	Col11a1,Cdh1,Kcnn3,Tgif1,Ptch1,Six1,Chd7,Msx2,Fgfr2,Col2a1,Xylt1,Bmp4,Psat1,Phgdh,Tbx1,Dll1,Tgfb2,Speg,Son,Rpl15,Gli3,Edn1,Rpl11,Brca2,Gli2,Recql4,Kmt2c,Tubb6,Fgfr1,Disp1,Hyal1,Rai1,Tmem231,Serping1,Aebp1,Dvl1,Ryr1,Pigw,Rpl18,Rpl5,Gas1,Pgm1,Gnai3,Snrpb,Smarcd1,Foxh1,Dlk1,Pigv,Pomgnt2,Sf3b4,Cdon
7627	HP_AVASCULAR_NECROSIS_OF_THE_CAPITAL_FEMORAL_EPIPHYSIS	0.0914408	0.542246	-0.558292	-1.4221	468	19	Trps1,Slc2a10,Col2a1,Ep300,Col1a2,Fzd2,Dvl1
366	GOBP_VENTRICULAR_SEPTUM_DEVELOPMENT	0.0914995	0.54225	-0.43531	-1.34376	478	49	Fgfr2,Bmp4,Matr3,Sox11,Notch1,Ccn1,Tgfb2,Cntrl,Mdm4,Smad7,Stra6,Smad6,Dctn5,Rbm15,Heyl,Fzd2,Prox1
2387	GOBP_METAPHASE_ANAPHASE_TRANSITION_OF_CELL_CYCLE	0.0919562	0.543672	-0.440814	-1.34627	478	47	Espl1,Dusp1,Apc,Cenpf,Bub1,Dlgap5,Cdk5rap2,Cenpe,Xrcc3,Fbxo5,Hecw2,Mad1l1,Spdl1
5396	GOMF_CHANNEL_REGULATOR_ACTIVITY	0.0919641	0.543672	0.34958	1.27031	419	103	Gem,Cftr,Kcne4,Rrad,Rem2,Fxyd7,Fxyd3,Sumo1,Pkp2,Stim2,Cacng3,Kcnip2,Sclt1,Cacng6,Dpp10,Scn4b,Kcnip4,Drd4,Kcns1,Ptpn3,Rangrf,Kcnmb4,Ywhah,Fgf12,Kcnab1,Stx1a,Cacng2,Fgf13,Fxyd5,Snf8,Stx8,Vamp8,Kcns3,Chp1,Pias3,Gpd1l,Atp2b4,Stx7,Chrna7
1180	GOBP_PHOSPHOLIPID_TRANSPORT	0.0919672	0.543672	-0.414289	-1.32719	481	61	Slc4a1,Kcnn4,Xkr4,Gltp,Abca1,Abcc1,Abcg8,Abcb4,Xkr6,Ano6,Apoe,Pctp,Atp11a
5968	HP_RENAL_AGENESIS	0.092074	0.543672	-0.359695	-1.28171	502	113	Aspm,Tgif1,Sox10,Ptch1,Greb1l,Six1,Chd7,Fgfr2,Frem1,Il17rd,Phgdh,Mks1,Tbx1,Dll1,Nsd1,Cdk5rap2,Son,Rpl15,Gli3,Rpl11,Pbx1,Gli2,Wnt3,Pik3c2a,Lrp4,Nsmf,Setd2,Cplane1,Ndufs2,Fgfr1,Disp1,Phc1,Ptpn11
371	GOBP_AMINO_ACID_TRANSMEMBRANE_TRANSPORT	0.0921772	0.543672	-0.395981	-1.31347	488	74	Slc1a2,Slc16a10,Slc47a1,Slc17a6,Slc6a5,Slc6a9,Slc6a20a,Slc25a18,Slc25a22,Slc7a11,Slc32a1,Slc1a3,Kcnj10,Slc7a8
2218	GOBP_NEGATIVE_REGULATION_OF_CATALYTIC_ACTIVITY	0.0921788	0.543672	-0.274227	-1.15877	560	513	Galr1,Acp4,Slc4a1,Aoc3,Sh3rf2,Ppp1r14a,Ptpro,Gckr,Wfdc2,Ptprq,Hp,Serpinf2,Dusp1,Nppa,Apc,Map2,Avp,Epha1,Lrp6,Pif1,Wnk1,Plxnb3,Myo1d,Bmp4,Sfrp1,Styxl1,Pi16,Cryab,Sfi1,Phactr2,Dusp8,Notch1,Ptprt,Serpinf1,Rgs14,Pcif1,Cnn3,Tmbim1,Lats1,Pkig,Ednrb,Txnip,Spint1,Cst3,Parp3,Tgfb2,Itgb1bp1,Nf1,Xiap,Casp3,Itih3,Dusp5,Kat2b,Ptpn2,Rffl,Cbl,Rpl11,Cyp27b1,Grm2,Cep192,Hexim2,Gpsm1,Smad7,Trib3,Apoe,Galr3,Sema4d,…
1497	GOBP_THYROID_GLAND_DEVELOPMENT	0.0922057	0.543672	-0.618815	-1.45123	458	13	Foxe1,Six1,Nkx2-1,Tbx1,Thra,Mapk3,Raf1
1620	GOBP_REGULATION_OF_RESPONSE_TO_EXTERNAL_STIMULUS	0.0922061	0.543672	0.253773	1.13045	348	626	Adtrp,Irf7,Mmp9,Sucnr1,Dpp4,Dnase1,Cd200r1,Mstn,Fancd2,Cldn19,Npff,Bst1,Il1rl2,H2-T23,Usp18,Serpinb9,Psmb11,Thbs4,Tgm2,Ctsc,Smpdl3b,Grem1,Cgas,Ccl19,Tnfaip3,Ephb2,Cnr2,Gpr31b,Cd28,Macir,Sema3c,Dhx58,Cyba,C2cd4b,Casr,Apoh,Creb3l3,Tspan8,Arg2,Ppp2r3c,Esr1,Rnasel,F2rl1,Calcrl,Rasgrp1,Cd34,Ndfip1,Ccl5,Napepld,Sumo1,Tek,Rora,Ptger3,Fap,Tnf,Usp14,Trim15,Plaur,Tlr2,Icam2,Wnt4,Lrfn5,Sema3d,Stk24,Fezf2,Kl…
134	GOBP_ENDOTHELIAL_CELL_MORPHOGENESIS	0.0923257	0.544033	0.640646	1.42687	473	10	Col15a1,Met,Col18a1,Stc1
6053	HP_BROAD_FACE	0.0925302	0.544894	-0.58702	-1.43514	466	16	Ptch1,Ptch2,Idua,Nfia,Flnb,Rai1
1098	GOBP_POSITIVE_REGULATION_OF_CELL_DEATH	0.0926232	0.545097	-0.28022	-1.17092	559	445	S100a8,Top2a,S100a9,Acvr1c,Grin2a,Fos,Gadd45b,Nlrc4,Itga1,Hp,Rapsn,Unc5c,Gal,Srpx,Gadd45g,Gsn,Itga4,Trp53inp1,Dusp1,Apc,Tiam1,Nacc2,Ntrk1,Tnfsf12,Bmp4,Kcnma1,Sfrp1,Styxl1,Klf11,Trp53bp2,Nfatc4,Notch1,Fosl1,Fgd3,Tfap2b,Lpar1,Vav2,Sirt2,Lats1,Notch2,Fgd4,Ccn1,Rassf2,Txnip,Septin4,Plekhn1,Ascl1,Tgfb2,Nf1,Camk2d,Casp3,Ucp2,Bmp2,Bmf,Nkx3-1,Ptpn2,Rhob,Rpl11,Crh,Tlr4,Ano6
3052	GOBP_POSITIVE_REGULATION_OF_STRESS_FIBER_ASSEMBLY	0.0926913	0.545153	-0.452548	-1.35704	486	42	Serpinf2,Epha1,Sfrp1,Tac1,Lpar1,Sorbs3,Itgb1bp1,Evl,Sdc4,Arhgef10,Limch1,Fermt2
892	GOBP_CELLULAR_RESPONSE_TO_STARVATION	0.0927759	0.545189	-0.35808	-1.27941	505	116	Cartpt,Slc39a4,Wnt9b,Slc39a5,Srebf1,Sfrp1,Nfe2l2,Wrn,Tfeb,Gas2l1,Ucp2
759	GOBP_AGING	0.0928144	0.545189	0.299713	1.20189	402	208	Ucp3,Twist1,Loxl2,Ctsc,Tacr3,Cgas,Cldn1,Rad54l,Rgn,Gjb2,Htr2a,Arg2,Zfp354a,Napepld,Gss,Cisd2,Dld,Cacybp,Ero1a,Kl,Spi1,Mme,Picalm,Tnfrsf1b,Eef1e1,Nuak1,Adm,Trpc6,Vcam1,Pdcd4,Pth1r
7209	HP_ABNORMALITY_OF_THE_CEREBROSPINAL_FLUID	0.0930508	0.545519	-0.290039	-1.18685	548	357	Ttr,Cdca7,Mpz,Egr2,Zbtb20,Tert,Foxj1,Tgif1,Dnah5,Th,Ptch1,Dnah9,Chst3,Prx,Vangl2,Cenpf,Ccdc88c,Fgfr2,Ptch2,Slc13a3,Fras1,Idua,Gch1,Notch1,Slc12a2,Unc93b1,Mks1,Notch2,Scn1a,Tbx1,Dll1,Pmp22,Nf1,Jmjd1c,Tnfrsf11a,Mecp2,Gli3,Mthfr,Slc29a3,Tet3,Brca2,Gli2,Wnt3,Recql4,Gfap,Eogt,Pet100,Cox4i1,Pik3ca,Dnaaf5
2457	GOBP_REGULATION_OF_LYMPHOCYTE_DIFFERENTIATION	0.0931201	0.545519	0.346933	1.26542	424	106	Hlx,Ctla4,Fancd2,Il1rl2,Cyp26b1,Mmp14,Ccl19,Cd28,Egr3,Ppp2r3c,Shh,Ndfip1,Cd83,Tox,Zbtb16,H2-Ea,Btk,Xbp1,Atp11c,Rc3h2
6743	HP_ABNORMAL_ERYTHROCYTE_MORPHOLOGY	0.0932798	0.545519	-0.285912	-1.17954	557	383	Spp1,Cdca7,Slc4a1,Spta1,Kcnn4,Apob,Gp1ba,Lama3,Zbtb20,Trf,Tert,Nlrc4,Itgb4,Erbb3,Mefv,Cd46,Chd7,Ada,Stxbp2,Apc,Car2,Ntrk1,Tnfsf12,Klf11,Ubr1,Abca1,Alpl,Cox4i2,Phgdh,Cp,Etv6,Cr2,Abcg8,Tnfrsf11a,Pacs2,Gcnt2,Phka2,Rpl15,Piga,Mdm4,Tnfrsf4,Atp7b,Alas2,Cbl,Rpl11,Tcn2,Slc29a3,Thra,Brca2,Ak1,Recql4,Cubn,Was,Thbd,Il2rg,Slc25a10,Tet2,Pet100,Amn,C3,Mysm1,Abcc8,Cd81,Nhlrc2,Sdhc,Sec61a1,Irf2bp2,Ndufs2
6132	HP_ABNORMALITY_OF_THE_NECK	0.0933755	0.545519	-0.282263	-1.17286	560	418	Col11a1,Lhx3,Foxe1,Fos,Slc26a2,Kcnn3,Cnp,Lifr,Ptch1,Rapsn,Six1,Ecel1,Pole,Mefv,Chst3,Chd7,Cep85l,Hes7,Apc,Nkx2-1,Tcf4,Ptch2,Col2a1,Kmt2a,Xylt1,Kif1c,Idua,Gch1,Prdm16,Psat1,Unc80,Phgdh,Unc93b1,Cp,Mks1,Notch2,Scn1a,Tbx1,Kcnc3,Tgfb2,Nf1,Enpp1,Jmjd1c,Mrps16,Rpl15,Piga,Mecp2,Setbp1,Sema5a,Cbl,Rpl11,Chn1,Col11a2,Tbx6,Bptf,Ep300,Kmt2b,Pik3c2a,Slc35d1,Nipbl,Pign,Col6a1,Spg11,Flnb,Syngap1,Myh7,Huwe1,Ctnnd…
1599	GOBP_POSITIVE_REGULATION_OF_PROTEIN_AUTOPHOSPHORYLATION	0.0933884	0.545519	0.529008	1.41238	451	21	Grem1,Gpnmb,Vegfc,Tom1l1,Mre11a,Ddx3x,Nbn,Ace,Rap2b,Src,Rap2c,Rap2a,Pdgfa
1619	GOBP_REGULATION_OF_APPETITE	0.0934506	0.545519	-0.574849	-1.42656	477	17	Cartpt,Htr2c,Oprm1
6620	HP_RECURRENT_SKIN_INFECTIONS	0.0934668	0.545519	-0.408433	-1.32546	494	65	Lama3,Gjc2,Itgb4,Cdh23,Jak3,Cybb,Srebf1,Nfe2l2,Xiap,Egfr,Ncf1,Chst14,Il2rg,Tmc6
7104	HP_NEOPLASM	0.0934959	0.545519	-0.269906	-1.15191	574	583	Top2a,Cdh1,Slc17a9,Lama3,Trps1,Star,Gdf5,Tert,Foxe1,Slc26a2,Kcnn3,Gjc2,Gli1,Tgif1,Kdm6b,Ptch1,Six1,Erbb3,Pole,Mefv,Cdh23,Chd7,Map3k1,Msx2,Pax6,Ada,Apc,Fat4,Vangl2,Nkx2-1,Fgfr2,Tnfsf12,Tcf4,Ptch2,Tyr,Col2a1,Klf11,Wrn,Cxcr4,Bub1,Notch1,Prdm16,Mutyh,Mst1r,Sh3kbp1,Lpp,Dll1,Ednrb,Rb1cc1,Bicc1,Etv6,Cr2,Ascl1,Fah,Nf1,Xiap,Nsd1,Enpp1,Gjb3,Phka2,Rpl15,Piga,Mdm4,Dmpk,Tnfrsf4,Bmp2,Xrcc3,Setbp1,Pkd1,Atp7b,Gl…
7359	HP_UPPER_LIMB_MUSCLE_WEAKNESS	0.0935045	0.545519	-0.426442	-1.33682	487	54	Mpz,Egr2,Tert,Chrnb1,Rapsn,Fgd4,Lrp4,Pik3ca,Dnm2,Myh7,Mtmr14,Spg7,Ldb3
8674	HP_ABNORMAL_SYSTEMIC_BLOOD_PRESSURE	0.0935239	0.545519	-0.297213	-1.19684	542	301	Ttr,Apob,Tbx19,Hsd11b2,Scnn1g,Star,Scnn1b,Scnn1a,Slc2a10,Cdh23,Gsn,Cd46,Bnc2,Ntrk1,Fgfr2,Lrp6,Tcf4,Xylt1,Wnk1,Scn2b,Idua,Wrn,Gch1,Alms1,Notch1,Mks1,Notch2,Tbx1,Bicc1,Tgfb2,Abcg8,Nf1,Egfr,Enpp1,Jmjd1c,Tnfrsf11a,Prtn3,Cbs,Pkd1,Cbl,Tjp2,Nphp3,Brca2,Gli2,Adamtsl4,Thbd,Irf5,Tet2,Eogt,Dyrk1b,Krt18
2750	GOBP_DIGESTIVE_TRACT_MORPHOGENESIS	0.0935571	0.545519	-0.493362	-1.37938	484	30	Gli1,Sox10,Dact1,Fgfr2,Bmp4,Sfrp1,Sox11,Six2,Notch1,Gli3,Gli2,Sox17,Nipbl,Stra6,Pdgfra
2161	GOBP_EAR_MORPHOGENESIS	0.0935728	0.545519	-0.403748	-1.31906	494	68	Col11a1,Osr1,Wnt1,Pdzd7,Six1,Chd7,Dlx5,Fgfr2,Col2a1,Six2,Tbx1,Lrig1,Zic1,Edn1,Gli2,Myo6,Nipbl,Ush1g,Triobp,Sox9,Ttc39c,Foxg1,Lrig3,Frzb,Mapk3,Fzd2,Prox1,Tprn
1105	GOBP_REGULATION_OF_NEURON_PROJECTION_DEVELOPMENT	0.0938555	0.546113	-0.288084	-1.18352	555	368	Spp1,Acp4,Klk6,S100a9,Arc,Ptpro,Mag,Tenm3,Efnb3,Kif13b,Creb3l2,Pla2g3,Map2,Tiam1,Ntrk1,Crabp2,Plxnb3,Sfrp1,Styxl1,Map1b,Sez6,Sema4g,Nfe2l2,Nfatc4,Lpar1,Serpinf1,Efna1,Negr1,Cntf,Tnik,Mboat1,Vldlr,Rnd2,Acap3,Sema5a,Plxna2,Ptk2b,Disc1,Chn1,Vim,Ntng2,Sema6a,Wnt3,Tbx6,Ep300,Mdk,Apoe,Plxnb1,Arhgdia,Sema4d,Arhgap33,Dip2b,Dpysl3,Ptprg,Cers2,Inpp5j,Lrp4,Sema6c,Nsmf,Cfl1,Bcl11a,Sema6d,Kank1,Ntrk2,Syngap1,…
1389	GOBP_RIBONUCLEOPROTEIN_COMPLEX_BIOGENESIS	0.0938697	0.546113	0.278468	1.16898	391	317	Isg20,Gtpbp4,Cpsf6,Rnasel,Srsf1,Dhx29,Ptges3,Brix1,Ddx10,Ddx28,Znhit6,Utp15,Tex10,Noc4l,Srsf10,Rpp38,Nop9,Lsm2,Fastkd2,Mettl15,Znhit3,Las1l,LTO1,Nifk,Esf1,Nat10,Mak16,Rbis,Nop14,Eri1,Ddx3x,Ltv1,Dhx9,Hsp90aa1,Eral1,Utp11,Ddx47,Mettl5,Isg20l2,Mrm2,Nom1,Rcl1,Rrp15,Efl1,Ybey,Srsf6,Ddx18,Dkc1,Bmt2,Mtrex,Wdr74,Clns1a,Ftsj3,Mrm3,Lyar,Exosc6,Nufip1,Srfbp1,Nol10,Wdr12,Mrps11,Dcaf13,Rpusd2,Pten,Gtf3a,Prpf3…
4910	GOCC_CYTOCHROME_COMPLEX	0.0939061	0.546113	-0.597218	-1.43713	469	15	Cox6b2,Cox4i2,Ndufa4l2,Cox4i1,Cox6a2,Uqcrfs1,Cox8a,Cyc1,Uqcrc1
3288	GOBP_ARTERY_DEVELOPMENT	0.0939331	0.546113	-0.404192	-1.3181	496	67	Apob,Slc2a10,Six1,Adamts9,Chd7,Bmp4,Notch1,Tfap2b,Tbx1,Tgfb2,Nf1,Cntrl,Nkx3-1,Gli3,Smad7,Mdk,Apoe,Stra6,Smad6,Dctn5,Acvr2b,Prox1,Arid2,Bmpr1a,Lrp1
2530	GOBP_NEGATIVE_REGULATION_OF_SMOOTHENED_SIGNALING_PATHWAY	0.0939675	0.546113	-0.497801	-1.3804	485	29	Ptch1,Hhip,Gpr161,Ptch2,Enpp1,Gli3,Gpr37l1,Gli2,Rack1,Serpine2
5971	HP_RENAL_DYSPLASIA	0.0940773	0.54641	-0.413708	-1.32918	493	62	Greb1l,Itgb4,Six1,Bnc2,Kcna1,Tbx1,Bicc1,Son,Slc25a22,Gli3,Nphp3,Pbx1,Pign,Cplane1,Ndufs2
7506	HP_SEVERE_COMBINED_IMMUNODEFICIENCY	0.0943057	0.547106	-0.59702	-1.43665	471	15	Bcl11b,Chd7,Jak3,Ada,Il2rg,Prkdc,Il7r
6551	HP_HOLOPROSENCEPHALY	0.0943145	0.547106	-0.415787	-1.32644	495	59	Tgif1,Ptch1,Chd7,Vangl2,Bub1,Mks1,Dll1,Gli3,Mthfr,Gli2,Huwe1,Fgfr1,Disp1,Tmem231
2477	GOBP_POSITIVE_REGULATION_OF_NEURON_DIFFERENTIATION	0.09462	0.548198	-0.401143	-1.32024	502	70	Gdf5,Pcp4,Nkx2-2,Dlx2,Adra2b,Tcf4,Bmp4,Map1b,Sox11,Brinp3,Ascl1,Bmp2,Tgif2,Zeb1,Gli2,Bmp6,Mmd2,Fgfr1,Foxg1,Heyl,Rarb,Adra2c,Prox1
3314	GOBP_REGULATION_OF_CARTILAGE_DEVELOPMENT	0.0946204	0.548198	-0.431829	-1.33669	495	50	Trps1,Gdf5,Adamts7,Bmp4,Six2,Ccn1,Bmp2,Gli3,Gli2,Smad7,Efemp1,Mdk,Sox6,Bmp6,Sox9,Mboat2,Frzb,Ptpn11,Rarb,Smpd3
6274	HP_RESTLESSNESS	0.0948373	0.549114	-0.382982	-1.29948	506	84	Dao,Erbb4,Zbtb20,Vps13c,Dcx,Matr3,Gldc,Ucp2,Mecp2,Pfn1,Pon2,Abcc8,Rnf13,Tomm40,Pink1,Igf1r,Pak3,Suox,Dnajc13
8856	HP_SYNOSTOSIS_INVOLVING_DIGITS	0.0949055	0.549168	-0.658058	-1.44825	461	10	Gdf5,Tfap2b,Bhlha9,Recql4
2409	GOBP_REGULATORY_T_CELL_DIFFERENTIATION	0.0950413	0.549612	0.527946	1.40955	459	21	Ctla4,Fancd2,Cd28,Tox,H2-Ea
4902	GOCC_RECYCLING_ENDOSOME	0.0953056	0.550095	-0.335708	-1.24993	537	150	Slc39a4,St8sia2,Cd22,Trf,Myo5a,Eea1,2610528J11Rik,Pla2g3,Micall1,Gpr161,Pdlim4,Mctp1,Ndrg1,Ntrk1,Sorcs2,Baiap3,Amotl2,Myo5b,Tnik,Mlc1,Sgk3,Rffl
6795	HP_HYPERCHLOREMIC_ACIDOSIS	0.0953164	0.550095	-0.657638	-1.44733	463	10	Slc4a1,Slc4a4,Wnk1,Ehhadh
4700	GOCC_PRERIBOSOME	0.0953483	0.550095	0.394309	1.31332	452	62	Noc4l,Nop9,Las1l,Mak16,Nop14,Ltv1,Utp11,Rrp15,Wdr37,Wdr74,Ftsj3,Srfbp1,Nol10,Wdr12,Dcaf13,Krr1,Imp4,Riok1,Emg1,Utp14a,Mphosph10,Bop1,Utp23,Utp3,Rrs1,Xrcc5,Rrp9,Wdr3,Wdr36,Heatr1,Nip7,Nop58,Riok2,Bms1,Ngdn
87	GOBP_OSTEOBLAST_DIFFERENTIATION	0.0953824	0.550095	-0.329136	-1.23925	534	166	Spp1,Ffar4,Penk,Gli1,Junb,Ptch1,Epha2,Igfbp5,Dlx5,Msx2,Limd1,Fgfr2,Bmp4,Sfrp1,Alpl,Clic1,Sox11,Notch1,Sox8,Ccn1,Gdf10,Rassf2,Zhx3,Nf1,Tob1,Creb3l1,Bmp2,Gli3,Gli2,Wnt3,Rps15,Fermt2,Sema4d,Nppc,Col6a1,Sp7,Dhh,Cebpa,Fbxo5,Bmp6,Rbmx,Smad6,Sox9,Fasn,Vcan,Ache
2821	GOBP_3_PHOSPHOADENOSINE_5_PHOSPHOSULFATE_METABOLIC_PROCESS	0.0954198	0.550095	-0.615509	-1.44348	474	13	Slc26a2,Papss2,Enpp1,Abhd14b,Slc26a1
8568	HP_OVARIAN_CARCINOMA	0.0955218	0.550342	-0.657481	-1.44698	464	10	Ptch1,Ptch2,Dmpk,Brca2
782	GOBP_LOCOMOTORY_BEHAVIOR	0.0956538	0.550685	-0.34614	-1.25776	525	129	Penk,Cnp,Htr2c,Efnb3,Npy2r,Gpr37,Th,Nr4a2,Oprk1,Cdh23,C1ql1,Chd7,Avp,Nkx2-1,Hipk2,Usp2,Sez6,Prex2,Adcy8,Negr1,Mecp2,Pde1b,Pak6,Lgi4,Drd1,Tal1,Apoe,Kcnj10,Apba1,Ncoa2,Tmod1,Spg11,Abca2,Alk,Git1
4630	GOCC_CATENIN_COMPLEX	0.0956993	0.550685	-0.503481	-1.3762	493	27	Cdh1,Cdh23,Apc,Cdh6,Dchs1,Jup,Cdh26,Cdh5,Smad7
2738	GOBP_RHYTHMIC_PROCESS	0.0958952	0.551471	-0.30915	-1.21172	548	233	Cartpt,Oxtr,Top2a,Egr2,Star,Prok1,Npy2r,Th,Oprm1,Ada,Gpr149,Hes7,Per3,Nkx2-1,Srebf1,Ntrk1,Kmt2a,Dbp,Usp2,Nr1d1,Serpinf1,Fbxl12,Tgfb2,Egfr,Tnfrsf11a,Casp3,Kat2b,Crh,Ep300,Mdk,Magel2,Ncoa2,Rack1,Ntrk2,Rbm4b,Huwe1,Mycbp2,Atf5,Pdgfra,Prmt5,Ptn,Adamts1,Prkdc,Rai1,Kdm5a,Sp1,Rpe65,Prox1,Fbxl6,Ube3a,Zfhx3,Gpr157
1263	GOBP_PEPTIDYL_CYSTEINE_MODIFICATION	0.0960841	0.551865	-0.463465	-1.35811	502	37	S100a8,S100a9
2152	GOBP_DOPAMINE_BIOSYNTHETIC_PROCESS	0.096138	0.551865	-0.657296	-1.44657	467	10	Dao,Gpr37,Th,Nr4a2,Gch1,Tgfb2
4980	GOCC_POSTSYNAPTIC_DENSITY_MEMBRANE	0.0961864	0.551865	-0.391156	-1.30746	511	77	Erbb4,Arc,Grin2a,Rgs9,Efnb3,Cacng5,Tiam1,Sorcs2,Ptprt
8190	HP_ABNORMAL_CIRCULATING_GLUTAMINE_FAMILY_AMINO_ACID_CONCENTRATION	0.0962578	0.551865	0.574244	1.42249	480	15	Tnfrsf11b,Cps1,Pdp1,Slc7a7,Ass1
698	GOBP_ADENYLATE_CYCLASE_ACTIVATING_G_PROTEIN_COUPLED_RECEPTOR_SIGNALING_PATHWAY	0.0963031	0.551865	-0.37517	-1.29564	520	92	Galr1,Gpr6,Lgr5,Gpha2,Adrb3,Ptgir,S1pr5,Oprm1,Gpr161,Adra2b,Adrb2,Prkca,Abca1,Lpar1,Adgrg1,Adcy8,S1pr1
6512	HP_SYNCOPE	0.0963189	0.551865	-0.418441	-1.32569	504	57	Tll1,Tert,Mog,Scnn1a,Akap10,Casq2,Hcn4,Ntrk1,Scn2b,Flnc,Tnfsf4,Jup,Mypn
7236	HP_ABNORMALITY_OF_TIBIA_MORPHOLOGY	0.0964515	0.552286	-0.40817	-1.32158	510	64	Col11a1,Gdf5,Slc26a2,Lifr,Chst3,Chd7,Scn1a,Bhlha9,Nf1,Enpp1,Setbp1,Gli3,Cyp27b1,Slc29a3
9062	Neuron_CorticoThalamic_Doyle_Cell_2008	0.0966098	0.552853	0.619286	1.41662	492	11	Myh3,Arhgap25,Epha4,Met
9187	Gandal_2018_Schizophrenia_Downregulated_Cortex	0.0968982	0.554163	0.262042	1.14384	377	492	Isg15,Igf2,Cyp26b1,St3gal6,Neurod6,Racgap1,Phlda2,Aldh1a3,Hapln1,Bdnf,Opn3,Trib2,Sox18,Adamts8,Gfra2,Htr2a,Arg2,Rasgrp1,Homer1,Slc30a3,Pah,Asap2,Cacng3,Cdc123,Hspb3,Ramp3,Lmo4,Prom1,Rgs6,Ephb6,Sv2b,Pknox2,Stk24,Klf4,Uck2,Emcn,Zmat4,Plcl2,Eef1e1,Map2k4,Atrnl1,Nuak1,Tubg1,Traf3,Dnm1l,Fhl2,Dgat1,Nthl1,Syp,Grik1,Syndig1,Ndufaf4,Kazn,Nova1,Hunk,Stx1a,Fabp3,Cab39l,Fam131a,Spry4,Fbxo9,Cdh22,Pvalb,Dusp4,…
8224	HP_ABNORMAL_MORPHOLOGY_OF_THE_MUSCULATURE_OF_THE_NECK	0.0971396	0.55479	-0.437631	-1.33655	505	47	Cnp,Cep85l,Kif1c,Gch1,Cp,Kcnc3,Tgfb2,Kmt2b,Col6a1,Spg11,Syngap1,Tubb4a,Gnal,Drd2
7499	HP_ABNORMALITY_OF_THE_PULMONARY_ARTERY	0.0972274	0.55479	-0.374249	-1.29245	525	92	Tll1,Sox10,Lifr,Bcl11b,Slc2a10,Pax6,Wrn,Notch1,Notch2,Tbx1,Ednrb,Med13,Svbp,Cbl,Itpr1,Bptf,Eogt,Pign,Myh7,Stra6,Fgfr1,Rasa2,Ptpn11,Raf1,Dock6,Tcirg1,Tanc2,Fbn1,Tcf20,Dlk1,Myt1l,Mlxipl,Kitl,Zeb2
6887	HP_NAIL_DYSPLASIA	0.0972784	0.55479	-0.361535	-1.27611	528	106	Slc39a4,Lama3,Trps1,Tert,Gjc2,Gli1,Itgb4,Srebf1,Ntrk1,Bmp4,Abca1,Bhlha9,Nsd1,Bmp2,Setbp1,Gli3,Recql4,Eogt,Lrp4
532	GOBP_FATTY_ACID_BETA_OXIDATION	0.0974315	0.55479	0.385431	1.29624	458	67	Plin5,Twist1,Bdh2,Pex7,Decr2,Acot8,Amacr
858	GOBP_PYRIMIDINE_NUCLEOSIDE_MONOPHOSPHATE_METABOLIC_PROCESS	0.0975897	0.55479	0.618171	1.41407	497	11	Cmpk1,Upp1,Uck2,Uprt,Cad,Dpyd,Dut,Uck1
8623	HP_ABNORMALITY_OF_MUSCLE_SIZE	0.0976011	0.55479	-0.275964	-1.16001	593	478	Dao,Erbb4,Tshb,Cdca7,Mpz,Egr2,Chat,Zbtb20,Mag,Litaf,Foxe1,Fos,Gjb1,Kcnn3,Chrnb1,Sox10,Atxn3,Plp1,Rapsn,Erbb3,Myo9a,Tubb2b,Prx,Clcn1,Ndrg1,Nkx2-1,Tcf4,Col2a1,Wnk1,Kcnma1,Matr3,Kif1c,Abca1,Flnc,Idua,Wrn,Kcna1,Psat1,Phgdh,Mks1,Fgd4,Pmp22,Speg,Phka2,Vldlr,Mecp2,Pnpla2,Dmpk,Mypn,Svbp,Dhtkd1,Actn2,Setbp1,Thra,Ttpa,Chn1,Hspb8,Myh14,Pfn1,Pik3c2a,Pon2,Lrp4,Col6a1,Pik3ca,Atad3a,Dhh,Abcc8,Spg11,Dnm2,Sdhc,My…
2383	GOBP_MULTI_ORGANISM_CELLULAR_PROCESS	0.0976424	0.55479	0.603696	1.41378	496	12	Cav2,Ccr5,Tpcn2
2588	GOBP_AMINO_SUGAR_BIOSYNTHETIC_PROCESS	0.0976424	0.55479	0.603811	1.41405	496	12	Gnpda2,Nanp,Gnpnat1
4664	GOCC_VESICLE_COAT	0.0976853	0.55479	0.440453	1.33846	459	40	Epn3,Slc18a3,Tmed3,Picalm,Clba1,Sec23a,Copz2,Dipk2a,Copb1,Copb2,Arcn1,Clint1,Btbd8,Klhl12
1038	GOBP_POSITIVE_REGULATION_OF_CELL_DEVELOPMENT	0.0977233	0.55479	-0.309356	-1.21003	557	230	Egr2,Nkx6-2,Star,Mag,Gjc2,Sox10,Nkx2-2,Oprm1,Olig2,Ptprz1,Tiam1,Aspa,Crabp2,Plxnb3,Bmp4,Map1b,Sox11,Cxcr4,Notch1,Serpinf1,Rgs14,Sox8,Sirt2,Rfx3,Spint1,Ascl1,Bmp2,Rnd2,Sema5a,Gli3,S1pr2,Cdh5,Smarcd3,Plxna2,Disc1,Wnt3,Smad7,Mdk,Hap1,Plxnb1,Arhgdia,Fermt2,Sema4d,Dicer1,Cass4,Lif,Plag1,Ntrk2,Dnm2,Tenm4,Plxna3,Triobp,Dbn1,Cul7,Prmt5,Ptn,Prkdc,Foxg1,Nefl
5303	GOMF_EXOPEPTIDASE_ACTIVITY	0.0977476	0.55479	0.388645	1.30003	459	65	Dpp4,Mmp14,Ctsc,Cpz,Enpep,Agbl4,Cpxm2,Fap,Mme,Mmp16,Lnpep,Cndp2,Dpp9
1153	GOBP_ORGANIC_CATION_TRANSPORT	0.097753	0.55479	-0.516004	-1.38771	508	24	Slc47a1,Tacr2,Slc44a1,Slc6a20a,Slc25a45,Pdzk1,Slc7a8,Slc5a7,Sec14l1
7450	HP_FUNCTIONAL_MOTOR_DEFICIT	0.0977816	0.55479	-0.291718	-1.18595	572	333	Slc1a2,Pmp2,Fa2h,Chat,Nkx6-2,Tll1,Tert,Gjb1,Gjc2,Chrnb1,Plp1,Rapsn,Myo9a,Cdh23,Prx,Aspa,Nkx2-1,Ccdc88c,Ntrk1,Matr3,Kif1c,Cryab,Flnc,Pgam2,Megf10,Unc93b1,Kcnc3,Speg,Phka2,Mecp2,Pnpla2,Mypn,Dhtkd1,Atp7b,Cyp27b1,Kcnj10,Tet2,Lrp4,Col6a1,Pik3ca,Abcc8,Spg11,Arg1,Ntrk2,Syngap1,Dnm2,Myh7,Mtmr14,Slc5a7,Strada,Szt2,Foxg1,Ndufs8
1128	GOBP_RESPONSE_TO_PURINE_CONTAINING_COMPOUND	0.097852	0.554852	-0.354938	-1.27018	532	117	P2ry4,Star,Fos,Penk,P2ry2,Ryr3,Casq2,Hcn4,Igfbp5,Itpr2,Dusp1,Srebf1,Tyr,Duox1,Fosb,Fosl1,P2rx1,P2rx5,Ptafr,P2rx3,Gstm7,Oxt,Ptk2b,Ezr,Thbd,Pfkfb1
8688	HP_CUTANEOUS_ABSCESS	0.0979299	0.554956	0.592408	1.41197	491	13	Ctsc,Btk,Ube2a
5179	GOMF_EPHRIN_RECEPTOR_ACTIVITY	0.0981427	0.555246	-0.570772	-1.41644	501	17	Efnb3,Epha2,Epha1,Epha8,Ntrk1
5977	HP_NEPHRITIS	0.0981711	0.555246	0.446463	1.34586	466	38	Cd151,Dnase1,Ctla4,Sox18,Rasgrp1,Efemp2,Mme
3245	GOBP_EPITHELIAL_TUBE_BRANCHING_INVOLVED_IN_LUNG_MORPHOGENESIS	0.0982177	0.555246	-0.53677	-1.40242	506	21	Esrp2,Celsr1,Hhip,Nkx2-1,Fgfr2,Bmp4
1262	GOBP_PEPTIDYL_ASPARAGINE_MODIFICATION	0.0982217	0.555246	0.495106	1.38767	474	26	Asgr2,Asgr1,Nudt14,Magt1,Derl3,Alg5,Ube2j1,Stt3b,Mcfd2,Mgat2
5439	GOMF_TRANSFERASE_ACTIVITY_TRANSFERRING_ONE_CARBON_GROUPS	0.098279	0.555246	0.314192	1.21775	433	159	Henmt1,Eef2kmt,Carnmt1,Prdm6,Ftcd,Ndufaf5,Prmt9,Trmt12,Gart,Prmt3,Prdm9,Trmt11,Trmt10a,Setdb2,Tyw3,Armt1,Bcdin3d,Prdm8,Mettl15,Mettl18,Dnmt3b,Trmt5,Suz12,Fam98b,Smyd4,Mettl5,Mrm2,Trmt6,Thumpd3,Mettl6,Cad,As3mt,Ndufaf7,Bmt2,Trdmt1,Ftsj3,Trmt10c,Mrm3,Atpsckmt,Thumpd2,Shmt2,Fbxo11,Rrp8,Eed,Rbbp5,Emg1,Pemt,Cmtr2,Trmt1,Prmt7
8830	HP_SEROSITIS	0.0984591	0.555594	0.57239	1.41789	491	15	Dnase1,Ctla4,Maf
7661	HP_SINGLE_MEDIAN_MAXILLARY_INCISOR	0.0984597	0.555594	-0.553919	-1.41096	504	19	Tgif1,Ptch1,Dll1,Gli2,Fgfr1,Disp1,Gas1,Foxh1,Cdon,Evc
1383	GOBP_DIGESTIVE_SYSTEM_PROCESS	0.0985353	0.555599	-0.426452	-1.32704	517	51	Oxtr,Kcnn4,Mogat2,Oprk1,Tac1,Pnlip,Sgk1,Abcg8,Cyp8b1,Crh,Oxt,Tjp2,Tlr4,Ezr
7315	HP_SPINAL_RIGIDITY	0.0987784	0.555599	0.433175	1.33484	468	42	Lmod3,Des,Mgme1,Slc18a3,Syt2,Col13a1,Mybpc1,Trip4
942	GOBP_POST_EMBRYONIC_ANIMAL_MORPHOGENESIS	0.0988085	0.555599	-0.655443	-1.4425	480	10	Mfap2
16	GOBP_RRNA_MODIFICATION	0.098842	0.555599	0.494796	1.3868	477	26	Mettl15,Nat10,Mettl5,Mrm2,Dkc1,Bmt2,Ftsj3,Mrm3,Rpusd2,Emg1,Rpusd1,Tfb2m,Nhp2,Mettl16,Dimt1,Nop10,Rpusd4
7803	HP_ABNORMALITY_OF_THE_SEPTUM_PELLUCIDUM	0.0989698	0.555599	-0.366603	-1.28197	537	99	Lhx3,Tgif1,Ptch1,Prss12,Tubb2b,Gpr161,Nkx2-1,Fgfr2,Psat1,Phgdh,Dll1,Nsd1,Tnik,Piga,Gli2,Ezr,Wnt3,Pik3ca,Setd2,Fgfr1,Mettl23,Disp1,Grik2
475	GOBP_RNA_PROCESSING	0.0989834	0.555599	0.249797	1.12033	369	682	Henmt1,Piwil2,Isg20,Gtpbp4,Khdrbs3,Cpsf6,Rbm11,Esr1,Rnasel,Srsf1,Prmt9,Elavl4,Trmt12,Lsm11,Tnf,Ddx10,Znhit6,Utp15,Mocs3,Gtf2f2,Lsm1,Tex10,Ppig,Trmt11,Noc4l,Trmt10a,Slbp,Srsf10,Elac1,Rpp38,Nop9,Tyw3,Pdcd7,Elavl2,Lsm2,Magoh,Bcdin3d,Magohb,Mettl15,Tmtc1,Mbnl1,Znhit3,Papolg,Las1l,Pum2,Nova1,Nifk,Toe1,Esf1,Rpp14,Cstf2t,Nat10,Mak16,Trmt5,Smndc1,Fxr1,Ppwd1,Nop14,Cdkal1,Lsm7,Hnrnph2,Eri1,Fmr1,Dus4l,Tra2b…
6897	HP_SPINAL_CORD_COMPRESSION	0.0990446	0.555599	-0.553634	-1.41023	507	19	Foxe1,Slc26a2,Apc,Col2a1,Idua,Ep300,Flnb
8730	HP_HETEROTROPIA	0.0990456	0.555599	-0.338906	-1.24366	549	138	Col11a1,Chat,Tenm3,Kdm6b,Myo9a,Chst3,Apc,Srebf1,Tyr,Kcnma1,Unc80,Phgdh,Tbx1,Adgrg1,Son,Lgi4,Zeb1,Ntng2,Magel2,Pign,Col6a1,Atad3a,Huwe1,Cplane1,Slc5a7,Efnb1,Kidins220,Sall2,Tmem231,Ube3a,Irf2bpl,Galnt2,Pigw,P4htm,Zswim6,Exoc8,Add3,Dpp6,Neurod2,Agrn,Fbn1,Herc2,Dlk1,Pigv
8391	HP_NON_OBSTRUCTIVE_AZOOSPERMIA	0.0991176	0.555599	0.537928	1.39913	482	19	Gnrhr,Cftr,Tacr3,Spry4,Prokr2
4665	GOCC_CLATHRIN_VESICLE_COAT	0.0991924	0.555599	0.533435	1.40311	478	20	Epn3,Slc18a3,Picalm,Clba1,Clint1,Btbd8
6387	HP_CYANOSIS	0.0992192	0.555599	-0.409707	-1.31633	520	62	Chat,Kcnq3,Tll1,Chrnb1,Rapsn,Myo9a,Tcf4,Psat1,Scn1a,Enpp1
2790	GOBP_POSITIVE_REGULATION_OF_ASTROCYTE_DIFFERENTIATION	0.0992194	0.555599	-0.655096	-1.44173	482	10	Mag,Notch1,Bmp2,Lif,Serpine2,Il6st
6501	HP_HYPOREFLEXIA	0.0992353	0.555599	-0.298711	-1.19393	570	282	Slc1a2,Ttr,Mpz,Egr2,Grin2a,Chat,Mag,Litaf,Tert,Gjb1,Sox10,Plp1,Myo9a,Gnb4,Nrxn1,Prx,Ndrg1,Wnk1,Abca1,Cryab,Flnc,Gldc,Megf10
4735	GOCC_CELL_PROJECTION_MEMBRANE	0.0993446	0.555877	-0.303645	-1.20373	575	257	Car9,Ffar4,Cdhr1,Slc26a2,Fgr,Scnn1a,Ptch1,Hhip,Epha2,Slc22a12,Cdhr5,Gabrg3,Oprm1,Aif1l,Gpr161,Apc,Gna12,Tiam1,Rasgrp2,Myo1d,Abcg2,Slc12a2,Mfsd10,Kcnc3,Plek2,Myo10,Rom1,Slc7a11,Pkd1,Ddn,Spata13,Gpr37l1,Drd1,Cdhr2,Ezr,Pdzk1,Cubn,Myo6,Fermt2,Slc7a8,Palm,Vasp,Cfl1,Amn,Kcnc1,Lima1,Kank1,Atp6v0a4,Dnm2,Sh2d3c,Aif1,Rps3,Mtss2,Atp1b2,Akt2,Bbs1,Pdxp,Tmem231,Slc7a5,Bmx,Fscn1,Gpr157,Slc26a6,Insr,Itgb3,Bbs4
4941	GOCC_SPERM_MIDPIECE	0.0995223	0.556455	0.591529	1.40988	499	13	Akap3,Hyal3,Tacr3,Spef2
3649	GOBP_REACTIVE_OXYGEN_SPECIES_METABOLIC_PROCESS	0.0996807	0.556455	0.30957	1.21168	436	172	Agtr2,Plin5,Nox3,Bst1,Rgn,Dhfr,Cyba,Tlr6,Tigar,Arg2,F2rl1,Cd34,Cps1,Rora,Tnf,Nrros,Tlr2,Klf4,Ptgs2,Slc18a2,Bnip3,Parl,Atg5,Trap1,Agt,Hsp90aa1,Ass1,Cdkn1a,Pdk4,Drd5,Fbln5
5841	GOMF_CERAMIDE_BINDING	0.0997003	0.556455	-0.593142	-1.42732	498	15	Mag,Cd300lf,Gltp,Laptm4b
9076	Oligodendrocyte_Progenitor Cell_Darmanis_PNAS_2015	0.0997003	0.556455	-0.592969	-1.4269	498	15	Galr1,Xylt1,B3gnt7,Sema5a,Pdgfra,Pcdh15
8950	HP_NEOPLASM_OF_THE_PARATHYROID_GLAND	0.0997814	0.556455	0.57956	1.40888	501	14	Clcnka,Casr,Cdkn2c,Cdkn1a
8947	HP_GERM_CELL_NEOPLASIA	0.0998062	0.556455	-0.497824	-1.37154	514	28	Cdh1,Map3k1,Pax6,Fgfr2,Nsd1,Setbp1,Dicer1,Pik3ca,Setd2,Dhh,Sox9
9055	Mural_Pericyte_Zhang_JNeuro_2014	0.0998746	0.556504	0.459478	1.35744	477	34	Igf2,Kcne4,Col3a1,S100a10,Gjb2,Slc6a13,Fmod,Cited1,Ogn,Vtn,Errfi1,Fstl1
2220	GOBP_AMINO_ACID_IMPORT	0.0999433	0.556537	-0.452982	-1.35004	528	40	Slc1a2,Slc47a1,Slc6a5,Slc6a9,Slc6a20a,Slc7a11,Slc1a3,Kcnj10,Slc7a8
4219	GOBP_POSITIVE_REGULATION_OF_HEMOPOIESIS	0.1	0.556537	0.34516	1.25747	456	105	Ror2,Hlx,Il1rl2,Mmp14,Ccl19,Egr3,Hax1,Gpr68,Ppp2r3c,Shh,Pf4,Cd83,Tnf,Tox,Zbtb16,H2-Ea,Btk,Zbtb46,Xbp1,Tmem64,Atp11c
151	GOBP_ENDOTHELIAL_CELL_PROLIFERATION	0.100197	0.557122	0.34317	1.25459	457	107	Igf2,Loxl2,Mmp14,Thbs4,Cav2,Lrg1,Ngfr,Aplnr,Wnt2,Egf,Egr3,Bmper,Apoh,Cd34,Tek,Tnf,Thap1,Vip,Nrp1,Fgf2,Htr2b,Vegfc,Hmox1,Kdr,Acvrl1,Mef2c,Akt3
8039	HP_UPLIFTED_EARLOBE	0.100225	0.557122	-0.641146	-1.4477	490	11	Bmp4,Kmt2c,Il1rapl1,Smarcd1,Pigq,Zeb2
3403	GOBP_THYMOCYTE_APOPTOTIC_PROCESS	0.100382	0.557432	-0.601363	-1.42912	498	14	Jak3,Ada,Bmp4,Efna1,Gli3
6443	HP_BILIARY_TRACT_ABNORMALITY	0.1004	0.557432	0.392152	1.30614	476	62	Abcc2,Cftr,Dcdc2a,Cldn1,Rfxank,Mmel1,Ptpn3,Farsb,Arl6,Stx1a,Amacr,Bcs1l,Dctn4,Lmna,Rnf43
8312	HP_PATCHY_HYPOPIGMENTATION_OF_HAIR	0.100633	0.558392	-0.640665	-1.44662	492	11	Sox10,Wrn,Ednrb,Chn1
5255	GOMF_FK506_BINDING	0.100701	0.558439	0.634407	1.41297	516	10	Fkbp6,Fkbp3,Fkbp5,Fkbp7
64	GOBP_CYTOKINESIS	0.100843	0.55874	-0.354326	-1.26599	549	116	Anln,Espl1,Apc,Ank3,Spire1,Kif13a,Klhl13,Septin4,Son,Ccp110,Rhob,Snx33,Klhl21,Septin1,Brca2,Lzts2,Aurkc,Septin11,Ahctf1,Setd2,Git1,Entr1,Cul7,Trim36,Birc6,Pdxp,Cntrob,Unc119,Bbs4,Klhdc8b,Pkp4,Cdc14b,Drd2,Myo19
6858	HP_PLEURITIS	0.100921	0.55874	0.616287	1.40976	514	11	Dnase1,Ctla4
2195	GOBP_EATING_BEHAVIOR	0.100935	0.55874	-0.560879	-1.41044	517	18	Oxtr,Trh,Th,Oprm1
5996	HP_ORAL_ULCER	0.101258	0.560197	-0.527697	-1.39055	522	22	Spp1,Mefv
1521	GOBP_POSITIVE_REGULATION_OF_HISTONE_METHYLATION	0.101402	0.560658	-0.51303	-1.37972	527	24	Tet1,Phf19,Kmt2a,Mecp2,Rif1,Nsd3
3444	GOBP_LEUKOCYTE_PROLIFERATION	0.101687	0.561586	0.307686	1.20575	445	173	Cd151,Ctla4,Igf2,Bst1,H2-T23,Grem1,Lgals7,Ccl19,Tnfaip3,Cd28,Nck1,Arg2,F2rl1,Shh,Rasgrp1,Ndfip1,Ccl5,Cd6,Wnt4,Ahr,Plcl2,Gpnmb,Tnfrsf1b,Cblb,Npr3,Btk,Flt3,Vcam1
7836	HP_OCULAR_ANTERIOR_SEGMENT_DYSGENESIS	0.101719	0.561586	-0.318849	-1.21926	573	191	Col11a1,Crybb1,Tenm3,Hhat,Sox10,Epha2,Slc2a10,Chst3,Pxdn,Dlx5,Pax6,Cenpf,Fgfr2,Col2a1,Cryab,Phgdh,Mks1,Nf1,Gcnt2,Rpl15,Rpl11,Chn1,Adamtsl1,Brca2,Itpr1,Recql4,Kmt2c,Pik3c2a
4014	GOBP_POSITIVE_REGULATION_OF_POTASSIUM_ION_TRANSMEMBRANE_TRANSPORT	0.101839	0.561586	-0.526996	-1.3887	525	22	Gal,Nppa,Wnk1,Kcna1,Actn2,Ano6,Dnm2,Kcnh2,Atp1b2
5523	GOMF_UBIQUITIN_LIKE_PROTEIN_SPECIFIC_PROTEASE_ACTIVITY	0.102061	0.561586	0.568964	1.40941	509	15	Usp43,Otub2,Usp25,Senp8,Ufsp2,Senp7
3507	GOBP_CELLULAR_RESPONSE_TO_ALKALOID	0.102088	0.561586	-0.493469	-1.36839	527	29	Star,Th,Ryr3,Casq2,Oprm1,Adcy8,Casp3,Gstm7,Crh
8301	HP_MILD_GLOBAL_DEVELOPMENTAL_DELAY	0.102111	0.561586	-0.508212	-1.37488	531	25	Plp1,Aspa,Map1b,Zfp462,Cenpe,Abcc8,Abca2,Lrp5,Acad8,Actb,Gja1,Ap3b1
5382	GOMF_CHOLESTEROL_BINDING	0.102193	0.561586	-0.454662	-1.34031	535	38	Pmp2,Star,Apod,Ptch1,Abca1
2976	GOBP_REGULATION_OF_STRIATED_MUSCLE_CELL_DIFFERENTIATION	0.102194	0.561586	0.399403	1.3039	488	56	Lmod3,Cyp26b1,Mmp14,Grem1,Mylk3,Msx1,Bdnf,Shh,Rgs2
8565	HP_CUTANEOUS_CYST	0.102199	0.561586	-0.623981	-1.43372	501	12	Cdh1,Msx2,Apc
7355	HP_ABNORMAL_VERTEBRAL_MORPHOLOGY	0.10222	0.561586	-0.294398	-1.18603	593	302	Col11a1,Zbtb20,Gdf5,Slc26a2,Hhat,Tgif1,Wnt1,Ptch1,Dact1,Chst3,Chd7,Ada,Hes7,Apc,Vangl2,Fgfr2,Ptch2,Col2a1,Xylt1,Fras1,Col9a2,Papss2,Alpl,Idua,Serpinf1,Mks1,Notch2,Dll1,Nf1,Nsd1,Enpp1,Tnfrsf11a,Dync2i2,Son,Creb3l1,Cbs,Col9a3,Gli3,Slc29a3,Chn1,Col11a2,Gli2,Wnt3,Tbx6,Chst14,Recql4
1702	GOBP_INTERFERON_GAMMA_PRODUCTION	0.102232	0.561586	0.419891	1.3226	489	47	Isg15,Cd244a,Lgals7,F2rl1,Rasgrp1,Tnf
696	GOBP_G_PROTEIN_COUPLED_RECEPTOR_SIGNALING_PATHWAY_COUPLED_TO_CYCLIC_NUCLEOTIDE_SECOND_MESSENGER	0.102375	0.56204	0.444141	1.33886	486	38	Lpar3,Agtr2,Chrm2,Cnr2,Htr2a,Chrm3,Calcrl,Hrh1,Drd4,Htr2b,Pth1r
2943	GOBP_NEGATIVE_REGULATION_OF_TRANSPORT	0.102538	0.56212	-0.295305	-1.18736	593	297	Cartpt,Oxtr,Ffar4,Acvr1c,Trh,Stxbp5l,Osr1,Cd300lf,Npy2r,Apod,Osm,Erbb3,Casq2,Oprm1,Rsad2,Ada,Ank3,Adra2b,Tacr2,Mctp1,Srebf1,Slc6a9,Wnk1,Necab2,Sfrp1,Pim3,Map1b,Cryab,Notch1,Hrh3,Pkig,Itgb1bp1,Abcg8,Enpp1,Camk2d,Prtn3,Ucp2,Bmp8a,Gstm7,Enho,Actn2,Edn1,Snx33,Crh,Oxt,Ptk2b
5103	GOMF_MICROTUBULE_MOTOR_ACTIVITY	0.102608	0.56212	-0.444508	-1.33576	534	43	Kif13b,Dnah5,Dnah9,Stard9,Kif1c,Kif13a,Kifc2,Cenpe,Dnah8,Kif26a
2434	GOBP_MHC_CLASS_II_BIOSYNTHETIC_PROCESS	0.102685	0.56212	0.615092	1.40703	523	11	Pf4,Spi1,Xbp1,Slc11a1,Hdac2
2611	GOBP_SPHINGOSINE_BIOSYNTHETIC_PROCESS	0.102685	0.56212	0.614891	1.40657	523	11	Asah2,Acer2,Sphk1,Sptlc2
164	GOBP_BLOOD_VESSEL_REMODELING	0.102692	0.56212	0.478567	1.36922	495	29	Agtr2,Tgm2,Sema3c,Rspo3,Foxc1,Acvrl1,Mef2c,Atg5,Agt
2496	GOBP_NEGATIVE_REGULATION_OF_DNA_REPAIR	0.102771	0.562224	0.492339	1.37991	496	26	Twist1,Radx,Cgas,Otub2
1937	GOBP_RESPONSE_TO_NICOTINE	0.103144	0.563935	-0.470718	-1.35586	537	34	Star,Penk,Chrnb1,Th,Avp,Ntrk1,Casp3,Slc7a11,Edn1
6814	HP_ABDOMINAL_PAIN	0.103294	0.564314	-0.329448	-1.23285	576	159	Spp1,Slc4a1,Spta1,Kcnn4,Star,Sox10,Mefv,Cdh23,Cd46,Apc,Tcf4,Abca1,Ednrb,Abcg8,Nf1,Prtn3,Piga,Abcb4,Bmp2,Cbl,Tlr4,Brca2
4763	GOCC_MICROBODY_LUMEN	0.103344	0.564314	-0.450132	-1.34155	546	40	Dao,Pipox,Ehhadh,Nudt7
3414	GOBP_NEGATIVE_REGULATION_OF_STRESS_ACTIVATED_PROTEIN_KINASE_SIGNALING_CASCADE	0.103395	0.564314	-0.487542	-1.3631	535	30	Sh3rf2,Dact1,Dusp1,Nppa,Sfrp1
2471	GOBP_REGULATION_OF_MONOCYTE_DIFFERENTIATION	0.103662	0.565358	0.567651	1.40615	517	15	Irf7,Gpr68,Zbtb46,Myc
9146	HAY_BONE_MARROW_PRO_B	0.103708	0.565358	-0.321837	-1.22007	578	177	Top2a,Cdca7,Mki67,Aspm,Phf19,N4bp2,Marcksl1,Nuf2,Paqr4,Carhsp1,Ikzf2,Cenpf,Pif1,Zfp704,Phgdh,Mid1ip1,Camk2d,Cdk5rap2,Ccp110,Strbp,Atp2a3,Bahcc1,Arhgap33,Mfge8,Nppc,Asf1b,H2az2,N4bp3,Tfdp2,Fbxo5,Cmtm8,Rbmx,Acot7
2812	GOBP_BRAIN_MORPHOGENESIS	0.103805	0.565557	0.491654	1.37799	501	26	Fancd2,Emx1,Spef2,Otx1,Gdf7,Akt3,Ctnna2,Pten
[truncated: 7,611 more rows]

## Sheet: ColumnDefinitions
Column Name	Column Definition
pathway	The gene set name
pval	The nominal p-value for the enrichment of early life stress-related differential expression within the gene set
padj	False discovery rate (FDR) corrected p-value for the enrichment of early life stress-related differential expression within the gene set
ES	Enrichment score for the enrichment of early life stress-related differential expression within the gene set
[truncated: 9 more rows]
